# Supplementary material for: A simeprevir-inducible molecular switch for the control of cell and gene therapies
Source: Nat Commun. 2023 Nov 27;14:7753. doi: 10.1038/s41467-023-43484-9 (PMC10682029; doi:10.1038/s41467-023-43484-9)
Supplement: Supplementary file 3 — Source data [file 41467_2023_43484_MOESM3_ESM.xlsx]

## Sheet: Fig 1c
Calculated % delta F:
Log [Tn3] (M)	IVEB0023 + simeprevir		Control + simeprevir		IVEB0023 no simeprevir		Control no simeprevir
-6.29	691.1	721.2			2.8	0.7
-6.59	999.5	1026.1			2.6	5.1
-6.89	1243.2	1234.7			3.6	3.6
-7.2	1257.1	1229.3			1.1	-1.5
-7.5	1120.1	1054.8			-1.4	-1.3
-7.8	812.1	800.2			-1.2	-1.5
-8.1	488.3	451.4			-2.9	-4
-8.4	246.5	214.1			-4.8	-1.4
-8.7	87.3	79.6			3.6	3
-9	30.5	38.6			0.1	2.3
-9.3	15.8	11.9			1	0.2
-5.54			-1.2	-1.3			-0.7	4.1
-5.84			-4.4	-2.7			2.4	3.4
-6.14			-1.7	-1.8			9	-0.1
-6.45			-0.2	-1.6			1.2	1.3
-6.75			0.8	-2.2			2.3	5.3
-7.05			1.3	-0.5			1.9	3.3
-7.35			2	1.8			2.5	4.5
-7.65			0.8	-0.6			0.1	1
-7.95			-0.3	0.6			-1.3	-0.8
-8.25			5	3.7			1.9	2.6
-8.55			2.9	-0.5			0.7	2.9
665 nm emission
Log [Tn3] (M)	IVEB0023 + simeprevir		Control + simeprevir		IVEB0023 no simeprevir		Control no simeprevir				No sample wells used to calculate background (665 nm):
-6.29	64189	66695			9464	8976					+ simeprevir plate:			no simeprevir plate:
-6.59	82351	84841			8569	8820					9607	12242		9626	10069
-6.89	103016	103351			9058	8897					9325	11743		9595	10475
-7.2	102082	99398			8859	8330					9377	10444		9403	10590
-7.5	92041	87548			8792	8555					9209	10408		9766	10511
-7.8	74744	74804			8933	8835					9012	9931		9384	10187
-8.1	49358	47235			9009	8701					9458	10142		9200	10302
-8.4	28776	26834			8629	8667					9141	10315		9542	10089
-8.7	16800	16270			9749	9471					8877	10149		9384	10001
-9	11313	12395			9281	9098					8959	9772		9721	9811
-9.3	10138	9944			9344	9255					8856	9481		9147	9693
-5.54			7262	7008			8025	8631			8460	9716		8932	9856
-5.84			7139	7365			7370	8488			9585	10059		9344	9531
-6.14			8206	7437			9555	8359			9294	9769		9471	9665
-6.45			8682	7701			9155	8606			8887	9540		9410	10449
-6.75			8664	7714			8959	9029			9146	9612		9318	10259
-7.05			8691	7976			9321	9178			9605	9974		11894	8763
-7.35			9170	8220			9263	9272
-7.65			8782	8093			9267	8922
-7.95			8778	8392			9028	8958
-8.25			9433	8701			9683	9424
-8.55			10561	7446			9703	9590
620 nm emission
Log [Tn3] (M)	IVEB0023 + simeprevir		Control + simeprevir		IVEB0023 no simeprevir		Control no simeprevir				No sample wells used to calculate background (620 nm):
-6.29	74513	74585			86949	84193					+ simeprevir plate:			no simeprevir plate:
-6.59	68780	69186			78927	79276					90443	109830		90740	96223
-6.89	70430	71106			82571	81174					86801	105226		92717	98548
-7.2	69078	68664			82802	79873					85818	94405		92663	99292
-7.5	69274	69619			84234	81915					85577	94825		91168	96613
-7.8	75256	76310			85415	84738					85625	91707		89947	95931
-8.1	77049	78670			87701	85623					84802	92880		89810	95201
-8.4	76260	78445			85647	83046					83430	94174		89320	96387
-8.7	82390	83194			88887	86901					83680	91314		88972	93798
-9	79609	82140			87593	84021					84243	91845		93230	93988
-9.3	80412	81607			87400	87294					82464	88061		88013	93293
											79825	89305		86360	92286
-5.54			67527	65211			76329	78328			82974	92793		88427	91355
-5.84			68574	69505			67979	77526			83677	89473		89699	90442
-6.14			76681	69530			82800	79082			83272	87779		89232	94447
-6.45			79901	71875			85497	80295			84703	89088		89225	93056
-6.75			78919	72459			82760	81004			87156	89162		108594	81067
-7.05			78769	73596			86448	83921
-7.35			82546	74135			85392	83837
-7.65			80043	74804			87487	83496
-7.95			80817	76590			86407	85362
-8.25			82534	77062			89780	86774
-8.55			94224	68698			91029	88023

## Sheet: Fig 1d
PRSIM_23 - 1.25-20 nM HCV PR +
Time (sec)	Time (min)	0 nM Simeprevir		Time (sec)	Time (min)	10 nM Simeprevir	Time (sec)	Time (min)	Global fit + 10 nM Simeprevir
-38.7	-0.645	-0.0306		-38.3	-0.638333	0.475772	-38.3	-0.638333	0
-38.6	-0.643333	-0.9519		-38.2	-0.636667	-0.8628	-38.25	-0.6375	0
-38.5	-0.641667	-0.1653		-38.1	-0.635	0.0819057	-38.2	-0.636667	0
-38.4	-0.64	0.0720878		-38	-0.633333	0.2695	-38.15	-0.635833	0
-38.3	-0.638333	-0.3348		-37.9	-0.631667	-0.2122	-38.1	-0.635	0
-38.2	-0.636667	-0.2257		-37.8	-0.63	0.0347029	-38.05	-0.634167	0
-38.1	-0.635	-0.0486		-37.7	-0.628333	0.1111	-38	-0.633333	0
-38	-0.633333	0.0419		-37.6	-0.626667	-0.0849022	-37.95	-0.6325	0
-37.9	-0.631667	0.0202995		-37.5	-0.625	0.0938	-37.9	-0.631667	0
-37.8	-0.63	0.00509999		-37.4	-0.623333	0.1311	-37.85	-0.630833	0
-37.7	-0.628333	0.0855		-37.3	-0.621667	0.153698	-37.8	-0.63	0
-37.6	-0.626667	0.0601		-37.2	-0.62	0.1576	-37.75	-0.629167	0
-37.5	-0.625	0.0352		-37.1	-0.618333	0.1629	-37.7	-0.628333	0
-37.4	-0.623333	0.0317017		-37	-0.616667	0.0976	-37.65	-0.6275	0
-37.3	-0.621667	0.1623		-36.9	-0.615	0.1544	-37.6	-0.626667	0
-37.2	-0.62	0.0371		-36.8	-0.613333	0.151799	-37.55	-0.625833	0
-37.1	-0.618333	0.1151		-36.7	-0.611667	0.00849999	-37.5	-0.625	0
-37	-0.616667	-0.094		-36.6	-0.61	0.159695	-37.45	-0.624167	0
-36.9	-0.615	0.102809		-36.5	-0.608333	0.0694	-37.4	-0.623333	0
-36.8	-0.613333	0.1993		-36.4	-0.606667	-0.00619999	-37.35	-0.6225	0
-36.7	-0.611667	0.6412		-36.3	-0.605	0.307095	-37.3	-0.621667	0
-36.6	-0.61	0.8864		-36.2	-0.603333	0.5699	-37.25	-0.620833	0
-36.5	-0.608333	0.2966		-36.1	-0.601667	0.694977	-37.2	-0.62	0
-36.4	-0.606667	-0.1515		-36	-0.6	0.2428	-37.15	-0.619167	0
-36.3	-0.605	-0.2674		-35.9	-0.598333	-0.1888	-37.1	-0.618333	0
-36.2	-0.603333	-0.1699		-35.8	-0.596667	-0.179897	-37.05	-0.6175	0
-36.1	-0.601667	-0.1991		-35.7	-0.595	-0.1211	-37	-0.616667	0
-36	-0.6	-0.1683		-35.6	-0.593333	-0.0768992	-36.95	-0.615833	0
-35.9	-0.598333	-0.1411		-35.5	-0.591667	-0.0987	-36.9	-0.615	0
-35.8	-0.596667	-0.1359		-35.4	-0.59	-0.0884	-36.85	-0.614167	0
-35.7	-0.595	-0.0864		-35.3	-0.588333	-0.0968001	-36.8	-0.613333	0
-35.6	-0.593333	-0.1011		-35.2	-0.586667	-0.1105	-36.75	-0.6125	0
-35.5	-0.591667	-0.0978		-35.1	-0.585	-0.122698	-36.7	-0.611667	0
-35.4	-0.59	-0.1259		-35	-0.583333	-0.1279	-36.65	-0.610833	0
-35.3	-0.588333	-0.1114		-34.9	-0.581667	-0.0851	-36.6	-0.61	0
-35.2	-0.586667	-0.0898		-34.8	-0.58	-0.0869991	-36.55	-0.609167	0
-35.1	-0.585	-0.095		-34.7	-0.578333	-0.0909	-36.5	-0.608333	0
-35	-0.583333	-0.1115		-34.6	-0.576667	-0.0918002	-36.45	-0.6075	0
-34.9	-0.581667	-0.128		-34.5	-0.575	-0.1211	-36.4	-0.606667	0
-34.8	-0.58	-0.113		-34.4	-0.573333	-0.135	-36.35	-0.605833	0
-34.7	-0.578333	-0.1316		-34.3	-0.571667	-0.1128	-36.3	-0.605	0
-34.6	-0.576667	-0.1286		-34.2	-0.57	-0.1283	-36.25	-0.604167	0
-34.5	-0.575	-0.1236		-34.1	-0.568333	-0.1128	-36.2	-0.603333	0
-34.4	-0.573333	-0.1181		-34	-0.566667	-0.1084	-36.15	-0.6025	0
-34.3	-0.571667	-0.1232		-33.9	-0.565	-0.1038	-36.1	-0.601667	0
-34.2	-0.57	-0.1059		-33.8	-0.563333	-0.0989	-36.05	-0.600833	0
-34.1	-0.568333	-0.1311		-33.7	-0.561667	-0.1004	-36	-0.6	0
-34	-0.566667	-0.1362		-33.6	-0.56	-0.1061	-35.95	-0.599167	0
-33.9	-0.565	-0.1399		-33.5	-0.558333	-0.1149	-35.9	-0.598333	0
-33.8	-0.563333	-0.1384		-33.4	-0.556667	-0.1209	-35.85	-0.5975	0
-33.7	-0.561667	-0.1351		-33.3	-0.555	-0.113	-35.8	-0.596667	0
-33.6	-0.56	-0.1258		-33.2	-0.553333	-0.1088	-35.75	-0.595833	0
-33.5	-0.558333	-0.1264		-33.1	-0.551667	-0.1145	-35.7	-0.595	0
-33.4	-0.556667	-0.1265		-33	-0.55	-0.1115	-35.65	-0.594167	0
-33.3	-0.555	-0.1282		-32.9	-0.548333	-0.1121	-35.6	-0.593333	0
-33.2	-0.553333	-0.1362		-32.8	-0.546667	-0.1105	-35.55	-0.5925	0
-33.1	-0.551667	-0.1231		-32.7	-0.545	-0.101	-35.5	-0.591667	0
-33	-0.55	-0.1305		-32.6	-0.543333	-0.0913001	-35.45	-0.590833	0
-32.9	-0.548333	-0.1286		-32.5	-0.541667	-0.1028	-35.4	-0.59	0
-32.8	-0.546667	-0.1285		-32.4	-0.54	-0.0957	-35.35	-0.589167	0
-32.7	-0.545	-0.1318		-32.3	-0.538333	-0.0933	-35.3	-0.588333	0
-32.6	-0.543333	-0.1335		-32.2	-0.536667	-0.091	-35.25	-0.5875	0
-32.5	-0.541667	-0.138		-32.1	-0.535	-0.0925	-35.2	-0.586667	0
-32.4	-0.54	-0.1325		-32	-0.533333	-0.0903	-35.15	-0.585833	0
-32.3	-0.538333	-0.1243		-31.9	-0.531667	-0.0948	-35.1	-0.585	0
-32.2	-0.536667	-0.1243		-31.8	-0.53	-0.0866	-35.05	-0.584167	0
-32.1	-0.535	-0.1188		-31.7	-0.528333	-0.0871	-35	-0.583333	0
-32	-0.533333	-0.1157		-31.6	-0.526667	-0.0812	-34.95	-0.5825	0
-31.9	-0.531667	-0.1173		-31.5	-0.525	-0.0784001	-34.9	-0.581667	0
-31.8	-0.53	-0.1139		-31.4	-0.523333	-0.0748	-34.85	-0.580833	0
-31.7	-0.528333	-0.1145		-31.3	-0.521667	-0.0709	-34.8	-0.58	0
-31.6	-0.526667	-0.1122		-31.2	-0.52	-0.0753	-34.75	-0.579167	0
-31.5	-0.525	-0.114		-31.1	-0.518333	-0.0734	-34.7	-0.578333	0
-31.4	-0.523333	-0.1164		-31	-0.516667	-0.0723	-34.65	-0.5775	0
-31.3	-0.521667	-0.122		-30.9	-0.515	-0.0713	-34.6	-0.576667	0
-31.2	-0.52	-0.1207		-30.8	-0.513333	-0.0722	-34.55	-0.575833	0
-31.1	-0.518333	-0.1249		-30.7	-0.511667	-0.0716	-34.5	-0.575	0
-31	-0.516667	-0.1242		-30.6	-0.51	-0.0711	-34.45	-0.574167	0
-30.9	-0.515	-0.1173		-30.5	-0.508333	-0.0677	-34.4	-0.573333	0
-30.8	-0.513333	-0.1153		-30.4	-0.506667	-0.0647	-34.35	-0.5725	0
-30.7	-0.511667	-0.1123		-30.3	-0.505	-0.0639	-34.3	-0.571667	0
-30.6	-0.51	-0.1116		-30.2	-0.503333	-0.0662	-34.25	-0.570833	0
-30.5	-0.508333	-0.1105		-30.1	-0.501667	-0.0634	-34.2	-0.57	0
-30.4	-0.506667	-0.1112		-30	-0.5	-0.0658	-34.15	-0.569167	0
-30.3	-0.505	-0.1147		-29.9	-0.498333	-0.0642	-34.1	-0.568333	0
-30.2	-0.503333	-0.1168		-29.8	-0.496667	-0.0602	-34.05	-0.5675	0
-30.1	-0.501667	-0.1128		-29.7	-0.495	-0.0594	-34	-0.566667	0
-30	-0.5	-0.1188		-29.6	-0.493333	-0.061	-33.95	-0.565833	0
-29.9	-0.498333	-0.1175		-29.5	-0.491667	-0.0606	-33.9	-0.565	0
-29.8	-0.496667	-0.1188		-29.4	-0.49	-0.0618	-33.85	-0.564167	0
-29.7	-0.495	-0.117		-29.3	-0.488333	-0.0575001	-33.8	-0.563333	0
-29.6	-0.493333	-0.1193		-29.2	-0.486667	-0.0554	-33.75	-0.5625	0
-29.5	-0.491667	-0.1162		-29.1	-0.485	-0.0587	-33.7	-0.561667	0
-29.4	-0.49	-0.1161		-29	-0.483333	-0.0534001	-33.65	-0.560833	0
-29.3	-0.488333	-0.1176		-28.9	-0.481667	-0.0523	-33.6	-0.56	0
-29.2	-0.486667	-0.1166		-28.8	-0.48	-0.0487001	-33.55	-0.559167	0
-29.1	-0.485	-0.1155		-28.7	-0.478333	-0.0526	-33.5	-0.558333	0
-29	-0.483333	-0.1125		-28.6	-0.476667	-0.0494	-33.45	-0.5575	0
-28.9	-0.481667	-0.117		-28.5	-0.475	-0.0507	-33.4	-0.556667	0
-28.8	-0.48	-0.1176		-28.4	-0.473333	-0.0499	-33.35	-0.555833	0
-28.7	-0.478333	-0.1161		-28.3	-0.471667	-0.0487	-33.3	-0.555	0
-28.6	-0.476667	-0.1151		-28.2	-0.47	-0.0474	-33.25	-0.554167	0
-28.5	-0.475	-0.1167		-28.1	-0.468333	-0.0529999	-33.2	-0.553333	0
-28.4	-0.473333	-0.1187		-28	-0.466667	-0.0506	-33.15	-0.5525	0
-28.3	-0.471667	-0.1169		-27.9	-0.465	-0.0501	-33.1	-0.551667	0
-28.2	-0.47	-0.1176		-27.8	-0.463333	-0.0537	-33.05	-0.550833	0
-28.1	-0.468333	-0.1156		-27.7	-0.461667	-0.0526	-33	-0.55	0
-28	-0.466667	-0.1173		-27.6	-0.46	-0.0552	-32.95	-0.549167	0
-27.9	-0.465	-0.1165		-27.5	-0.458333	-0.0588999	-32.9	-0.548333	0
-27.8	-0.463333	-0.1163		-27.4	-0.456667	-0.0631	-32.85	-0.5475	0
-27.7	-0.461667	-0.1142		-27.3	-0.455	-0.0645	-32.8	-0.546667	0
-27.6	-0.46	-0.1105		-27.2	-0.453333	-0.0683	-32.75	-0.545833	0
-27.5	-0.458333	-0.1115		-27.1	-0.451667	-0.0685	-32.7	-0.545	0
-27.4	-0.456667	-0.1083		-27	-0.45	-0.0642	-32.65	-0.544167	0
-27.3	-0.455	-0.1067		-26.9	-0.448333	-0.0657	-32.6	-0.543333	0
-27.2	-0.453333	-0.1075		-26.8	-0.446667	-0.0714999	-32.55	-0.5425	0
-27.1	-0.451667	-0.1075		-26.7	-0.445	-0.071	-32.5	-0.541667	0
-27	-0.45	-0.1097		-26.6	-0.443333	-0.0699	-32.45	-0.540833	0
-26.9	-0.448333	-0.1074		-26.5	-0.441667	-0.0734	-32.4	-0.54	0
-26.8	-0.446667	-0.1035		-26.4	-0.44	-0.0767	-32.35	-0.539167	0
-26.7	-0.445	-0.1028		-26.3	-0.438333	-0.0772	-32.3	-0.538333	0
-26.6	-0.443333	-0.1015		-26.2	-0.436667	-0.0793	-32.25	-0.5375	0
-26.5	-0.441667	-0.1021		-26.1	-0.435	-0.0803	-32.2	-0.536667	0
-26.4	-0.44	-0.1031		-26	-0.433333	-0.076	-32.15	-0.535833	0
-26.3	-0.438333	-0.099		-25.9	-0.431667	-0.0738	-32.1	-0.535	0
-26.2	-0.436667	-0.1003		-25.8	-0.43	-0.0737001	-32.05	-0.534167	0
-26.1	-0.435	-0.0994		-25.7	-0.428333	-0.0733	-32	-0.533333	0
-26	-0.433333	-0.1019		-25.6	-0.426667	-0.0726999	-31.95	-0.5325	0
-25.9	-0.431667	-0.1085		-25.5	-0.425	-0.0779	-31.9	-0.531667	0
-25.8	-0.43	-0.1063		-25.4	-0.423333	-0.0777	-31.85	-0.530833	0
-25.7	-0.428333	-0.1069		-25.3	-0.421667	-0.0752001	-31.8	-0.53	0
-25.6	-0.426667	-0.1065		-25.2	-0.42	-0.0731	-31.75	-0.529167	0
-25.5	-0.425	-0.102		-25.1	-0.418333	-0.0734	-31.7	-0.528333	0
-25.4	-0.423333	-0.0988		-25	-0.416667	-0.0782999	-31.65	-0.5275	0
-25.3	-0.421667	-0.0938		-24.9	-0.415	-0.0797999	-31.6	-0.526667	0
-25.2	-0.42	-0.0907001		-24.8	-0.413333	-0.0768	-31.55	-0.525833	0
-25.1	-0.418333	-0.092		-24.7	-0.411667	-0.0697	-31.5	-0.525	0
-25	-0.416667	-0.092		-24.6	-0.41	-0.0694	-31.45	-0.524167	0
-24.9	-0.415	-0.0914		-24.5	-0.408333	-0.0695	-31.4	-0.523333	0
-24.8	-0.413333	-0.0892		-24.4	-0.406667	-0.074	-31.35	-0.5225	0
-24.7	-0.411667	-0.0915		-24.3	-0.405	-0.0765999	-31.3	-0.521667	0
-24.6	-0.41	-0.09		-24.2	-0.403333	-0.0796	-31.25	-0.520833	0
-24.5	-0.408333	-0.0879		-24.1	-0.401667	-0.0777001	-31.2	-0.52	0
-24.4	-0.406667	-0.0908		-24	-0.4	-0.0778	-31.15	-0.519167	0
-24.3	-0.405	-0.0904		-23.9	-0.398333	-0.0745	-31.1	-0.518333	0
-24.2	-0.403333	-0.0864999		-23.8	-0.396667	-0.0791	-31.05	-0.5175	0
-24.1	-0.401667	-0.0827		-23.7	-0.395	-0.0825	-31	-0.516667	0
-24	-0.4	-0.0824		-23.6	-0.393333	-0.0828	-30.95	-0.515833	0
-23.9	-0.398333	-0.0807		-23.5	-0.391667	-0.0786	-30.9	-0.515	0
-23.8	-0.396667	-0.078		-23.4	-0.39	-0.0785	-30.85	-0.514167	0
-23.7	-0.395	-0.0732		-23.3	-0.388333	-0.0772	-30.8	-0.513333	0
-23.6	-0.393333	-0.0699999		-23.2	-0.386667	-0.0773	-30.75	-0.5125	0
-23.5	-0.391667	-0.0622		-23.1	-0.385	-0.0775	-30.7	-0.511667	0
-23.4	-0.39	-0.0596		-23	-0.383333	-0.0710001	-30.65	-0.510833	0
-23.3	-0.388333	-0.0655		-22.9	-0.381667	-0.0727	-30.6	-0.51	0
-23.2	-0.386667	-0.0653		-22.8	-0.38	-0.0741	-30.55	-0.509167	0
-23.1	-0.385	-0.0668		-22.7	-0.378333	-0.0703	-30.5	-0.508333	0
-23	-0.383333	-0.0676		-22.6	-0.376667	-0.0638001	-30.45	-0.5075	0
-22.9	-0.381667	-0.0687		-22.5	-0.375	-0.0611	-30.4	-0.506667	0
-22.8	-0.38	-0.0664		-22.4	-0.373333	-0.0635999	-30.35	-0.505833	0
-22.7	-0.378333	-0.0657		-22.3	-0.371667	-0.0669999	-30.3	-0.505	0
-22.6	-0.376667	-0.0654		-22.2	-0.37	-0.0678	-30.25	-0.504167	0
-22.5	-0.375	-0.069		-22.1	-0.368333	-0.0643002	-30.2	-0.503333	0
-22.4	-0.373333	-0.068		-22	-0.366667	-0.0615001	-30.15	-0.5025	0
-22.3	-0.371667	-0.0672		-21.9	-0.365	-0.0549	-30.1	-0.501667	0
-22.2	-0.37	-0.0619		-21.8	-0.363333	-0.0547	-30.05	-0.500833	0
-22.1	-0.368333	-0.0669001		-21.7	-0.361667	-0.0418	-30	-0.5	0
-22	-0.366667	-0.0654		-21.6	-0.36	-0.0344	-29.95	-0.499167	0
-21.9	-0.365	-0.0652		-21.5	-0.358333	-0.0306	-29.9	-0.498333	0
-21.8	-0.363333	-0.067		-21.4	-0.356667	-0.0172001	-29.85	-0.4975	0
-21.7	-0.361667	-0.067		-21.3	-0.355	-0.00580005	-29.8	-0.496667	0
-21.6	-0.36	-0.0652		-21.2	-0.353333	0.006	-29.75	-0.495833	0
-21.5	-0.358333	-0.0642		-21.1	-0.351667	0.0308998	-29.7	-0.495	0
-21.4	-0.356667	-0.0621		-21	-0.35	0.0344999	-29.65	-0.494167	0
-21.3	-0.355	-0.0559		-20.9	-0.348333	0.0284	-29.6	-0.493333	0
-21.2	-0.353333	-0.043		-20.8	-0.346667	0.0228001	-29.55	-0.4925	0
-21.1	-0.351667	-0.0382		-20.7	-0.345	0.0178	-29.5	-0.491667	0
-21	-0.35	-0.0293		-20.6	-0.343333	0.0134001	-29.45	-0.490833	0
-20.9	-0.348333	-0.0308		-20.5	-0.341667	0.0123001	-29.4	-0.49	0
-20.8	-0.346667	-0.0335		-20.4	-0.34	0.0153	-29.35	-0.489167	0
-20.7	-0.345	-0.037		-20.3	-0.338333	0.0161001	-29.3	-0.488333	0
-20.6	-0.343333	-0.0385		-20.2	-0.336667	0.0142	-29.25	-0.4875	0
-20.5	-0.341667	-0.0469		-20.1	-0.335	0.0123	-29.2	-0.486667	0
-20.4	-0.34	-0.0472		-20	-0.333333	0.00710001	-29.15	-0.485833	0
-20.3	-0.338333	-0.0507		-19.9	-0.331667	0.00350002	-29.1	-0.485	0
-20.2	-0.336667	-0.0534999		-19.8	-0.33	-0.00260002	-29.05	-0.484167	0
-20.1	-0.335	-0.0525		-19.7	-0.328333	-0.00910001	-29	-0.483333	0
-20	-0.333333	-0.0501		-19.6	-0.326667	-0.0173999	-28.95	-0.4825	0
-19.9	-0.331667	-0.0483		-19.5	-0.325	-0.0231998	-28.9	-0.481667	0
-19.8	-0.33	-0.062		-19.4	-0.323333	-0.0332999	-28.85	-0.480833	0
-19.7	-0.328333	-0.0717001		-19.3	-0.321667	-0.0372	-28.8	-0.48	0
-19.6	-0.326667	-0.0788		-19.2	-0.32	-0.0444	-28.75	-0.479167	0
-19.5	-0.325	-0.0774		-19.1	-0.318333	-0.0478	-28.7	-0.478333	0
-19.4	-0.323333	-0.0659		-19	-0.316667	-0.0504999	-28.65	-0.4775	0
-19.3	-0.321667	-0.0653		-18.9	-0.315	-0.0564999	-28.6	-0.476667	0
-19.2	-0.32	-0.0626		-18.8	-0.313333	-0.0472001	-28.55	-0.475833	0
-19.1	-0.318333	-0.0590001		-18.7	-0.311667	-0.0434	-28.5	-0.475	0
-19	-0.316667	-0.0601		-18.6	-0.31	-0.0366	-28.45	-0.474167	0
-18.9	-0.315	-0.0592		-18.5	-0.308333	-0.0325001	-28.4	-0.473333	0
-18.8	-0.313333	-0.0594		-18.4	-0.306667	-0.0298	-28.35	-0.4725	0
-18.7	-0.311667	-0.0555001		-18.3	-0.305	-0.0249	-28.3	-0.471667	0
-18.6	-0.31	-0.0565002		-18.2	-0.303333	-0.0186	-28.25	-0.470833	0
-18.5	-0.308333	-0.0627		-18.1	-0.301667	-0.0218998	-28.2	-0.47	0
-18.4	-0.306667	-0.0659		-18	-0.3	-0.0327999	-28.15	-0.469167	0
-18.3	-0.305	-0.0659		-17.9	-0.298333	-0.0291999	-28.1	-0.468333	0
-18.2	-0.303333	-0.0610001		-17.8	-0.296667	-0.0320999	-28.05	-0.4675	0
-18.1	-0.301667	-0.0551		-17.7	-0.295	-0.0438	-28	-0.466667	0
-18	-0.3	-0.0492		-17.6	-0.293333	-0.0496999	-27.95	-0.465833	0
-17.9	-0.298333	-0.0526		-17.5	-0.291667	-0.0446001	-27.9	-0.465	0
-17.8	-0.296667	-0.0558		-17.4	-0.29	-0.0425002	-27.85	-0.464167	0
-17.7	-0.295	-0.0581001		-17.3	-0.288333	-0.0541	-27.8	-0.463333	0
-17.6	-0.293333	-0.0559001		-17.2	-0.286667	-0.045	-27.75	-0.4625	0
-17.5	-0.291667	-0.0518		-17.1	-0.285	-0.0328001	-27.7	-0.461667	0
-17.4	-0.29	-0.0501		-17	-0.283333	-0.0283	-27.65	-0.460833	0
-17.3	-0.288333	-0.0498		-16.9	-0.281667	-0.0177001	-27.6	-0.46	0
-17.2	-0.286667	-0.0498		-16.8	-0.28	-0.00950006	-27.55	-0.459167	0
-17.1	-0.285	-0.0468		-16.7	-0.278333	-0.0181	-27.5	-0.458333	0
-17	-0.283333	-0.0397		-16.6	-0.276667	-0.0148999	-27.45	-0.4575	0
-16.9	-0.281667	-0.0501		-16.5	-0.275	-0.0115	-27.4	-0.456667	0
-16.8	-0.28	-0.0404		-16.4	-0.273333	-0.0119999	-27.35	-0.455833	0
-16.7	-0.278333	-0.0245		-16.3	-0.271667	-0.0161	-27.3	-0.455	0
-16.6	-0.276667	-0.0181001		-16.2	-0.27	-0.0107	-27.25	-0.454167	0
-16.5	-0.275	-0.0237		-16.1	-0.268333	-0.00960009	-27.2	-0.453333	0
-16.4	-0.273333	-0.0207		-16	-0.266667	-0.0149	-27.15	-0.4525	0
-16.3	-0.271667	-0.0118		-15.9	-0.265	-0.00940012	-27.1	-0.451667	0
-16.2	-0.27	-0.00940005		-15.8	-0.263333	-0.0111	-27.05	-0.450833	0
-16.1	-0.268333	-0.00979988		-15.7	-0.261667	-0.0199	-27	-0.45	0
-16	-0.266667	-0.0003		-15.6	-0.26	-0.0163001	-26.95	-0.449167	0
-15.9	-0.265	0.0095		-15.5	-0.258333	-0.00730015	-26.9	-0.448333	0
-15.8	-0.263333	0.0082		-15.4	-0.256667	-0.00100002	-26.85	-0.4475	0
-15.7	-0.261667	0.0220001		-15.3	-0.255	0.0112999	-26.8	-0.446667	0
-15.6	-0.26	0.0295004		-15.2	-0.253333	0.0107	-26.75	-0.445833	0
-15.5	-0.258333	0.0416		-15.1	-0.251667	0.0137	-26.7	-0.445	0
-15.4	-0.256667	0.0463		-15	-0.25	0.0144	-26.65	-0.444167	0
-15.3	-0.255	0.045		-14.9	-0.248333	0.0176999	-26.6	-0.443333	0
-15.2	-0.253333	0.0402		-14.8	-0.246667	0.0115	-26.55	-0.4425	0
-15.1	-0.251667	0.0349999		-14.7	-0.245	-0.0199	-26.5	-0.441667	0
-15	-0.25	0.0312		-14.6	-0.243333	-0.0331001	-26.45	-0.440833	0
-14.9	-0.248333	0.0272		-14.5	-0.241667	-0.0458001	-26.4	-0.44	0
-14.8	-0.246667	0.0338		-14.4	-0.24	-0.0304001	-26.35	-0.439167	0
-14.7	-0.245	0.0262999		-14.3	-0.238333	-0.0308	-26.3	-0.438333	0
-14.6	-0.243333	0.0218		-14.2	-0.236667	-0.0429	-26.25	-0.4375	0
-14.5	-0.241667	0.025		-14.1	-0.235	-0.0507999	-26.2	-0.436667	0
-14.4	-0.24	0.0173		-14	-0.233333	-0.0483	-26.15	-0.435833	0
-14.3	-0.238333	0.0324		-13.9	-0.231667	-0.0464	-26.1	-0.435	0
-14.2	-0.236667	0.0371		-13.8	-0.23	-0.0508999	-26.05	-0.434167	0
-14.1	-0.235	0.0384999		-13.7	-0.228333	-0.0484	-26	-0.433333	0
-14	-0.233333	0.0333		-13.6	-0.226667	-0.0524999	-25.95	-0.4325	0
-13.9	-0.231667	0.0356		-13.5	-0.225	-0.0517	-25.9	-0.431667	0
-13.8	-0.23	0.0417		-13.4	-0.223333	-0.0500001	-25.85	-0.430833	0
-13.7	-0.228333	0.0344999		-13.3	-0.221667	-0.0442	-25.8	-0.43	0
-13.6	-0.226667	0.0247999		-13.2	-0.22	-0.0438	-25.75	-0.429167	0
-13.5	-0.225	0.0216		-13.1	-0.218333	-0.0391001	-25.7	-0.428333	0
-13.4	-0.223333	0.0089		-13	-0.216667	-0.0459	-25.65	-0.4275	0
-13.3	-0.221667	-0.0006		-12.9	-0.215	-0.0431001	-25.6	-0.426667	0
-13.2	-0.22	-0.00750012		-12.8	-0.213333	-0.0437001	-25.55	-0.425833	0
-13.1	-0.218333	-0.016		-12.7	-0.211667	-0.0408	-25.5	-0.425	0
-13	-0.216667	-0.0201		-12.6	-0.21	-0.0466	-25.45	-0.424167	0
-12.9	-0.215	-0.0127		-12.5	-0.208333	-0.0501002	-25.4	-0.423333	0
-12.8	-0.213333	-0.0134		-12.4	-0.206667	-0.0443	-25.35	-0.4225	0
-12.7	-0.211667	-0.0074999		-12.3	-0.205	-0.0377001	-25.3	-0.421667	0
-12.6	-0.21	-0.00939975		-12.2	-0.203333	-0.0288	-25.25	-0.420833	0
-12.5	-0.208333	0.0015		-12.1	-0.201667	-0.0194003	-25.2	-0.42	0
-12.4	-0.206667	-0.0051		-12	-0.2	-0.0226001	-25.15	-0.419167	0
-12.3	-0.205	-0.0139		-11.9	-0.198333	-0.0171001	-25.1	-0.418333	0
-12.2	-0.203333	-0.0181		-11.8	-0.196667	-0.00700009	-25.05	-0.4175	0
-12.1	-0.201667	-0.0212999		-11.7	-0.195	-0.0087	-25	-0.416667	0
-12	-0.2	-0.014		-11.6	-0.193333	-0.00120013	-24.95	-0.415833	0
-11.9	-0.198333	-0.0127		-11.5	-0.191667	-0.00800002	-24.9	-0.415	0
-11.8	-0.196667	-0.0128		-11.4	-0.19	-0.0010001	-24.85	-0.414167	0
-11.7	-0.195	-0.0188001		-11.3	-0.188333	0.00100002	-24.8	-0.413333	0
-11.6	-0.193333	-0.0232		-11.2	-0.186667	0.004	-24.75	-0.4125	0
-11.5	-0.191667	-0.032		-11.1	-0.185	0.00079999	-24.7	-0.411667	0
-11.4	-0.19	-0.0287		-11	-0.183333	-0.0005	-24.65	-0.410833	0
-11.3	-0.188333	-0.017		-10.9	-0.181667	-0.00320004	-24.6	-0.41	0
-11.2	-0.186667	-0.0068999		-10.8	-0.18	-0.00940001	-24.55	-0.409167	0
-11.1	-0.185	0.00080008		-10.7	-0.178333	-0.0161	-24.5	-0.408333	0
-11	-0.183333	0.0004		-10.6	-0.176667	-0.0185	-24.45	-0.4075	0
-10.9	-0.181667	0.0045		-10.5	-0.175	-0.0172001	-24.4	-0.406667	0
-10.8	-0.18	-0.0002		-10.4	-0.173333	-0.0200001	-24.35	-0.405833	0
-10.7	-0.178333	0.00120014		-10.3	-0.171667	-0.0171001	-24.3	-0.405	0
-10.6	-0.176667	0.00280001		-10.2	-0.17	-0.0177	-24.25	-0.404167	0
-10.5	-0.175	0.0013		-10.1	-0.168333	-0.0158	-24.2	-0.403333	0
-10.4	-0.173333	0.0076		-10	-0.166667	-0.00520011	-24.15	-0.4025	0
-10.3	-0.171667	0.0075		-9.9	-0.165	-0.00940005	-24.1	-0.401667	0
-10.2	-0.17	0.00660013		-9.8	-0.163333	-0.0145	-24.05	-0.400833	0
-10.1	-0.168333	0.0112		-9.7	-0.161667	-0.0137	-24	-0.4	0
-10	-0.166667	0.0121		-9.6	-0.16	-0.0214001	-23.95	-0.399167	0
-9.9	-0.165	0.0151		-9.5	-0.158333	-0.0134002	-23.9	-0.398333	0
-9.8	-0.163333	0.0177		-9.4	-0.156667	-0.0157	-23.85	-0.3975	0
-9.7	-0.161667	0.0202001		-9.3	-0.155	-0.0198999	-23.8	-0.396667	0
-9.6	-0.16	0.0204001		-9.2	-0.153333	-0.0176	-23.75	-0.395833	0
-9.5	-0.158333	0.0209		-9.1	-0.151667	-0.0257	-23.7	-0.395	0
-9.4	-0.156667	0.0295		-9	-0.15	-0.0224	-23.65	-0.394167	0
-9.3	-0.155	0.0341		-8.9	-0.148333	-0.021	-23.6	-0.393333	0
-9.2	-0.153333	0.0309002		-8.8	-0.146667	-0.0241001	-23.55	-0.3925	0
-9.1	-0.151667	0.0360001		-8.7	-0.145	-0.0264	-23.5	-0.391667	0
-9	-0.15	0.0335		-8.6	-0.143333	-0.00540006	-23.45	-0.390833	0
-8.9	-0.148333	0.0309		-8.5	-0.141667	-0.00480006	-23.4	-0.39	0
-8.8	-0.146667	0.0274		-8.4	-0.14	-0.0151998	-23.35	-0.389167	0
-8.7	-0.145	0.0200998		-8.3	-0.138333	-0.0247998	-23.3	-0.388333	0
-8.6	-0.143333	0.0122998		-8.2	-0.136667	-0.0281	-23.25	-0.3875	0
-8.5	-0.141667	-0.0029		-8.1	-0.135	-0.0257	-23.2	-0.386667	0
-8.4	-0.14	0.0054		-8	-0.133333	-0.0140002	-23.15	-0.385833	0
-8.3	-0.138333	0.0058		-7.9	-0.131667	-0.00610009	-23.1	-0.385	0
-8.2	-0.136667	0.00509996		-7.8	-0.13	0.00159991	-23.05	-0.384167	0
-8.1	-0.135	0.0027		-7.7	-0.128333	-0.0015	-23	-0.383333	0
-8	-0.133333	0.0021		-7.6	-0.126667	-0.00329995	-22.95	-0.3825	0
-7.9	-0.131667	0.0051		-7.5	-0.125	-0.00389999	-22.9	-0.381667	0
-7.8	-0.13	0.01		-7.4	-0.123333	-0.00699997	-22.85	-0.380833	0
-7.7	-0.128333	0.0060999		-7.3	-0.121667	-0.00720005	-22.8	-0.38	0
-7.6	-0.126667	0.00080005		-7.2	-0.12	-0.0113	-22.75	-0.379167	0
-7.5	-0.125	0.0035		-7.1	-0.118333	-0.00450016	-22.7	-0.378333	0
-7.4	-0.123333	0.0057		-7	-0.116667	-0.00789999	-22.65	-0.3775	0
-7.3	-0.121667	0.0074		-6.9	-0.115	-0.00420008	-22.6	-0.376667	0
-7.2	-0.12	0.0129		-6.8	-0.113333	-0.00350003	-22.55	-0.375833	0
-7.1	-0.118333	0.0104		-6.7	-0.111667	-0.0014	-22.5	-0.375	0
-7	-0.116667	0.0054		-6.6	-0.11	-0.00400003	-22.45	-0.374167	0
-6.9	-0.115	0.00400002		-6.5	-0.108333	-0.00260005	-22.4	-0.373333	0
-6.8	-0.113333	0.0013		-6.4	-0.106667	-0.0085	-22.35	-0.3725	0
-6.7	-0.111667	0.0012		-6.3	-0.105	-0.0076001	-22.3	-0.371667	0
-6.6	-0.11	0.0051		-6.2	-0.103333	-0.009	-22.25	-0.370833	0
-6.5	-0.108333	0.0061		-6.1	-0.101667	-0.00749997	-22.2	-0.37	0
-6.4	-0.106667	0.00430003		-6	-0.1	-0.0026	-22.15	-0.369167	0
-6.3	-0.105	0.0054		-5.9	-0.0983334	-0.0007	-22.1	-0.368333	0
-6.2	-0.103333	0.0022		-5.8	-0.0966667	0.0016	-22.05	-0.3675	0
-6.1	-0.101667	-0.001		-5.7	-0.095	0.003	-22	-0.366667	0
-6	-0.1	-0.0009		-5.6	-0.0933334	0.00520002	-21.95	-0.365833	0
-5.9	-0.0983333	-0.00139999		-5.5	-0.0916667	0.0083	-21.9	-0.365	0
-5.8	-0.0966667	-0.002		-5.4	-0.09	0.0073	-21.85	-0.364167	0
-5.7	-0.095	0.0017		-5.3	-0.0883334	0.0116999	-21.8	-0.363333	0
-5.6	-0.0933333	0.0004		-5.2	-0.0866667	0.0095	-21.75	-0.3625	0
-5.5	-0.0916667	0.0022		-5.1	-0.085	0.0107	-21.7	-0.361667	0
-5.4	-0.09	0.00109991		-5	-0.0833333	0.0122	-21.65	-0.360833	0
-5.3	-0.0883333	-0.0057		-4.9	-0.0816667	0.0092	-21.6	-0.36	0
-5.2	-0.0866667	-0.0044		-4.8	-0.0800001	0.00820003	-21.55	-0.359167	0
-5.1	-0.085	-0.0023		-4.7	-0.0783333	0.0093	-21.5	-0.358333	0
-5	-0.0833333	-0.0012		-4.6	-0.0766667	0.0104	-21.45	-0.3575	0
-4.9	-0.0816666	0.00149994		-4.5	-0.075	0.0091	-21.4	-0.356667	0
-4.8	-0.08	-0.0004		-4.4	-0.0733334	0.0022	-21.35	-0.355833	0
-4.7	-0.0783333	-0.0007		-4.3	-0.0716667	-0.00079999	-21.3	-0.355	0
-4.6	-0.0766666	-0.0036		-4.2	-0.07	-0.0008	-21.25	-0.354167	0
-4.5	-0.075	-0.0052		-4.1	-0.0683334	0.00179997	-21.2	-0.353333	0
-4.4	-0.0733333	-0.00550002		-4	-0.0666667	0.0026	-21.15	-0.3525	0
-4.3	-0.0716667	-0.0063		-3.9	-0.065	0.0028	-21.1	-0.351667	0
-4.2	-0.07	-0.0038		-3.8	-0.0633334	0.00459997	-21.05	-0.350833	0
-4.1	-0.0683333	0.0026		-3.7	-0.0616667	0.0029	-21	-0.35	0
-4	-0.0666667	0.0024		-3.6	-0.06	0.00040009	-20.95	-0.349167	0
-3.9	-0.065	0.00500003		-3.5	-0.0583333	-0.0009	-20.9	-0.348333	0
-3.8	-0.0633333	0.0065		-3.4	-0.0566667	0.0024	-20.85	-0.3475	0
-3.7	-0.0616667	0.0112		-3.3	-0.0550001	-0.00170011	-20.8	-0.346667	0
-3.6	-0.06	0.0096		-3.2	-0.0533333	-0.0013	-20.75	-0.345833	0
-3.5	-0.0583333	0.0066		-3.1	-0.0516667	-0.0111997	-20.7	-0.345	0
-3.4	-0.0566666	0.00310029		-3	-0.05	-0.0155	-20.65	-0.344167	0
-3.3	-0.055	0.0044		-2.9	-0.0483334	-0.0249	-20.6	-0.343333	0
-3.2	-0.0533333	-0.0002		-2.8	-0.0466667	-0.024	-20.55	-0.3425	0
-3.1	-0.0516666	0.0062		-2.7	-0.045	-0.0211	-20.5	-0.341667	0
-3	-0.05	0.0073		-2.6	-0.0433334	-0.0237	-20.45	-0.340833	0
-2.9	-0.0483333	0.00660001		-2.5	-0.0416667	-0.0214	-20.4	-0.34	0
-2.8	-0.0466667	0.0026		-2.4	-0.04	-0.0169	-20.35	-0.339167	0
-2.7	-0.045	0.0123		-2.3	-0.0383334	-0.0185999	-20.3	-0.338333	0
-2.6	-0.0433333	0.0116		-2.2	-0.0366667	-0.0196	-20.25	-0.3375	0
-2.5	-0.0416667	0.0065		-2.1	-0.035	-0.0200999	-20.2	-0.336667	0
-2.4	-0.04	0.0079001		-2	-0.0333333	-0.0255	-20.15	-0.335833	0
-2.3	-0.0383333	0.0011		-1.9	-0.0316667	-0.0206	-20.1	-0.335	0
-2.2	-0.0366667	-0.0055		-1.8	-0.0300001	-0.0205998	-20.05	-0.334167	0
-2.1	-0.035	0.0032		-1.7	-0.0283333	-0.0164	-20	-0.333333	0
-2	-0.0333333	0.0091		-1.6	-0.0266667	-0.0215998	-19.95	-0.3325	0
-1.9	-0.0316666	0.00400016		-1.5	-0.025	-0.0296	-19.9	-0.331667	0
-1.8	-0.03	0.0075		-1.4	-0.0233334	-0.0346	-19.85	-0.330833	0
-1.7	-0.0283333	-0.0017		-1.3	-0.0216667	-0.0388001	-19.8	-0.33	0
-1.6	-0.0266666	-0.006		-1.2	-0.02	-0.0448	-19.75	-0.329167	0
-1.5	-0.025	-0.0069		-1.1	-0.0183334	-0.0430001	-19.7	-0.328333	0
-1.4	-0.0233333	-0.00309973		-1	-0.0166667	-0.0388001	-19.65	-0.3275	0
-1.3	-0.0216667	0.0043		-0.900002	-0.015	-0.0373999	-19.6	-0.326667	0
-1.2	-0.02	-0.00309973		-0.800003	-0.0133334	-0.0362	-19.55	-0.325833	0
-1.1	-0.0183333	-0.0069		-0.700001	-0.0116667	-0.0346	-19.5	-0.325	0
-1	-0.0166667	-0.0195		-0.600002	-0.01	-0.0332	-19.45	-0.324167	0
-0.899998	-0.015	-0.0202003		-0.5	-0.00833333	-0.0296	-19.4	-0.323333	0
-0.799999	-0.0133333	-0.0247		-0.400002	-0.00666669	-0.0294	-19.35	-0.3225	0
-0.700001	-0.0116667	-0.0202003		-0.300003	-0.00500005	0.0189	-19.3	-0.321667	0
-0.599998	-0.00999997	-0.0195		-0.200001	-0.00333335	0.0312	-19.25	-0.320833	0
-0.5	-0.00833333	-0.0069		-0.100002	-0.0016667	0.0725008	-19.2	-0.32	0
-0.399998	-0.00666663	-0.00309973		0	0	0.2475	-19.15	-0.319167	0
-0.299999	-0.00499999	0.0043		0.0999985	0.00166664	0.2812	-19.1	-0.318333	0
-0.200001	-0.00333335	0.0043		0.199997	0.00333328	0.356002	-19.05	-0.3175	0
-0.0999985	-0.00166664	0.0114		0.299999	0.00499999	0.4825	-19	-0.316667	0
0	0	0.0921		0.399998	0.00666663	0.569001	-18.95	-0.315833	0
0.100002	0.0016667	0.2748		0.5	0.00833333	0.5733	-18.9	-0.315	0
0.200001	0.00333335	0.2975		0.599998	0.00999997	0.5893	-18.85	-0.314167	0
0.299999	0.00499999	0.2984		0.699997	0.0116666	0.5979	-18.8	-0.313333	0
0.400002	0.00666669	0.3014		0.799999	0.0133333	0.6031	-18.75	-0.3125	0
0.5	0.00833333	0.3082		0.899998	0.015	0.6152	-18.7	-0.311667	0
0.600002	0.01	0.3107		1	0.0166667	0.6166	-18.65	-0.310833	0
0.700001	0.0116667	0.3113		1.1	0.0183333	0.6214	-18.6	-0.31	0
0.799999	0.0133333	0.3139		1.2	0.0199999	0.6222	-18.55	-0.309167	0
0.900002	0.015	0.3189		1.3	0.0216667	0.6255	-18.5	-0.308333	0
1	0.0166667	0.3239		1.4	0.0233333	0.6764	-18.45	-0.3075	0
1.1	0.0183334	0.3269		1.5	0.025	0.681	-18.4	-0.306667	0
1.2	0.02	0.3287		1.6	0.0266666	0.6867	-18.35	-0.305833	0
1.3	0.0216667	0.3295		1.7	0.0283333	0.6899	-18.3	-0.305	0
1.4	0.0233334	0.3295		1.8	0.03	0.6925	-18.25	-0.304167	0
1.5	0.025	0.332		1.9	0.0316666	0.6966	-18.2	-0.303333	0
1.6	0.0266667	0.332		2	0.0333333	0.6925	-18.15	-0.3025	0
1.7	0.0283333	0.3338		2.1	0.035	0.6899	-18.1	-0.301667	0
1.8	0.03	0.3343		2.2	0.0366666	0.706	-18.05	-0.300833	0
1.9	0.0316667	0.3365		2.3	0.0383333	0.7362	-18	-0.3	0
2	0.0333333	0.3434		2.4	0.04	0.7741	-17.95	-0.299167	0
2.1	0.035	0.344		2.5	0.0416667	0.8096	-17.9	-0.298333	0
2.2	0.0366667	0.344		2.6	0.0433333	0.8537	-17.85	-0.2975	0
2.3	0.0383333	0.3442		2.7	0.0449999	0.8638	-17.8	-0.296667	0
2.4	0.04	0.332		2.8	0.0466667	0.8995	-17.75	-0.295833	0
2.5	0.0416667	0.3239		2.9	0.0483333	0.9446	-17.7	-0.295	0
2.6	0.0433334	0.3254		3	0.05	0.9601	-17.65	-0.294167	0
2.7	0.045	0.3392		3.1	0.0516666	0.9881	-17.6	-0.293333	0
2.8	0.0466667	0.3381		3.2	0.0533333	1.0274	-17.55	-0.2925	0
2.9	0.0483334	0.3477		3.3	0.055	1.056	-17.5	-0.291667	0
3	0.05	0.3439		3.4	0.0566666	1.0915	-17.45	-0.290833	0
3.1	0.0516667	0.3416		3.5	0.0583333	1.1234	-17.4	-0.29	0
3.2	0.0533333	0.3522		3.6	0.06	1.1537	-17.35	-0.289167	0
3.3	0.055	0.3527		3.7	0.0616666	1.1932	-17.3	-0.288333	0
3.4	0.0566667	0.3513		3.8	0.0633333	1.2132	-17.25	-0.2875	0
3.5	0.0583333	0.3496		3.9	0.065	1.2451	-17.2	-0.286667	0
3.6	0.06	0.3568		4	0.0666667	1.2728	-17.15	-0.285833	0
3.7	0.0616667	0.3577		4.1	0.0683333	1.2987	-17.1	-0.285	0
3.8	0.0633333	0.3644		4.2	0.0699999	1.3295	-17.05	-0.284167	0
3.9	0.065	0.3705		4.3	0.0716667	1.3554	-17	-0.283333	0
4	0.0666667	0.3673		4.4	0.0733333	1.3861	-16.95	-0.2825	0
4.1	0.0683334	0.3645		4.5	0.075	1.4137	-16.9	-0.281667	0
4.2	0.07	0.3691		4.6	0.0766666	1.4367	-16.85	-0.280833	0
4.3	0.0716667	0.3675		4.7	0.0783333	1.464	-16.8	-0.28	0
4.4	0.0733334	0.3716		4.8	0.08	1.4906	-16.75	-0.279167	0
4.5	0.075	0.3718		4.9	0.0816666	1.5205	-16.7	-0.278333	0
4.6	0.0766667	0.3683		5	0.0833333	1.5434	-16.65	-0.2775	0
4.7	0.0783333	0.3713		5.1	0.085	1.5766	-16.6	-0.276667	0
4.8	0.08	0.3777		5.2	0.0866666	1.6014	-16.55	-0.275833	0
4.9	0.0816667	0.3789		5.3	0.0883333	1.6313	-16.5	-0.275	0
5	0.0833333	0.3785		5.4	0.09	1.6576	-16.45	-0.274167	0
5.1	0.085	0.3791		5.5	0.0916667	1.686	-16.4	-0.273333	0
5.2	0.0866667	0.3844		5.6	0.0933333	1.7119	-16.35	-0.2725	0
5.3	0.0883333	0.3866		5.7	0.0949999	1.738	-16.3	-0.271667	0
5.4	0.09	0.3882		5.8	0.0966667	1.7644	-16.25	-0.270833	0
5.5	0.0916667	0.3928		5.9	0.0983333	1.7957	-16.2	-0.27	0
5.6	0.0933334	0.3964		6	0.1	1.8271	-16.15	-0.269167	0
5.7	0.095	0.3973		6.1	0.101667	1.8616	-16.1	-0.268333	0
5.8	0.0966667	0.3992		6.2	0.103333	1.8855	-16.05	-0.2675	0
5.9	0.0983334	0.4018		6.3	0.105	1.9085	-16	-0.266667	0
6	0.1	0.4125		6.4	0.106667	1.9352	-15.95	-0.265833	0
6.1	0.101667	0.4198		6.5	0.108333	1.9693	-15.9	-0.265	0
6.2	0.103333	0.4239		6.6	0.11	1.9991	-15.85	-0.264167	0
6.3	0.105	0.4284		6.7	0.111667	2.0286	-15.8	-0.263333	0
6.4	0.106667	0.4316		6.8	0.113333	2.0579	-15.75	-0.2625	0
6.5	0.108333	0.4321		6.9	0.115	2.0804	-15.7	-0.261667	0
6.6	0.11	0.4383		7	0.116667	2.1065	-15.65	-0.260833	0
6.7	0.111667	0.4408		7.1	0.118333	2.1347	-15.6	-0.26	0
6.8	0.113333	0.4486		7.2	0.12	2.1638	-15.55	-0.259167	0
6.9	0.115	0.4528		7.3	0.121667	2.1932	-15.5	-0.258333	0
7	0.116667	0.4527		7.4	0.123333	2.2198	-15.45	-0.2575	0
7.1	0.118333	0.4565		7.5	0.125	2.2417	-15.4	-0.256667	0
7.2	0.12	0.4576		7.6	0.126667	2.2667	-15.35	-0.255833	0
7.3	0.121667	0.4566		7.7	0.128333	2.2962	-15.3	-0.255	0
7.4	0.123333	0.4582		7.8	0.13	2.3225	-15.25	-0.254167	0
7.5	0.125	0.4628		7.9	0.131667	2.3504	-15.2	-0.253333	0
7.6	0.126667	0.4654		8	0.133333	2.3786	-15.15	-0.2525	0
7.7	0.128333	0.4735		8.1	0.135	2.4083	-15.1	-0.251667	0
7.8	0.13	0.4769		8.2	0.136667	2.4368	-15.05	-0.250833	0
7.9	0.131667	0.4774		8.3	0.138333	2.4632	-15	-0.25	0
8	0.133333	0.4753		8.4	0.14	2.4901	-14.95	-0.249167	0
8.1	0.135	0.482		8.5	0.141667	2.5195	-14.9	-0.248333	0
8.2	0.136667	0.4897		8.6	0.143333	2.5496	-14.85	-0.2475	0
8.3	0.138333	0.4891		8.7	0.145	2.5807	-14.8	-0.246667	0
8.4	0.14	0.4946		8.8	0.146667	2.6049	-14.75	-0.245833	0
8.5	0.141667	0.5025		8.9	0.148333	2.6327	-14.7	-0.245	0
8.6	0.143333	0.5095		9	0.15	2.6551	-14.65	-0.244167	0
8.7	0.145	0.5096		9.1	0.151667	2.6843	-14.6	-0.243333	0
8.8	0.146667	0.5105		9.2	0.153333	2.7169	-14.55	-0.2425	0
8.9	0.148333	0.5151		9.3	0.155	2.7444	-14.5	-0.241667	0
9	0.15	0.525		9.4	0.156667	2.7703	-14.45	-0.240833	0
9.1	0.151667	0.5277		9.5	0.158333	2.7954	-14.4	-0.24	0
9.2	0.153333	0.5366		9.6	0.16	2.8245	-14.35	-0.239167	0
9.3	0.155	0.5375		9.7	0.161667	2.8516	-14.3	-0.238333	0
9.4	0.156667	0.5437		9.8	0.163333	2.8819	-14.25	-0.2375	0
9.5	0.158333	0.5478		9.9	0.165	2.9091	-14.2	-0.236667	0
9.6	0.16	0.5557		10	0.166667	2.9353	-14.15	-0.235833	0
9.7	0.161667	0.5636		10.1	0.168333	2.9647	-14.1	-0.235	0
9.8	0.163333	0.5645		10.2	0.17	2.9935	-14.05	-0.234167	0
9.9	0.165	0.5658		10.3	0.171667	3.0206	-14	-0.233333	0
10	0.166667	0.57		10.4	0.173333	3.0401	-13.95	-0.2325	0
10.1	0.168333	0.5745		10.5	0.175	3.0691	-13.9	-0.231667	0
10.2	0.17	0.5776		10.6	0.176667	3.0991	-13.85	-0.230833	0
10.3	0.171667	0.5756		10.7	0.178333	3.1237	-13.8	-0.23	0
10.4	0.173333	0.5771		10.8	0.18	3.1466	-13.75	-0.229167	0
10.5	0.175	0.5822		10.9	0.181667	3.1758	-13.7	-0.228333	0
10.6	0.176667	0.5858		11	0.183333	3.2073	-13.65	-0.2275	0
10.7	0.178333	0.5922		11.1	0.185	3.2331	-13.6	-0.226667	0
10.8	0.18	0.5924		11.2	0.186667	3.2595	-13.55	-0.225833	0
10.9	0.181667	0.5947		11.3	0.188333	3.2911	-13.5	-0.225	0
11	0.183333	0.5994		11.4	0.19	3.3162	-13.45	-0.224167	0
11.1	0.185	0.6026		11.5	0.191667	3.3412	-13.4	-0.223333	0
11.2	0.186667	0.6069		11.6	0.193333	3.3701	-13.35	-0.2225	0
11.3	0.188333	0.61		11.7	0.195	3.396	-13.3	-0.221667	0
11.4	0.19	0.6178		11.8	0.196667	3.4202	-13.25	-0.220833	0
11.5	0.191667	0.6183		11.9	0.198333	3.4455	-13.2	-0.22	0
11.6	0.193333	0.622		12	0.2	3.4763	-13.15	-0.219167	0
11.7	0.195	0.6238		12.1	0.201667	3.5029	-13.1	-0.218333	0
11.8	0.196667	0.6238		12.2	0.203333	3.5282	-13.05	-0.2175	0
11.9	0.198333	0.6229		12.3	0.205	3.5526	-13	-0.216667	0
12	0.2	0.6269		12.4	0.206667	3.578	-12.95	-0.215833	0
12.1	0.201667	0.6241		12.5	0.208333	3.6047	-12.9	-0.215	0
12.2	0.203333	0.6249		12.6	0.21	3.6309	-12.85	-0.214167	0
12.3	0.205	0.6278		12.7	0.211667	3.651	-12.8	-0.213333	0
12.4	0.206667	0.6308		12.8	0.213333	3.6788	-12.75	-0.2125	0
12.5	0.208333	0.6385		12.9	0.215	3.7042	-12.7	-0.211667	0
12.6	0.21	0.6484		13	0.216667	3.7276	-12.65	-0.210833	0
12.7	0.211667	0.6486		13.1	0.218333	3.7506	-12.6	-0.21	0
12.8	0.213333	0.651		13.2	0.22	3.778	-12.55	-0.209167	0
12.9	0.215	0.652		13.3	0.221667	3.7971	-12.5	-0.208333	0
13	0.216667	0.6571		13.4	0.223333	3.819	-12.45	-0.2075	0
13.1	0.218333	0.6637		13.5	0.225	3.8455	-12.4	-0.206667	0
13.2	0.22	0.6688		13.6	0.226667	3.87	-12.35	-0.205833	0
13.3	0.221667	0.6765		13.7	0.228333	3.8961	-12.3	-0.205	0
13.4	0.223333	0.6831		13.8	0.23	3.9189	-12.25	-0.204167	0
13.5	0.225	0.6834		13.9	0.231667	3.9487	-12.2	-0.203333	0
13.6	0.226667	0.6835		14	0.233333	3.9731	-12.15	-0.2025	0
13.7	0.228333	0.687		14.1	0.235	3.9996	-12.1	-0.201667	0
13.8	0.23	0.6855		14.2	0.236667	4.0138	-12.05	-0.200833	0
13.9	0.231667	0.6862		14.3	0.238333	4.0356	-12	-0.2	0
14	0.233333	0.6915		14.4	0.24	4.0637	-11.95	-0.199167	0
14.1	0.235	0.6942		14.5	0.241667	4.0828	-11.9	-0.198333	0
14.2	0.236667	0.6909		14.6	0.243333	4.1016	-11.85	-0.1975	0
14.3	0.238333	0.6872		14.7	0.245	4.1194	-11.8	-0.196667	0
14.4	0.24	0.6863		14.8	0.246667	4.1357	-11.75	-0.195833	0
14.5	0.241667	0.686		14.9	0.248333	4.1553	-11.7	-0.195	0
14.6	0.243333	0.6877		15	0.25	4.1806	-11.65	-0.194167	0
14.7	0.245	0.6874		15.1	0.251667	4.2062	-11.6	-0.193333	0
14.8	0.246667	0.6884		15.2	0.253333	4.2299	-11.55	-0.1925	0
14.9	0.248333	0.6934		15.3	0.255	4.2526	-11.5	-0.191667	0
15	0.25	0.6942		15.4	0.256667	4.2745	-11.45	-0.190833	0
15.1	0.251667	0.691		15.5	0.258333	4.3017	-11.4	-0.19	0
15.2	0.253333	0.6938		15.6	0.26	4.3217	-11.35	-0.189167	0
15.3	0.255	0.6923		15.7	0.261667	4.3427	-11.3	-0.188333	0
15.4	0.256667	0.6956		15.8	0.263333	4.3696	-11.25	-0.1875	0
15.5	0.258333	0.6931		15.9	0.265	4.3925	-11.2	-0.186667	0
15.6	0.26	0.6936		16	0.266667	4.4183	-11.15	-0.185833	0
15.7	0.261667	0.6931		16.1	0.268333	4.4402	-11.1	-0.185	0
15.8	0.263333	0.6935		16.2	0.27	4.4624	-11.05	-0.184167	0
15.9	0.265	0.7013		16.3	0.271667	4.4825	-11	-0.183333	0
16	0.266667	0.7043		16.4	0.273333	4.5044	-10.95	-0.1825	0
16.1	0.268333	0.7057		16.5	0.275	4.5288	-10.9	-0.181667	0
16.2	0.27	0.712		16.6	0.276667	4.5547	-10.85	-0.180833	0
16.3	0.271667	0.7148		16.7	0.278333	4.5774	-10.8	-0.18	0
16.4	0.273333	0.7187		16.8	0.28	4.6017	-10.75	-0.179167	0
16.5	0.275	0.7232		16.9	0.281667	4.6279	-10.7	-0.178333	0
16.6	0.276667	0.7273		17	0.283333	4.6473	-10.65	-0.1775	0
16.7	0.278333	0.7269		17.1	0.285	4.6668	-10.6	-0.176667	0
16.8	0.28	0.7282		17.2	0.286667	4.6876	-10.55	-0.175833	0
16.9	0.281667	0.7335		17.3	0.288333	4.7119	-10.5	-0.175	0
17	0.283333	0.7347		17.4	0.29	4.7289	-10.45	-0.174167	0
17.1	0.285	0.7348		17.5	0.291667	4.7548	-10.4	-0.173333	0
17.2	0.286667	0.7332		17.6	0.293333	4.7797	-10.35	-0.1725	0
17.3	0.288333	0.738		17.7	0.295	4.8	-10.3	-0.171667	0
17.4	0.29	0.7378		17.8	0.296667	4.8196	-10.25	-0.170833	0
17.5	0.291667	0.7374		17.9	0.298333	4.8417	-10.2	-0.17	0
17.6	0.293333	0.7405		18	0.3	4.8592	-10.15	-0.169167	0
17.7	0.295	0.7419		18.1	0.301667	4.8811	-10.1	-0.168333	0
17.8	0.296667	0.744		18.2	0.303333	4.9052	-10.05	-0.1675	0
17.9	0.298333	0.7491		18.3	0.305	4.9291	-10	-0.166667	0
18	0.3	0.7535		18.4	0.306667	4.9482	-9.95	-0.165833	0
18.1	0.301667	0.7512		18.5	0.308333	4.9674	-9.9	-0.165	0
18.2	0.303333	0.7525		18.6	0.31	4.9898	-9.85	-0.164167	0
18.3	0.305	0.7555		18.7	0.311667	5.011	-9.8	-0.163333	0
18.4	0.306667	0.7539		18.8	0.313333	5.0377	-9.75	-0.1625	0
18.5	0.308333	0.7544		18.9	0.315	5.0597	-9.7	-0.161667	0
18.6	0.31	0.7517		19	0.316667	5.0809	-9.65	-0.160833	0
18.7	0.311667	0.7485		19.1	0.318333	5.1077	-9.6	-0.16	0
18.8	0.313333	0.7465		19.2	0.32	5.1292	-9.55	-0.159167	0
18.9	0.315	0.747		19.3	0.321667	5.1536	-9.5	-0.158333	0
19	0.316667	0.7507		19.4	0.323333	5.1788	-9.45	-0.1575	0
19.1	0.318333	0.7478		19.5	0.325	5.2021	-9.4	-0.156667	0
19.2	0.32	0.7488		19.6	0.326667	5.2227	-9.35	-0.155833	0
19.3	0.321667	0.7494		19.7	0.328333	5.2458	-9.3	-0.155	0
19.4	0.323333	0.7477		19.8	0.33	5.27	-9.25	-0.154167	0
19.5	0.325	0.7473		19.9	0.331667	5.2895	-9.2	-0.153333	0
19.6	0.326667	0.7513		20	0.333333	5.3173	-9.15	-0.1525	0
19.7	0.328333	0.7534		20.1	0.335	5.3397	-9.1	-0.151667	0
19.8	0.33	0.754		20.2	0.336667	5.3613	-9.05	-0.150833	0
19.9	0.331667	0.7544		20.3	0.338333	5.3902	-9	-0.15	0
20	0.333333	0.7568		20.4	0.34	5.4111	-8.95	-0.149167	0
20.1	0.335	0.7527		20.5	0.341667	5.4328	-8.9	-0.148333	0
20.2	0.336667	0.756		20.6	0.343333	5.4554	-8.85	-0.1475	0
20.3	0.338333	0.7584		20.7	0.345	5.4828	-8.8	-0.146667	0
20.4	0.34	0.7619		20.8	0.346667	5.5061	-8.75	-0.145833	0
20.5	0.341667	0.7667		20.9	0.348333	5.5342	-8.7	-0.145	0
20.6	0.343333	0.7705		21	0.35	5.5568	-8.65	-0.144167	0
20.7	0.345	0.7703		21.1	0.351667	5.5749	-8.6	-0.143333	0
20.8	0.346667	0.772		21.2	0.353333	5.596	-8.55	-0.1425	0
20.9	0.348333	0.7752		21.3	0.355	5.6172	-8.5	-0.141667	0
21	0.35	0.7785		21.4	0.356667	5.6397	-8.45	-0.140833	0
21.1	0.351667	0.7851		21.5	0.358333	5.6578	-8.4	-0.14	0
21.2	0.353333	0.7863		21.6	0.36	5.675	-8.35	-0.139167	0
21.3	0.355	0.7881		21.7	0.361667	5.7019	-8.3	-0.138333	0
21.4	0.356667	0.7918		21.8	0.363333	5.7276	-8.25	-0.1375	0
21.5	0.358333	0.7919		21.9	0.365	5.7512	-8.2	-0.136667	0
21.6	0.36	0.794		22	0.366667	5.7742	-8.15	-0.135833	0
21.7	0.361667	0.793		22.1	0.368333	5.8008	-8.1	-0.135	0
21.8	0.363333	0.7965		22.2	0.37	5.825	-8.05	-0.134167	0
21.9	0.365	0.7998		22.3	0.371667	5.8497	-8	-0.133333	0
22	0.366667	0.7995		22.4	0.373333	5.8731	-7.95	-0.1325	0
22.1	0.368333	0.7992		22.5	0.375	5.8975	-7.9	-0.131667	0
22.2	0.37	0.8022		22.6	0.376667	5.921	-7.85	-0.130833	0
22.3	0.371667	0.8026		22.7	0.378333	5.9396	-7.8	-0.13	0
22.4	0.373333	0.802		22.8	0.38	5.9607	-7.75	-0.129167	0
22.5	0.375	0.8037		22.9	0.381667	5.9784	-7.7	-0.128333	0
22.6	0.376667	0.8062		23	0.383333	6.0022	-7.65	-0.1275	0
22.7	0.378333	0.8072		23.1	0.385	6.0256	-7.6	-0.126667	0
22.8	0.38	0.8096		23.2	0.386667	6.0499	-7.55	-0.125833	0
22.9	0.381667	0.812		23.3	0.388333	6.0716	-7.5	-0.125	0
23	0.383333	0.8127		23.4	0.39	6.0948	-7.45	-0.124167	0
23.1	0.385	0.8131		23.5	0.391667	6.1203	-7.4	-0.123333	0
23.2	0.386667	0.8153		23.6	0.393333	6.1461	-7.35	-0.1225	0
23.3	0.388333	0.8194		23.7	0.395	6.1721	-7.3	-0.121667	0
23.4	0.39	0.8153		23.8	0.396667	6.1937	-7.25	-0.120833	0
23.5	0.391667	0.8198		23.9	0.398333	6.2135	-7.2	-0.12	0
23.6	0.393333	0.8186		24	0.4	6.2327	-7.15	-0.119167	0
23.7	0.395	0.8196		24.1	0.401667	6.2646	-7.1	-0.118333	0
23.8	0.396667	0.821		24.2	0.403333	6.2848	-7.05	-0.1175	0
23.9	0.398333	0.8212		24.3	0.405	6.3083	-7	-0.116667	0
24	0.4	0.8229		24.4	0.406667	6.3292	-6.95	-0.115833	0
24.1	0.401667	0.8216		24.5	0.408333	6.3529	-6.9	-0.115	0
24.2	0.403333	0.8258		24.6	0.41	6.374	-6.85	-0.114167	0
24.3	0.405	0.8278		24.7	0.411667	6.3972	-6.8	-0.113333	0
24.4	0.406667	0.8286		24.8	0.413333	6.4185	-6.75	-0.1125	0
24.5	0.408333	0.8314		24.9	0.415	6.4401	-6.7	-0.111667	0
24.6	0.41	0.8337		25	0.416667	6.4619	-6.65	-0.110833	0
24.7	0.411667	0.8341		25.1	0.418333	6.4841	-6.6	-0.11	0
24.8	0.413333	0.8349		25.2	0.42	6.503	-6.55	-0.109167	0
24.9	0.415	0.8376		25.3	0.421667	6.5292	-6.5	-0.108333	0
25	0.416667	0.8413		25.4	0.423333	6.5478	-6.45	-0.1075	0
25.1	0.418333	0.8455		25.5	0.425	6.5692	-6.4	-0.106667	0
25.2	0.42	0.8456		25.6	0.426667	6.5919	-6.35	-0.105833	0
25.3	0.421667	0.8476		25.7	0.428333	6.6121	-6.3	-0.105	0
25.4	0.423333	0.8468		25.8	0.43	6.6335	-6.25	-0.104167	0
25.5	0.425	0.8469		25.9	0.431667	6.6516	-6.2	-0.103333	0
25.6	0.426667	0.85		26	0.433333	6.6756	-6.15	-0.1025	0
25.7	0.428333	0.8524		26.1	0.435	6.6916	-6.1	-0.101667	0
25.8	0.43	0.8539		26.2	0.436667	6.7145	-6.05	-0.100833	0
25.9	0.431667	0.8617		26.3	0.438333	6.7374	-6	-0.1	0
26	0.433333	0.8672		26.4	0.44	6.7575	-5.95	-0.0991667	0
26.1	0.435	0.8687		26.5	0.441667	6.7817	-5.9	-0.0983334	0
26.2	0.436667	0.8717		26.6	0.443333	6.7944	-5.85	-0.0975	0
26.3	0.438333	0.8763		26.7	0.445	6.8204	-5.8	-0.0966667	0
26.4	0.44	0.8771		26.8	0.446667	6.8392	-5.75	-0.0958334	0
26.5	0.441667	0.8784		26.9	0.448333	6.8642	-5.7	-0.095	0
26.6	0.443333	0.8814		27	0.45	6.8904	-5.65	-0.0941667	0
26.7	0.445	0.8823		27.1	0.451667	6.9173	-5.6	-0.0933334	0
26.8	0.446667	0.8815		27.2	0.453333	6.9396	-5.55	-0.0925001	0
26.9	0.448333	0.8855		27.3	0.455	6.9625	-5.5	-0.0916667	0
27	0.45	0.8881		27.4	0.456667	6.9845	-5.45	-0.0908333	0
27.1	0.451667	0.8847		27.5	0.458333	7.008	-5.4	-0.09	0
27.2	0.453333	0.8817		27.6	0.46	7.0347	-5.35	-0.0891667	0
27.3	0.455	0.8846		27.7	0.461667	7.0563	-5.3	-0.0883334	0
27.4	0.456667	0.8826		27.8	0.463333	7.0753	-5.25	-0.0875001	0
27.5	0.458333	0.882		27.9	0.465	7.099	-5.2	-0.0866667	0
27.6	0.46	0.8864		28	0.466667	7.1186	-5.15	-0.0858334	0
27.7	0.461667	0.8871		28.1	0.468333	7.1394	-5.1	-0.085	0
27.8	0.463333	0.8937		28.2	0.47	7.1635	-5.05	-0.0841667	0
27.9	0.465	0.8958		28.3	0.471667	7.1878	-5	-0.0833334	0
28	0.466667	0.899		28.4	0.473333	7.2089	-4.95	-0.0825	0
28.1	0.468333	0.9022		28.5	0.475	7.2282	-4.9	-0.0816667	0
28.2	0.47	0.9086		28.6	0.476667	7.2482	-4.85	-0.0808334	0
28.3	0.471667	0.9097		28.7	0.478333	7.2677	-4.8	-0.0800001	0
28.4	0.473333	0.9087		28.8	0.48	7.2978	-4.75	-0.0791667	0
28.5	0.475	0.9109		28.9	0.481667	7.3228	-4.7	-0.0783333	0
28.6	0.476667	0.9154		29	0.483333	7.3445	-4.65	-0.0775	0
28.7	0.478333	0.9149		29.1	0.485	7.3676	-4.6	-0.0766667	0
28.8	0.48	0.9152		29.2	0.486667	7.3892	-4.55	-0.0758334	0
28.9	0.481667	0.9191		29.3	0.488333	7.4082	-4.5	-0.0750001	0
29	0.483333	0.915		29.4	0.49	7.4335	-4.45	-0.0741667	0
29.1	0.485	0.9174		29.5	0.491667	7.4558	-4.4	-0.0733334	0
29.2	0.486667	0.9199		29.6	0.493333	7.4764	-4.35	-0.0725	0
29.3	0.488333	0.923		29.7	0.495	7.4909	-4.3	-0.0716667	0
29.4	0.49	0.9272		29.8	0.496667	7.5104	-4.25	-0.0708334	0
29.5	0.491667	0.9304		29.9	0.498333	7.535	-4.2	-0.07	0
29.6	0.493333	0.929		30	0.5	7.5613	-4.15	-0.0691667	0
29.7	0.495	0.9305		30.1	0.501667	7.5866	-4.1	-0.0683334	0
29.8	0.496667	0.9321		30.2	0.503333	7.6071	-4.05	-0.0675001	0
29.9	0.498333	0.9322		30.3	0.505	7.6308	-4	-0.0666667	0
30	0.5	0.9328		30.4	0.506667	7.6448	-3.95	-0.0658333	0
30.1	0.501667	0.9325		30.5	0.508333	7.6679	-3.9	-0.065	0
30.2	0.503333	0.9355		30.6	0.51	7.6867	-3.85	-0.0641667	0
30.3	0.505	0.9384		30.7	0.511667	7.7167	-3.8	-0.0633334	0
30.4	0.506667	0.9411		30.8	0.513333	7.7349	-3.75	-0.0625001	0
30.5	0.508333	0.9422		30.9	0.515	7.7574	-3.7	-0.0616667	0
30.6	0.51	0.9484		31	0.516667	7.7802	-3.65	-0.0608334	0
30.7	0.511667	0.9519		31.1	0.518333	7.7991	-3.6	-0.06	0
30.8	0.513333	0.9568		31.2	0.52	7.8226	-3.55	-0.0591667	0
30.9	0.515	0.9623		31.3	0.521667	7.8419	-3.5	-0.0583334	0
31	0.516667	0.9662		31.4	0.523333	7.8605	-3.45	-0.0575	0
31.1	0.518333	0.9663		31.5	0.525	7.8811	-3.4	-0.0566667	0
31.2	0.52	0.963		31.6	0.526667	7.901	-3.35	-0.0558334	0
31.3	0.521667	0.9694		31.7	0.528333	7.9197	-3.3	-0.0550001	0
31.4	0.523333	0.9703		31.8	0.53	7.9414	-3.25	-0.0541667	0
31.5	0.525	0.97		31.9	0.531667	7.9702	-3.2	-0.0533333	0
31.6	0.526667	0.9714		32	0.533333	7.9906	-3.15	-0.0525	0
31.7	0.528333	0.9725		32.1	0.535	8.0124	-3.1	-0.0516667	0
31.8	0.53	0.9692		32.2	0.536667	8.04	-3.05	-0.0508334	0
31.9	0.531667	0.9699		32.3	0.538333	8.0655	-3	-0.0500001	0
32	0.533333	0.9649		32.4	0.54	8.0896	-2.95	-0.0491667	0
32.1	0.535	0.9645		32.5	0.541667	8.1147	-2.9	-0.0483334	0
32.2	0.536667	0.9665		32.6	0.543333	8.1376	-2.85	-0.0475	0
32.3	0.538333	0.971		32.7	0.545	8.1685	-2.8	-0.0466667	0
32.4	0.54	0.9702		32.8	0.546667	8.1891	-2.75	-0.0458334	0
32.5	0.541667	0.9736		32.9	0.548333	8.2114	-2.7	-0.045	0
32.6	0.543333	0.973		33	0.55	8.2301	-2.65	-0.0441667	0
32.7	0.545	0.9734		33.1	0.551667	8.2489	-2.6	-0.0433334	0
32.8	0.546667	0.9749		33.2	0.553333	8.2716	-2.55	-0.0425001	0
32.9	0.548333	0.9784		33.3	0.555	8.2939	-2.5	-0.0416667	0
33	0.55	0.9749		33.4	0.556667	8.3158	-2.45	-0.0408333	0
33.1	0.551667	0.9757		33.5	0.558333	8.3381	-2.4	-0.04	0
33.2	0.553333	0.978		33.6	0.56	8.3603	-2.35	-0.0391667	0
33.3	0.555	0.9823		33.7	0.561667	8.3778	-2.3	-0.0383334	0
33.4	0.556667	0.9814		33.8	0.563333	8.3999	-2.25	-0.0375001	0
33.5	0.558333	0.983		33.9	0.565	8.425	-2.2	-0.0366667	0
33.6	0.56	0.9831		34	0.566667	8.4461	-2.15	-0.0358334	0
33.7	0.561667	0.9864		34.1	0.568333	8.4688	-2.1	-0.035	0
33.8	0.563333	0.9925		34.2	0.57	8.4929	-2.05	-0.0341667	0
33.9	0.565	0.9945		34.3	0.571667	8.5157	-2	-0.0333334	0
34	0.566667	0.9949		34.4	0.573333	8.5324	-1.95	-0.0325	0
34.1	0.568333	0.9926		34.5	0.575	8.5584	-1.9	-0.0316667	0
34.2	0.57	0.9882		34.6	0.576667	8.5795	-1.85	-0.0308334	0
34.3	0.571667	0.9889		34.7	0.578333	8.5989	-1.8	-0.0300001	0
34.4	0.573333	0.9886		34.8	0.58	8.6203	-1.75	-0.0291667	0
34.5	0.575	0.9906		34.9	0.581667	8.6332	-1.7	-0.0283333	0
34.6	0.576667	0.995		35	0.583333	8.6563	-1.65	-0.0275	0
34.7	0.578333	0.9954		35.1	0.585	8.6832	-1.6	-0.0266667	0
34.8	0.58	1.0024		35.2	0.586667	8.703	-1.55	-0.0258334	0
34.9	0.581667	1.0084		35.3	0.588333	8.7313	-1.5	-0.0250001	0
35	0.583333	1.0097		35.4	0.59	8.7578	-1.45	-0.0241667	0
35.1	0.585	1.0131		35.5	0.591667	8.7819	-1.4	-0.0233334	0
35.2	0.586667	1.0181		35.6	0.593333	8.804	-1.35	-0.0225	0
35.3	0.588333	1.0177		35.7	0.595	8.8289	-1.3	-0.0216667	0
35.4	0.59	1.0146		35.8	0.596667	8.8547	-1.25	-0.0208334	0
35.5	0.591667	1.0129		35.9	0.598333	8.8721	-1.2	-0.02	0
35.6	0.593333	1.0152		36	0.6	8.8903	-1.15	-0.0191667	0
35.7	0.595	1.02		36.1	0.601667	8.9119	-1.1	-0.0183334	0
35.8	0.596667	1.0219		36.2	0.603333	8.9315	-1.05	-0.0175001	0
35.9	0.598333	1.0241		36.3	0.605	8.9476	-1	-0.0166667	0
36	0.6	1.0276		36.4	0.606667	8.9693	-0.950001	-0.0158333	0
36.1	0.601667	1.0326		36.5	0.608333	8.9943	-0.900002	-0.015	0
36.2	0.603333	1.0344		36.6	0.61	9.0184	-0.850002	-0.0141667	0
36.3	0.605	1.0353		36.7	0.611667	9.0394	-0.800003	-0.0133334	0
36.4	0.606667	1.0357		36.8	0.613333	9.0611	-0.750004	-0.0125001	0
36.5	0.608333	1.0363		36.9	0.615	9.0839	-0.700001	-0.0116667	0
36.6	0.61	1.0349		37	0.616667	9.1098	-0.650002	-0.0108334	0
36.7	0.611667	1.0273		37.1	0.618333	9.1336	-0.600002	-0.01	0
36.8	0.613333	1.0237		37.2	0.62	9.155	-0.550003	-0.00916672	0
36.9	0.615	1.0232		37.3	0.621667	9.1771	-0.500004	-0.0083334	0
37	0.616667	1.0209		37.4	0.623333	9.1986	-0.450001	-0.00750001	0
37.1	0.618333	1.0228		37.5	0.625	9.2275	-0.400002	-0.00666669	0
37.2	0.62	1.0262		37.6	0.626667	9.25	-0.350002	-0.00583337	0
37.3	0.621667	1.0291		37.7	0.628333	9.2703	-0.300003	-0.00500005	0
37.4	0.623333	1.0255		37.8	0.63	9.2924	-0.250004	-0.00416673	0
37.5	0.625	1.0264		37.9	0.631667	9.3149	-0.200001	-0.00333335	0
37.6	0.626667	1.0301		38	0.633333	9.3377	-0.150002	-0.00250003	0
37.7	0.628333	1.034		38.1	0.635	9.3608	-0.100002	-0.0016667	0
37.8	0.63	1.0334		38.2	0.636667	9.3806	-0.0500031	-0.000833384	0
37.9	0.631667	1.0355		38.3	0.638333	9.4027	-3.81e-06	-6.35e-08	0
38	0.633333	1.0376		38.4	0.64	9.4223	0	0	0
38.1	0.635	1.0408		38.5	0.641667	9.4453	0.0999985	0.00166664	0
38.2	0.636667	1.0454		38.6	0.643333	9.4696	0.149998	0.00249996	0.0107864
38.3	0.638333	1.0461		38.7	0.645	9.4917	0.199997	0.00333328	0.0215706
38.4	0.64	1.0482		38.8	0.646667	9.5092	0.249996	0.0041666	0.0323527
38.5	0.641667	1.0495		38.9	0.648333	9.5307	0.299999	0.00499999	0.0431335
38.6	0.643333	1.0535		39	0.65	9.5508	0.349998	0.00583331	0.0539114
38.7	0.645	1.0577		39.1	0.651667	9.5686	0.399998	0.00666663	0.0646871
38.8	0.646667	1.0595		39.2	0.653333	9.5873	0.449997	0.00749995	0.0754608
38.9	0.648333	1.0615		39.3	0.655	9.6033	0.499996	0.00833327	0.0862323
39	0.65	1.0646		39.4	0.656667	9.6233	0.549999	0.00916665	0.0970025
39.1	0.651667	1.0693		39.5	0.658333	9.6403	0.599998	0.00999997	0.10777
39.2	0.653333	1.0707		39.6	0.66	9.6596	0.649998	0.0108333	0.118535
39.3	0.655	1.0733		39.7	0.661667	9.6844	0.699997	0.0116666	0.129298
39.4	0.656667	1.0726		39.8	0.663333	9.7041	0.749996	0.0124999	0.140059
39.5	0.658333	1.0779		39.9	0.665	9.727	0.799999	0.0133333	0.150818
39.6	0.66	1.0819		40	0.666667	9.7474	0.849998	0.0141666	0.161575
39.7	0.661667	1.0822		40.1	0.668333	9.7677	0.899998	0.015	0.17233
39.8	0.663333	1.078		40.2	0.67	9.7858	0.949997	0.0158333	0.183082
39.9	0.665	1.0769		40.3	0.671667	9.8079	0.999996	0.0166666	0.193832
40	0.666667	1.0753		40.4	0.673333	9.8269	1.05	0.0175	0.204581
40.1	0.668333	1.0748		40.5	0.675	9.8458	1.1	0.0183333	0.215327
40.2	0.67	1.0762		40.6	0.676667	9.8641	1.15	0.0191666	0.226071
40.3	0.671667	1.0772		40.7	0.678333	9.8892	1.2	0.0199999	0.236813
40.4	0.673333	1.0773		40.8	0.68	9.9089	1.25	0.0208333	0.247553
40.5	0.675	1.0762		40.9	0.681667	9.9311	1.3	0.0216667	0.258291
40.6	0.676667	1.0778		41	0.683333	9.9539	1.35	0.0225	0.269027
40.7	0.678333	1.0759		41.1	0.685	9.974	1.4	0.0233333	0.27976
40.8	0.68	1.0788		41.2	0.686667	9.9949	1.45	0.0241666	0.290491
40.9	0.681667	1.0754		41.3	0.688333	10.0163	1.5	0.0249999	0.301221
41	0.683333	1.0755		41.4	0.69	10.0389	1.55	0.0258333	0.311948
41.1	0.685	1.0767		41.5	0.691667	10.0583	1.6	0.0266666	0.322673
41.2	0.686667	1.0804		41.6	0.693333	10.0757	1.65	0.0275	0.333396
41.3	0.688333	1.0767		41.7	0.695	10.0959	1.7	0.0283333	0.344117
41.4	0.69	1.0793		41.8	0.696667	10.1161	1.75	0.0291666	0.354835
41.5	0.691667	1.082		41.9	0.698333	10.1352	1.8	0.03	0.365553
41.6	0.693333	1.0841		42	0.7	10.1562	1.85	0.0308333	0.376267
41.7	0.695	1.0852		42.1	0.701667	10.1752	1.9	0.0316666	0.386979
41.8	0.696667	1.0869		42.2	0.703333	10.1958	1.95	0.0324999	0.397689
41.9	0.698333	1.0887		42.3	0.705	10.2126	2	0.0333333	0.408397
42	0.7	1.0916		42.4	0.706667	10.2322	2.05	0.0341667	0.419104
42.1	0.701667	1.0891		42.5	0.708333	10.2523	2.1	0.035	0.429808
42.2	0.703333	1.0842		42.6	0.71	10.275	2.15	0.0358333	0.440509
42.3	0.705	1.0856		42.7	0.711667	10.2945	2.2	0.0366666	0.451209
42.4	0.706667	1.089		42.8	0.713333	10.3199	2.25	0.0374999	0.461906
42.5	0.708333	1.0921		42.9	0.715	10.3399	2.3	0.0383333	0.472603
42.6	0.71	1.0895		43	0.716667	10.3608	2.35	0.0391666	0.483296
42.7	0.711667	1.0945		43.1	0.718333	10.3785	2.4	0.04	0.493987
42.8	0.713333	1.1017		43.2	0.72	10.3971	2.45	0.0408333	0.504676
42.9	0.715	1.1062		43.3	0.721667	10.422	2.5	0.0416666	0.515363
43	0.716667	1.1095		43.4	0.723333	10.4456	2.55	0.0425	0.526048
43.1	0.718333	1.1087		43.5	0.725	10.4644	2.6	0.0433333	0.536731
43.2	0.72	1.109		43.6	0.726667	10.4751	2.65	0.0441666	0.547412
43.3	0.721667	1.108		43.7	0.728333	10.4948	2.7	0.0449999	0.55809
43.4	0.723333	1.1061		43.8	0.73	10.5145	2.75	0.0458333	0.568766
43.5	0.725	1.1078		43.9	0.731667	10.5331	2.8	0.0466667	0.579441
43.6	0.726667	1.1092		44	0.733333	10.5529	2.85	0.0475	0.590113
43.7	0.728333	1.1115		44.1	0.735	10.5688	2.9	0.0483333	0.600783
43.8	0.73	1.115		44.2	0.736667	10.5823	2.95	0.0491666	0.611451
43.9	0.731667	1.115		44.3	0.738333	10.6047	3	0.0499999	0.622117
44	0.733333	1.1176		44.4	0.74	10.6219	3.05	0.0508333	0.632782
44.1	0.735	1.1181		44.5	0.741667	10.6436	3.1	0.0516666	0.643443
44.2	0.736667	1.1155		44.6	0.743333	10.66	3.15	0.0525	0.654103
44.3	0.738333	1.1158		44.7	0.745	10.681	3.2	0.0533333	0.66476
44.4	0.74	1.1166		44.8	0.746667	10.7021	3.25	0.0541666	0.675415
44.5	0.741667	1.1162		44.9	0.748333	10.724	3.3	0.055	0.686069
44.6	0.743333	1.1147		45	0.75	10.7456	3.35	0.0558333	0.69672
44.7	0.745	1.1138		45.1	0.751667	10.7653	3.4	0.0566666	0.707369
44.8	0.746667	1.1112		45.2	0.753333	10.7841	3.45	0.0574999	0.718016
44.9	0.748333	1.1123		45.3	0.755	10.8049	3.5	0.0583333	0.728661
45	0.75	1.1082		45.4	0.756667	10.8277	3.55	0.0591667	0.739304
45.1	0.751667	1.1067		45.5	0.758333	10.8503	3.6	0.06	0.749945
45.2	0.753333	1.1051		45.6	0.76	10.8719	3.65	0.0608333	0.760583
45.3	0.755	1.1049		45.7	0.761667	10.891	3.7	0.0616666	0.77122
45.4	0.756667	1.1058		45.8	0.763333	10.9071	3.75	0.0624999	0.781854
45.5	0.758333	1.1062		45.9	0.765	10.9298	3.8	0.0633333	0.792487
45.6	0.76	1.1032		46	0.766667	10.9502	3.85	0.0641666	0.803117
45.7	0.761667	1.1056		46.1	0.768333	10.9676	3.9	0.065	0.813745
45.8	0.763333	1.1058		46.2	0.77	10.9868	3.95	0.0658333	0.82437
45.9	0.765	1.1081		46.3	0.771667	11.0088	4	0.0666666	0.834994
46	0.766667	1.1107		46.4	0.773333	11.0291	4.05	0.0675	0.845617
46.1	0.768333	1.1145		46.5	0.775	11.0484	4.1	0.0683333	0.856236
46.2	0.77	1.1172		46.6	0.776667	11.072	4.15	0.0691666	0.866853
46.3	0.771667	1.12		46.7	0.778333	11.094	4.2	0.0699999	0.877469
46.4	0.773333	1.1218		46.8	0.78	11.1111	4.25	0.0708333	0.888082
46.5	0.775	1.1203		46.9	0.781667	11.1316	4.3	0.0716667	0.898694
46.6	0.776667	1.1219		47	0.783333	11.1548	4.35	0.0725	0.909303
46.7	0.778333	1.125		47.1	0.785	11.1729	4.4	0.0733333	0.91991
46.8	0.78	1.1245		47.2	0.786667	11.1923	4.45	0.0741666	0.930515
46.9	0.781667	1.1214		47.3	0.788333	11.2109	4.5	0.0749999	0.941117
47	0.783333	1.1217		47.4	0.79	11.2339	4.55	0.0758333	0.951719
47.1	0.785	1.1193		47.5	0.791667	11.2491	4.6	0.0766666	0.962317
47.2	0.786667	1.1168		47.6	0.793333	11.2684	4.65	0.0775	0.972914
47.3	0.788333	1.1173		47.7	0.795	11.2862	4.7	0.0783333	0.983508
47.4	0.79	1.1215		47.8	0.796667	11.3104	4.75	0.0791666	0.9941
47.5	0.791667	1.1217		47.9	0.798333	11.3276	4.8	0.08	1.00469
47.6	0.793333	1.1242		48	0.8	11.3501	4.85	0.0808333	1.01528
47.7	0.795	1.1261		48.1	0.801667	11.3729	4.9	0.0816666	1.02586
47.8	0.796667	1.129		48.2	0.803333	11.3958	4.95	0.0824999	1.03645
47.9	0.798333	1.1269		48.3	0.805	11.4123	5	0.0833333	1.04703
48	0.8	1.1263		48.4	0.806667	11.4369	5.05	0.0841667	1.05761
48.1	0.801667	1.1251		48.5	0.808333	11.4581	5.1	0.085	1.06819
48.2	0.803333	1.1282		48.6	0.81	11.4833	5.15	0.0858333	1.07876
48.3	0.805	1.1313		48.7	0.811667	11.5002	5.2	0.0866666	1.08934
48.4	0.806667	1.1324		48.8	0.813333	11.5226	5.25	0.0874999	1.09991
48.5	0.808333	1.1335		48.9	0.815	11.5381	5.3	0.0883333	1.11048
48.6	0.81	1.1327		49	0.816667	11.5559	5.35	0.0891666	1.12105
48.7	0.811667	1.1364		49.1	0.818333	11.5767	5.4	0.09	1.13161
48.8	0.813333	1.1373		49.2	0.82	11.5952	5.45	0.0908333	1.14217
48.9	0.815	1.1376		49.3	0.821667	11.6157	5.5	0.0916666	1.15273
49	0.816667	1.1357		49.4	0.823333	11.632	5.55	0.0925	1.16329
49.1	0.818333	1.1344		49.5	0.825	11.6498	5.6	0.0933333	1.17385
49.2	0.82	1.1346		49.6	0.826667	11.6676	5.65	0.0941666	1.1844
49.3	0.821667	1.1312		49.7	0.828333	11.6923	5.7	0.0949999	1.19496
49.4	0.823333	1.1346		49.8	0.83	11.7114	5.75	0.0958333	1.20551
49.5	0.825	1.143		49.9	0.831667	11.7271	5.8	0.0966667	1.21606
49.6	0.826667	1.1467		50	0.833333	11.7508	5.85	0.0975	1.2266
49.7	0.828333	1.1456		50.1	0.835	11.7713	5.9	0.0983333	1.23715
49.8	0.83	1.1461		50.2	0.836667	11.794	5.95	0.0991666	1.24769
49.9	0.831667	1.1418		50.3	0.838333	11.8197	6	0.0999999	1.25823
50	0.833333	1.1433		50.4	0.84	11.836	6.05	0.100833	1.26877
50.1	0.835	1.145		50.5	0.841667	11.8565	6.1	0.101667	1.2793
50.2	0.836667	1.1429		50.6	0.843333	11.8735	6.15	0.1025	1.28984
50.3	0.838333	1.1483		50.7	0.845	11.8943	6.2	0.103333	1.30037
50.4	0.84	1.1498		50.8	0.846667	11.9128	6.25	0.104167	1.3109
50.5	0.841667	1.1483		50.9	0.848333	11.9355	6.3	0.105	1.32143
50.6	0.843333	1.1519		51	0.85	11.9549	6.35	0.105833	1.33195
50.7	0.845	1.1515		51.1	0.851667	11.9699	6.4	0.106667	1.34247
50.8	0.846667	1.1499		51.2	0.853333	11.9865	6.45	0.1075	1.35299
50.9	0.848333	1.1485		51.3	0.855	12.0012	6.5	0.108333	1.36351
51	0.85	1.1459		51.4	0.856667	12.0249	6.55	0.109167	1.37403
51.1	0.851667	1.1518		51.5	0.858333	12.0458	6.6	0.11	1.38455
51.2	0.853333	1.1536		51.6	0.86	12.0663	6.65	0.110833	1.39506
51.3	0.855	1.1565		51.7	0.861667	12.0841	6.7	0.111667	1.40557
51.4	0.856667	1.1558		51.8	0.863333	12.1013	6.75	0.1125	1.41608
51.5	0.858333	1.1541		51.9	0.865	12.1246	6.8	0.113333	1.42659
51.6	0.86	1.1546		52	0.866667	12.1438	6.85	0.114167	1.43709
51.7	0.861667	1.1561		52.1	0.868333	12.1645	6.9	0.115	1.44759
51.8	0.863333	1.1554		52.2	0.87	12.1885	6.95	0.115833	1.45809
51.9	0.865	1.1578		52.3	0.871667	12.2102	7	0.116667	1.46859
52	0.866667	1.1563		52.4	0.873333	12.2286	7.05	0.1175	1.47909
52.1	0.868333	1.1571		52.5	0.875	12.2494	7.1	0.118333	1.48958
52.2	0.87	1.156		52.6	0.876667	12.2721	7.15	0.119167	1.50007
52.3	0.871667	1.1554		52.7	0.878333	12.2917	7.2	0.12	1.51056
52.4	0.873333	1.1552		52.8	0.88	12.3108	7.25	0.120833	1.52105
52.5	0.875	1.1582		52.9	0.881667	12.3309	7.3	0.121667	1.53154
52.6	0.876667	1.1601		53	0.883333	12.3536	7.35	0.1225	1.54202
52.7	0.878333	1.1597		53.1	0.885	12.3736	7.4	0.123333	1.5525
52.8	0.88	1.162		53.2	0.886667	12.399	7.45	0.124167	1.56298
52.9	0.881667	1.1661		53.3	0.888333	12.4195	7.5	0.125	1.57346
53	0.883333	1.1669		53.4	0.89	12.438	7.55	0.125833	1.58393
53.1	0.885	1.1684		53.5	0.891667	12.4563	7.6	0.126667	1.59441
53.2	0.886667	1.1722		53.6	0.893333	12.476	7.65	0.1275	1.60488
53.3	0.888333	1.175		53.7	0.895	12.4952	7.7	0.128333	1.61535
53.4	0.89	1.1698		53.8	0.896667	12.5111	7.75	0.129167	1.62581
53.5	0.891667	1.1681		53.9	0.898333	12.5316	7.8	0.13	1.63628
53.6	0.893333	1.1694		54	0.9	12.5572	7.85	0.130833	1.64674
53.7	0.895	1.1739		54.1	0.901667	12.5783	7.9	0.131667	1.6572
53.8	0.896667	1.1736		54.2	0.903333	12.5944	7.95	0.1325	1.66766
53.9	0.898333	1.1708		54.3	0.905	12.6102	8	0.133333	1.67812
54	0.9	1.1737		54.4	0.906667	12.6351	8.05	0.134167	1.68857
54.1	0.901667	1.1752		54.5	0.908333	12.6529	8.1	0.135	1.69903
54.2	0.903333	1.1739		54.6	0.91	12.6671	8.15	0.135833	1.70948
54.3	0.905	1.1755		54.7	0.911667	12.6866	8.2	0.136667	1.71992
54.4	0.906667	1.1812		54.8	0.913333	12.7107	8.25	0.1375	1.73037
54.5	0.908333	1.1782		54.9	0.915	12.7329	8.3	0.138333	1.74081
54.6	0.91	1.1781		55	0.916667	12.7557	8.35	0.139167	1.75126
54.7	0.911667	1.1768		55.1	0.918333	12.7748	8.4	0.14	1.7617
54.8	0.913333	1.1772		55.2	0.92	12.7937	8.45	0.140833	1.77213
54.9	0.915	1.1778		55.3	0.921667	12.8192	8.5	0.141667	1.78257
55	0.916667	1.1794		55.4	0.923333	12.839	8.55	0.1425	1.793
55.1	0.918333	1.1828		55.5	0.925	12.8628	8.6	0.143333	1.80344
55.2	0.92	1.1792		55.6	0.926667	12.8832	8.65	0.144167	1.81386
55.3	0.921667	1.1788		55.7	0.928333	12.9044	8.7	0.145	1.82429
55.4	0.923333	1.1822		55.8	0.93	12.926	8.75	0.145833	1.83472
55.5	0.925	1.1808		55.9	0.931667	12.9455	8.8	0.146667	1.84514
55.6	0.926667	1.1768		56	0.933333	12.9693	8.85	0.1475	1.85556
55.7	0.928333	1.1756		56.1	0.935	12.9854	8.9	0.148333	1.86598
55.8	0.93	1.1772		56.2	0.936667	13.0025	8.95	0.149167	1.8764
55.9	0.931667	1.1793		56.3	0.938333	13.0203	9	0.15	1.88681
56	0.933333	1.1794		56.4	0.94	13.0406	9.05	0.150833	1.89723
56.1	0.935	1.1811		56.5	0.941667	13.0591	9.1	0.151667	1.90764
56.2	0.936667	1.1822		56.6	0.943333	13.0783	9.15	0.1525	1.91805
56.3	0.938333	1.1854		56.7	0.945	13.1011	9.2	0.153333	1.92845
56.4	0.94	1.1878		56.8	0.946667	13.1198	9.25	0.154167	1.93886
56.5	0.941667	1.1868		56.9	0.948333	13.1406	9.3	0.155	1.94926
56.6	0.943333	1.1896		57	0.95	13.1642	9.35	0.155833	1.95966
56.7	0.945	1.19		57.1	0.951667	13.1838	9.4	0.156667	1.97006
56.8	0.946667	1.19		57.2	0.953333	13.2038	9.45	0.1575	1.98046
56.9	0.948333	1.1961		57.3	0.955	13.2198	9.5	0.158333	1.99085
57	0.95	1.1953		57.4	0.956667	13.244	9.55	0.159167	2.00124
57.1	0.951667	1.1962		57.5	0.958333	13.2638	9.6	0.16	2.01163
57.2	0.953333	1.2035		57.6	0.96	13.2823	9.65	0.160833	2.02202
57.3	0.955	1.2042		57.7	0.961667	13.3019	9.7	0.161667	2.03241
57.4	0.956667	1.2026		57.8	0.963333	13.3225	9.75	0.1625	2.04279
57.5	0.958333	1.2045		57.9	0.965	13.3412	9.8	0.163333	2.05317
57.6	0.96	1.2037		58	0.966667	13.3576	9.85	0.164167	2.06355
57.7	0.961667	1.2087		58.1	0.968333	13.3762	9.9	0.165	2.07393
57.8	0.963333	1.2101		58.2	0.97	13.3959	9.95	0.165833	2.08431
57.9	0.965	1.2124		58.3	0.971667	13.4128	10	0.166667	2.09468
58	0.966667	1.2156		58.4	0.973333	13.4274	10.05	0.1675	2.10505
58.1	0.968333	1.2188		58.5	0.975	13.4426	10.1	0.168333	2.11542
58.2	0.97	1.2154		58.6	0.976667	13.4637	10.15	0.169167	2.12579
58.3	0.971667	1.2161		58.7	0.978333	13.4814	10.2	0.17	2.13615
58.4	0.973333	1.2141		58.8	0.98	13.5053	10.25	0.170833	2.14652
58.5	0.975	1.2147		58.9	0.981667	13.5241	10.3	0.171667	2.15688
58.6	0.976667	1.2113		59	0.983333	13.5395	10.35	0.1725	2.16724
58.7	0.978333	1.2109		59.1	0.985	13.5586	10.4	0.173333	2.17759
58.8	0.98	1.213		59.2	0.986667	13.578	10.45	0.174167	2.18795
58.9	0.981667	1.2108		59.3	0.988333	13.5981	10.5	0.175	2.1983
59	0.983333	1.2126		59.4	0.99	13.6169	10.55	0.175833	2.20865
59.1	0.985	1.2129		59.5	0.991667	13.6382	10.6	0.176667	2.219
59.2	0.986667	1.2118		59.6	0.993333	13.6613	10.65	0.1775	2.22935
59.3	0.988333	1.2025		59.7	0.995	13.6842	10.7	0.178333	2.23969
59.4	0.99	1.205		59.8	0.996667	13.7063	10.75	0.179167	2.25004
59.5	0.991667	1.2099		59.9	0.998333	13.7291	10.8	0.18	2.26038
59.6	0.993333	1.2142		60	1	13.7478	10.85	0.180833	2.27072
59.7	0.995	1.2104		60.1	1.00167	13.7646	10.9	0.181667	2.28105
59.8	0.996667	1.2091		60.2	1.00333	13.7845	10.95	0.1825	2.29139
59.9	0.998333	1.2118		60.3	1.005	13.8033	11	0.183333	2.30172
60	1	1.2136		60.4	1.00667	13.828	11.05	0.184167	2.31205
60.1	1.00167	1.2098		60.5	1.00833	13.8484	11.1	0.185	2.32238
60.2	1.00333	1.212		60.6	1.01	13.8695	11.15	0.185833	2.3327
60.3	1.005	1.2155		60.7	1.01167	13.8957	11.2	0.186667	2.34303
60.4	1.00667	1.2146		60.8	1.01333	13.9155	11.25	0.1875	2.35335
60.5	1.00833	1.2138		60.9	1.015	13.9351	11.3	0.188333	2.36367
60.6	1.01	1.2157		61	1.01667	13.9555	11.35	0.189167	2.37399
60.7	1.01167	1.2171		61.1	1.01833	13.978	11.4	0.19	2.3843
60.8	1.01333	1.22		61.2	1.02	14.0009	11.45	0.190833	2.39462
60.9	1.015	1.2244		61.3	1.02167	14.0242	11.5	0.191667	2.40493
61	1.01667	1.2204		61.4	1.02333	14.0427	11.55	0.1925	2.41524
61.1	1.01833	1.2184		61.5	1.025	14.0653	11.6	0.193333	2.42555
61.2	1.02	1.2187		61.6	1.02667	14.0849	11.65	0.194167	2.43585
61.3	1.02167	1.221		61.7	1.02833	14.1065	11.7	0.195	2.44616
61.4	1.02333	1.2273		61.8	1.03	14.1262	11.75	0.195833	2.45646
61.5	1.025	1.2234		61.9	1.03167	14.1439	11.8	0.196667	2.46676
61.6	1.02667	1.2257		62	1.03333	14.1652	11.85	0.1975	2.47705
61.7	1.02833	1.2219		62.1	1.035	14.1835	11.9	0.198333	2.48735
61.8	1.03	1.2225		62.2	1.03667	14.2028	11.95	0.199167	2.49764
61.9	1.03167	1.2209		62.3	1.03833	14.2214	12	0.2	2.50793
62	1.03333	1.2213		62.4	1.04	14.2439	12.05	0.200833	2.51822
62.1	1.035	1.2204		62.5	1.04167	14.2626	12.1	0.201667	2.52851
62.2	1.03667	1.2182		62.6	1.04333	14.2832	12.15	0.2025	2.53879
62.3	1.03833	1.2222		62.7	1.045	14.3032	12.2	0.203333	2.54908
62.4	1.04	1.2245		62.8	1.04667	14.3207	12.25	0.204167	2.55936
62.5	1.04167	1.2178		62.9	1.04833	14.3426	12.3	0.205	2.56964
62.6	1.04333	1.2195		63	1.05	14.363	12.35	0.205833	2.57991
62.7	1.045	1.2245		63.1	1.05167	14.3788	12.4	0.206667	2.59019
62.8	1.04667	1.2239		63.2	1.05333	14.3979	12.45	0.2075	2.60046
62.9	1.04833	1.2275		63.3	1.055	14.4195	12.5	0.208333	2.61073
63	1.05	1.2263		63.4	1.05667	14.445	12.55	0.209167	2.621
63.1	1.05167	1.2282		63.5	1.05833	14.4621	12.6	0.21	2.63127
63.2	1.05333	1.2291		63.6	1.06	14.4864	12.65	0.210833	2.64153
63.3	1.055	1.2288		63.7	1.06167	14.5071	12.7	0.211667	2.65179
63.4	1.05667	1.2295		63.8	1.06333	14.5288	12.75	0.2125	2.66205
63.5	1.05833	1.2307		63.9	1.065	14.5522	12.8	0.213333	2.67231
63.6	1.06	1.2359		64	1.06667	14.5708	12.85	0.214167	2.68257
63.7	1.06167	1.2353		64.1	1.06833	14.5931	12.9	0.215	2.69282
63.8	1.06333	1.2326		64.2	1.07	14.6139	12.95	0.215833	2.70307
63.9	1.065	1.2287		64.3	1.07167	14.6354	13	0.216667	2.71332
64	1.06667	1.2264		64.4	1.07333	14.6529	13.05	0.2175	2.72357
64.1	1.06833	1.2242		64.5	1.075	14.6787	13.1	0.218333	2.73382
64.2	1.07	1.225		64.6	1.07667	14.7029	13.15	0.219167	2.74406
64.3	1.07167	1.2209		64.7	1.07833	14.7225	13.2	0.22	2.7543
64.4	1.07333	1.2239		64.8	1.08	14.7418	13.25	0.220833	2.76454
64.5	1.075	1.2259		64.9	1.08167	14.7586	13.3	0.221667	2.77478
64.6	1.07667	1.2272		65	1.08333	14.7804	13.35	0.2225	2.78502
64.7	1.07833	1.2267		65.1	1.085	14.8007	13.4	0.223333	2.79525
64.8	1.08	1.2301		65.2	1.08667	14.8233	13.45	0.224167	2.80548
64.9	1.08167	1.2242		65.3	1.08833	14.8439	13.5	0.225	2.81571
65	1.08333	1.2177		65.4	1.09	14.865	13.55	0.225833	2.82594
65.1	1.085	1.2165		65.5	1.09167	14.8858	13.6	0.226667	2.83616
65.2	1.08667	1.2189		65.6	1.09333	14.9059	13.65	0.2275	2.84639
65.3	1.08833	1.2236		65.7	1.095	14.9286	13.7	0.228333	2.85661
65.4	1.09	1.2296		65.8	1.09667	14.9467	13.75	0.229167	2.86683
65.5	1.09167	1.2261		65.9	1.09833	14.9658	13.8	0.23	2.87705
65.6	1.09333	1.2209		66	1.1	14.9918	13.85	0.230833	2.88726
65.7	1.095	1.218		66.1	1.10167	15.0123	13.9	0.231667	2.89747
65.8	1.09667	1.2183		66.2	1.10333	15.0325	13.95	0.2325	2.90769
65.9	1.09833	1.2188		66.3	1.105	15.0512	14	0.233333	2.91789
66	1.1	1.2198		66.4	1.10667	15.0742	14.05	0.234167	2.9281
66.1	1.10167	1.217		66.5	1.10833	15.0934	14.1	0.235	2.93831
66.2	1.10333	1.2195		66.6	1.11	15.1093	14.15	0.235833	2.94851
66.3	1.105	1.216		66.7	1.11167	15.1291	14.2	0.236667	2.95871
66.4	1.10667	1.2114		66.8	1.11333	15.1494	14.25	0.2375	2.96891
66.5	1.10833	1.2096		66.9	1.115	15.1665	14.3	0.238333	2.97911
66.6	1.11	1.2073		67	1.11667	15.1841	14.35	0.239167	2.9893
66.7	1.11167	1.2091		67.1	1.11833	15.1997	14.4	0.24	2.99949
66.8	1.11333	1.206		67.2	1.12	15.2174	14.45	0.240833	3.00968
66.9	1.115	1.2054		67.3	1.12167	15.2374	14.5	0.241667	3.01987
67	1.11667	1.2029		67.4	1.12333	15.2521	14.55	0.2425	3.03006
67.1	1.11833	1.2022		67.5	1.125	15.2733	14.6	0.243333	3.04024
67.2	1.12	1.1981		67.6	1.12667	15.2927	14.65	0.244167	3.05043
67.3	1.12167	1.1998		67.7	1.12833	15.3155	14.7	0.245	3.06061
67.4	1.12333	1.1967		67.8	1.13	15.3336	14.75	0.245833	3.07078
67.5	1.125	1.1954		67.9	1.13167	15.3537	14.8	0.246667	3.08096
67.6	1.12667	1.1948		68	1.13333	15.3721	14.85	0.2475	3.09114
67.7	1.12833	1.1973		68.1	1.135	15.395	14.9	0.248333	3.10131
67.8	1.13	1.1957		68.2	1.13667	15.4158	14.95	0.249167	3.11148
67.9	1.13167	1.1938		68.3	1.13833	15.4349	15	0.25	3.12165
68	1.13333	1.1938		68.4	1.14	15.4631	15.05	0.250833	3.13181
68.1	1.135	1.1917		68.5	1.14167	15.4879	15.1	0.251667	3.14198
68.2	1.13667	1.1927		68.6	1.14333	15.518	15.15	0.2525	3.15214
68.3	1.13833	1.1981		68.7	1.145	15.5386	15.2	0.253333	3.1623
68.4	1.14	1.1997		68.8	1.14667	15.5637	15.25	0.254167	3.17246
68.5	1.14167	1.1964		68.9	1.14833	15.5887	15.3	0.255	3.18261
68.6	1.14333	1.1989		69	1.15	15.6071	15.35	0.255833	3.19277
68.7	1.145	1.1969		69.1	1.15167	15.6259	15.4	0.256667	3.20292
68.8	1.14667	1.1923		69.2	1.15333	15.6491	15.45	0.2575	3.21307
68.9	1.14833	1.1907		69.3	1.155	15.6681	15.5	0.258333	3.22322
69	1.15	1.1895		69.4	1.15667	15.6892	15.55	0.259167	3.23336
69.1	1.15167	1.1909		69.5	1.15833	15.7056	15.6	0.26	3.24351
69.2	1.15333	1.1928		69.6	1.16	15.7276	15.65	0.260833	3.25365
69.3	1.155	1.1912		69.7	1.16167	15.7442	15.7	0.261667	3.26379
69.4	1.15667	1.1878		69.8	1.16333	15.771	15.75	0.2625	3.27392
69.5	1.15833	1.1856		69.9	1.165	15.7906	15.8	0.263333	3.28406
69.6	1.16	1.1853		70	1.16667	15.8055	15.85	0.264167	3.29419
69.7	1.16167	1.1817		70.1	1.16833	15.8335	15.9	0.265	3.30433
69.8	1.16333	1.181		70.2	1.17	15.8532	15.95	0.265833	3.31445
69.9	1.165	1.1809		70.3	1.17167	15.8745	16	0.266667	3.32458
70	1.16667	1.1822		70.4	1.17333	15.8961	16.05	0.2675	3.33471
70.1	1.16833	1.1807		70.5	1.175	15.9168	16.1	0.268333	3.34483
70.2	1.17	1.1888		70.6	1.17667	15.9317	16.15	0.269167	3.35495
70.3	1.17167	1.1899		70.7	1.17833	15.9523	16.2	0.27	3.36507
70.4	1.17333	1.1981		70.8	1.18	15.9699	16.25	0.270833	3.37519
70.5	1.175	1.1965		70.9	1.18167	15.9945	16.3	0.271667	3.3853
70.6	1.17667	1.1942		71	1.18333	16.017	16.35	0.2725	3.39542
70.7	1.17833	1.1943		71.1	1.185	16.0352	16.4	0.273333	3.40553
70.8	1.18	1.1963		71.2	1.18667	16.0582	16.45	0.274167	3.41564
70.9	1.18167	1.1965		71.3	1.18833	16.0731	16.5	0.275	3.42574
71	1.18333	1.1988		71.4	1.19	16.0896	16.55	0.275833	3.43585
71.1	1.185	1.2038		71.5	1.19167	16.1124	16.6	0.276667	3.44595
71.2	1.18667	1.2066		71.6	1.19333	16.1323	16.65	0.2775	3.45605
71.3	1.18833	1.202		71.7	1.195	16.1546	16.7	0.278333	3.46615
71.4	1.19	1.2024		71.8	1.19667	16.1733	16.75	0.279167	3.47625
71.5	1.19167	1.2009		71.9	1.19833	16.1909	16.8	0.28	3.48635
71.6	1.19333	1.2059		72	1.2	16.208	16.85	0.280833	3.49644
71.7	1.195	1.2087		72.1	1.20167	16.2254	16.9	0.281667	3.50653
71.8	1.19667	1.2157		72.2	1.20333	16.2485	16.95	0.2825	3.51662
71.9	1.19833	1.2147		72.3	1.205	16.2693	17	0.283333	3.5267
72	1.2	1.2145		72.4	1.20667	16.2887	17.05	0.284167	3.53679
72.1	1.20167	1.2164		72.5	1.20833	16.3104	17.1	0.285	3.54687
72.2	1.20333	1.2185		72.6	1.21	16.3312	17.15	0.285833	3.55695
72.3	1.205	1.2195		72.7	1.21167	16.3526	17.2	0.286667	3.56703
72.4	1.20667	1.2204		72.8	1.21333	16.3811	17.25	0.2875	3.57711
72.5	1.20833	1.2233		72.9	1.215	16.4013	17.3	0.288333	3.58718
72.6	1.21	1.2262		73	1.21667	16.4198	17.35	0.289167	3.59726
72.7	1.21167	1.2293		73.1	1.21833	16.4405	17.4	0.29	3.60733
72.8	1.21333	1.2287		73.2	1.22	16.4645	17.45	0.290833	3.61739
72.9	1.215	1.2295		73.3	1.22167	16.4903	17.5	0.291667	3.62746
73	1.21667	1.2279		73.4	1.22333	16.5098	17.55	0.2925	3.63753
73.1	1.21833	1.2285		73.5	1.225	16.5306	17.6	0.293333	3.64759
73.2	1.22	1.229		73.6	1.22667	16.5508	17.65	0.294167	3.65765
73.3	1.22167	1.23		73.7	1.22833	16.5732	17.7	0.295	3.66771
73.4	1.22333	1.2314		73.8	1.23	16.5908	17.75	0.295833	3.67776
73.5	1.225	1.2345		73.9	1.23167	16.6115	17.8	0.296667	3.68782
73.6	1.22667	1.236		74	1.23333	16.6291	17.85	0.2975	3.69787
73.7	1.22833	1.237		74.1	1.235	16.6501	17.9	0.298333	3.70792
73.8	1.23	1.2363		74.2	1.23667	16.6694	17.95	0.299167	3.71797
73.9	1.23167	1.239		74.3	1.23833	16.6901	18	0.3	3.72801
74	1.23333	1.2399		74.4	1.24	16.7091	18.05	0.300833	3.73806
74.1	1.235	1.2386		74.5	1.24167	16.7273	18.1	0.301667	3.7481
74.2	1.23667	1.2418		74.6	1.24333	16.7458	18.15	0.3025	3.75814
74.3	1.23833	1.2393		74.7	1.245	16.7585	18.2	0.303333	3.76818
74.4	1.24	1.2323		74.8	1.24667	16.7768	18.25	0.304167	3.77822
74.5	1.24167	1.2309		74.9	1.24833	16.789	18.3	0.305	3.78825
74.6	1.24333	1.2358		75	1.25	16.8037	18.35	0.305833	3.79828
74.7	1.245	1.2392		75.1	1.25167	16.8244	18.4	0.306667	3.80831
74.8	1.24667	1.24		75.2	1.25333	16.8487	18.45	0.3075	3.81834
74.9	1.24833	1.2411		75.3	1.255	16.8667	18.5	0.308333	3.82837
75	1.25	1.2441		75.4	1.25667	16.8859	18.55	0.309167	3.83839
75.1	1.25167	1.2449		75.5	1.25833	16.9075	18.6	0.31	3.84841
75.2	1.25333	1.2476		75.6	1.26	16.9266	18.65	0.310833	3.85843
75.3	1.255	1.2528		75.7	1.26167	16.9455	18.7	0.311667	3.86845
75.4	1.25667	1.2548		75.8	1.26333	16.9662	18.75	0.3125	3.87847
75.5	1.25833	1.2566		75.9	1.265	16.9803	18.8	0.313333	3.88848
75.6	1.26	1.2592		76	1.26667	16.994	18.85	0.314167	3.89849
75.7	1.26167	1.2638		76.1	1.26833	17.0127	18.9	0.315	3.9085
75.8	1.26333	1.2602		76.2	1.27	17.0304	18.95	0.315833	3.91851
75.9	1.265	1.2614		76.3	1.27167	17.0513	19	0.316667	3.92852
76	1.26667	1.2654		76.4	1.27333	17.0664	19.05	0.3175	3.93852
76.1	1.26833	1.2637		76.5	1.275	17.0859	19.1	0.318333	3.94852
76.2	1.27	1.2642		76.6	1.27667	17.1062	19.15	0.319167	3.95852
76.3	1.27167	1.2588		76.7	1.27833	17.1275	19.2	0.32	3.96852
76.4	1.27333	1.2617		76.8	1.28	17.1516	19.25	0.320833	3.97851
76.5	1.275	1.2573		76.9	1.28167	17.1694	19.3	0.321667	3.98851
76.6	1.27667	1.2589		77	1.28333	17.189	19.35	0.3225	3.9985
76.7	1.27833	1.2607		77.1	1.285	17.2042	19.4	0.323333	4.00849
76.8	1.28	1.2584		77.2	1.28667	17.2252	19.45	0.324167	4.01848
76.9	1.28167	1.2588		77.3	1.28833	17.2457	19.5	0.325	4.02846
77	1.28333	1.2608		77.4	1.29	17.2666	19.55	0.325833	4.03845
77.1	1.285	1.2603		77.5	1.29167	17.2868	19.6	0.326667	4.04843
77.2	1.28667	1.2593		77.6	1.29333	17.3026	19.65	0.3275	4.05841
77.3	1.28833	1.2625		77.7	1.295	17.3215	19.7	0.328333	4.06839
77.4	1.29	1.2646		77.8	1.29667	17.3387	19.75	0.329167	4.07836
77.5	1.29167	1.2619		77.9	1.29833	17.3573	19.8	0.33	4.08834
77.6	1.29333	1.2624		78	1.3	17.3753	19.85	0.330833	4.09831
77.7	1.295	1.2621		78.1	1.30167	17.3957	19.9	0.331667	4.10828
77.8	1.29667	1.2612		78.2	1.30333	17.4174	19.95	0.3325	4.11824
77.9	1.29833	1.2579		78.3	1.305	17.4344	20	0.333333	4.12821
78	1.3	1.2593		78.4	1.30667	17.4495	20.05	0.334167	4.13817
78.1	1.30167	1.2566		78.5	1.30833	17.4646	20.1	0.335	4.14813
78.2	1.30333	1.2574		78.6	1.31	17.4764	20.15	0.335833	4.15809
78.3	1.305	1.2581		78.7	1.31167	17.4928	20.2	0.336667	4.16805
78.4	1.30667	1.2579		78.8	1.31333	17.5118	20.25	0.3375	4.17801
78.5	1.30833	1.2588		78.9	1.315	17.5264	20.3	0.338333	4.18796
78.6	1.31	1.2607		79	1.31667	17.5479	20.35	0.339167	4.19791
78.7	1.31167	1.2593		79.1	1.31833	17.5716	20.4	0.34	4.20786
78.8	1.31333	1.2532		79.2	1.32	17.5916	20.45	0.340833	4.21781
78.9	1.315	1.2523		79.3	1.32167	17.6086	20.5	0.341667	4.22775
79	1.31667	1.2534		79.4	1.32333	17.6288	20.55	0.3425	4.2377
79.1	1.31833	1.2543		79.5	1.325	17.6466	20.6	0.343333	4.24764
79.2	1.32	1.2554		79.6	1.32667	17.6659	20.65	0.344167	4.25758
79.3	1.32167	1.2587		79.7	1.32833	17.6854	20.7	0.345	4.26752
79.4	1.32333	1.2619		79.8	1.33	17.7056	20.75	0.345833	4.27745
79.5	1.325	1.2592		79.9	1.33167	17.7213	20.8	0.346667	4.28739
79.6	1.32667	1.2602		80	1.33333	17.7367	20.85	0.3475	4.29732
79.7	1.32833	1.2577		80.1	1.335	17.7539	20.9	0.348333	4.30725
79.8	1.33	1.2532		80.2	1.33667	17.7762	20.95	0.349167	4.31717
79.9	1.33167	1.2498		80.3	1.33833	17.797	21	0.35	4.3271
80	1.33333	1.2542		80.4	1.34	17.8175	21.05	0.350833	4.33702
80.1	1.335	1.2566		80.5	1.34167	17.8347	21.1	0.351667	4.34694
80.2	1.33667	1.2568		80.6	1.34333	17.8531	21.15	0.3525	4.35686
80.3	1.33833	1.2518		80.7	1.345	17.8728	21.2	0.353333	4.36678
80.4	1.34	1.2546		80.8	1.34667	17.8905	21.25	0.354167	4.37669
80.5	1.34167	1.2586		80.9	1.34833	17.9097	21.3	0.355	4.38661
80.6	1.34333	1.2532		81	1.35	17.928	21.35	0.355833	4.39652
80.7	1.345	1.2491		81.1	1.35167	17.9405	21.4	0.356667	4.40643
80.8	1.34667	1.2476		81.2	1.35333	17.9546	21.45	0.3575	4.41634
80.9	1.34833	1.2489		81.3	1.355	17.9763	21.5	0.358333	4.42624
81	1.35	1.2457		81.4	1.35667	17.9981	21.55	0.359167	4.43615
81.1	1.35167	1.2415		81.5	1.35833	18.0142	21.6	0.36	4.44605
81.2	1.35333	1.2417		81.6	1.36	18.0331	21.65	0.360833	4.45595
81.3	1.355	1.2404		81.7	1.36167	18.0552	21.7	0.361667	4.46584
81.4	1.35667	1.2333		81.8	1.36333	18.0743	21.75	0.3625	4.47574
81.5	1.35833	1.2291		81.9	1.365	18.0931	21.8	0.363333	4.48563
81.6	1.36	1.2302		82	1.36667	18.1158	21.85	0.364167	4.49552
81.7	1.36167	1.2287		82.1	1.36833	18.1385	21.9	0.365	4.50541
81.8	1.36333	1.2256		82.2	1.37	18.1601	21.95	0.365833	4.5153
81.9	1.365	1.2279		82.3	1.37167	18.1774	22	0.366667	4.52518
82	1.36667	1.2271		82.4	1.37333	18.1961	22.05	0.3675	4.53507
82.1	1.36833	1.2243		82.5	1.375	18.2162	22.1	0.368333	4.54495
82.2	1.37	1.2272		82.6	1.37667	18.2343	22.15	0.369167	4.55483
82.3	1.37167	1.2244		82.7	1.37833	18.2524	22.2	0.37	4.56471
82.4	1.37333	1.2185		82.8	1.38	18.2717	22.25	0.370833	4.57458
82.5	1.375	1.2173		82.9	1.38167	18.2925	22.3	0.371667	4.58445
82.6	1.37667	1.2171		83	1.38333	18.3109	22.35	0.3725	4.59433
82.7	1.37833	1.2192		83.1	1.385	18.3257	22.4	0.373333	4.60419
82.8	1.38	1.2179		83.2	1.38667	18.3445	22.45	0.374167	4.61406
82.9	1.38167	1.2163		83.3	1.38833	18.3653	22.5	0.375	4.62393
83	1.38333	1.2132		83.4	1.39	18.3834	22.55	0.375833	4.63379
83.1	1.385	1.2128		83.5	1.39167	18.4004	22.6	0.376667	4.64365
83.2	1.38667	1.2171		83.6	1.39333	18.4167	22.65	0.3775	4.65351
83.3	1.38833	1.2151		83.7	1.395	18.4351	22.7	0.378333	4.66337
83.4	1.39	1.2129		83.8	1.39667	18.4528	22.75	0.379167	4.67322
83.5	1.39167	1.2098		83.9	1.39833	18.4682	22.8	0.38	4.68308
83.6	1.39333	1.2069		84	1.4	18.4818	22.85	0.380833	4.69293
83.7	1.395	1.2062		84.1	1.40167	18.5018	22.9	0.381667	4.70278
83.8	1.39667	1.2051		84.2	1.40333	18.5179	22.95	0.3825	4.71262
83.9	1.39833	1.2047		84.3	1.405	18.5308	23	0.383333	4.72247
84	1.4	1.2083		84.4	1.40667	18.548	23.05	0.384167	4.73231
84.1	1.40167	1.2053		84.5	1.40833	18.5685	23.1	0.385	4.74215
84.2	1.40333	1.2037		84.6	1.41	18.591	23.15	0.385833	4.75199
84.3	1.405	1.1973		84.7	1.41167	18.6119	23.2	0.386667	4.76183
84.4	1.40667	1.1962		84.8	1.41333	18.6342	23.25	0.3875	4.77167
84.5	1.40833	1.1973		84.9	1.415	18.6523	23.3	0.388333	4.7815
84.6	1.41	1.1978		85	1.41667	18.6691	23.35	0.389167	4.79133
84.7	1.41167	1.1949		85.1	1.41833	18.6871	23.4	0.39	4.80116
84.8	1.41333	1.1934		85.2	1.42	18.7097	23.45	0.390833	4.81099
84.9	1.415	1.1978		85.3	1.42167	18.727	23.5	0.391667	4.82081
85	1.41667	1.1976		85.4	1.42333	18.7491	23.55	0.3925	4.83064
85.1	1.41833	1.1946		85.5	1.425	18.7671	23.6	0.393333	4.84046
85.2	1.42	1.1945		85.6	1.42667	18.7856	23.65	0.394167	4.85028
85.3	1.42167	1.1946		85.7	1.42833	18.8032	23.7	0.395	4.86009
85.4	1.42333	1.1904		85.8	1.43	18.8211	23.75	0.395833	4.86991
85.5	1.425	1.1886		85.9	1.43167	18.8351	23.8	0.396667	4.87972
85.6	1.42667	1.1887		86	1.43333	18.8564	23.85	0.3975	4.88954
85.7	1.42833	1.1914		86.1	1.435	18.8784	23.9	0.398333	4.89934
85.8	1.43	1.1933		86.2	1.43667	18.8956	23.95	0.399167	4.90915
85.9	1.43167	1.1986		86.3	1.43833	18.9105	24	0.4	4.91896
86	1.43333	1.1989		86.4	1.44	18.9271	24.05	0.400833	4.92876
86.1	1.435	1.2005		86.5	1.44167	18.9473	24.1	0.401667	4.93856
86.2	1.43667	1.2037		86.6	1.44333	18.9676	24.15	0.4025	4.94836
86.3	1.43833	1.2059		86.7	1.445	18.9875	24.2	0.403333	4.95816
86.4	1.44	1.2084		86.8	1.44667	19.0031	24.25	0.404167	4.96795
86.5	1.44167	1.2091		86.9	1.44833	19.0269	24.3	0.405	4.97775
86.6	1.44333	1.2119		87	1.45	19.0466	24.35	0.405833	4.98754
86.7	1.445	1.2161		87.1	1.45167	19.0688	24.4	0.406667	4.99733
86.8	1.44667	1.2149		87.2	1.45333	19.0911	24.45	0.4075	5.00712
86.9	1.44833	1.2169		87.3	1.455	19.1112	24.5	0.408333	5.0169
87	1.45	1.213		87.4	1.45667	19.1236	24.55	0.409167	5.02669
87.1	1.45167	1.2187		87.5	1.45833	19.138	24.6	0.41	5.03647
87.2	1.45333	1.2216		87.6	1.46	19.156	24.65	0.410833	5.04625
87.3	1.455	1.2225		87.7	1.46167	19.1734	24.7	0.411667	5.05602
87.4	1.45667	1.2193		87.8	1.46333	19.1907	24.75	0.4125	5.0658
87.5	1.45833	1.2266		87.9	1.465	19.2127	24.8	0.413333	5.07557
87.6	1.46	1.2262		88	1.46667	19.2294	24.85	0.414167	5.08535
87.7	1.46167	1.2239		88.1	1.46833	19.2437	24.9	0.415	5.09512
87.8	1.46333	1.225		88.2	1.47	19.2651	24.95	0.415833	5.10488
87.9	1.465	1.2248		88.3	1.47167	19.2835	25	0.416667	5.11465
88	1.46667	1.2273		88.4	1.47333	19.3005	25.05	0.4175	5.12441
88.1	1.46833	1.2261		88.5	1.475	19.3196	25.1	0.418333	5.13417
88.2	1.47	1.2225		88.6	1.47667	19.3432	25.15	0.419167	5.14393
88.3	1.47167	1.2242		88.7	1.47833	19.3589	25.2	0.42	5.15369
88.4	1.47333	1.2289		88.8	1.48	19.3747	25.25	0.420833	5.16345
88.5	1.475	1.2313		88.9	1.48167	19.3986	25.3	0.421667	5.1732
88.6	1.47667	1.2282		89	1.48333	19.4164	25.35	0.4225	5.18295
88.7	1.47833	1.2272		89.1	1.485	19.432	25.4	0.423333	5.1927
88.8	1.48	1.2281		89.2	1.48667	19.4475	25.45	0.424167	5.20245
88.9	1.48167	1.2272		89.3	1.48833	19.4705	25.5	0.425	5.2122
89	1.48333	1.2272		89.4	1.49	19.4867	25.55	0.425833	5.22194
89.1	1.485	1.226		89.5	1.49167	19.5102	25.6	0.426667	5.23168
89.2	1.48667	1.2224		89.6	1.49333	19.5299	25.65	0.4275	5.24142
89.3	1.48833	1.2223		89.7	1.495	19.5465	25.7	0.428333	5.25116
89.4	1.49	1.224		89.8	1.49667	19.5622	25.75	0.429167	5.2609
89.5	1.49167	1.2276		89.9	1.49833	19.5839	25.8	0.43	5.27063
89.6	1.49333	1.2308		90	1.5	19.6025	25.85	0.430833	5.28036
89.7	1.495	1.2333		90.1	1.50167	19.619	25.9	0.431667	5.29009
89.8	1.49667	1.2312		90.2	1.50333	19.6406	25.95	0.4325	5.29982
89.9	1.49833	1.228		90.3	1.505	19.6625	26	0.433333	5.30955
90	1.5	1.2303		90.4	1.50667	19.6835	26.05	0.434167	5.31927
90.1	1.50167	1.231		90.5	1.50833	19.708	26.1	0.435	5.32899
90.2	1.50333	1.2349		90.6	1.51	19.7299	26.15	0.435833	5.33871
90.3	1.505	1.2417		90.7	1.51167	19.7481	26.2	0.436667	5.34843
90.4	1.50667	1.2472		90.8	1.51333	19.7647	26.25	0.4375	5.35815
90.5	1.50833	1.2461		90.9	1.515	19.7765	26.3	0.438333	5.36786
90.6	1.51	1.2468		91	1.51667	19.7975	26.35	0.439167	5.37757
90.7	1.51167	1.2465		91.1	1.51833	19.8137	26.4	0.44	5.38728
90.8	1.51333	1.2507		91.2	1.52	19.8329	26.45	0.440833	5.39699
90.9	1.515	1.2548		91.3	1.52167	19.849	26.5	0.441667	5.4067
91	1.51667	1.2525		91.4	1.52333	19.8675	26.55	0.4425	5.4164
91.1	1.51833	1.2571		91.5	1.525	19.8833	26.6	0.443333	5.42611
91.2	1.52	1.2605		91.6	1.52667	19.9008	26.65	0.444167	5.43581
91.3	1.52167	1.2625		91.7	1.52833	19.9244	26.7	0.445	5.4455
91.4	1.52333	1.2621		91.8	1.53	19.9458	26.75	0.445833	5.4552
91.5	1.525	1.2627		91.9	1.53167	19.9633	26.8	0.446667	5.46489
91.6	1.52667	1.2636		92	1.53333	19.9819	26.85	0.4475	5.47459
91.7	1.52833	1.2662		92.1	1.535	19.9949	26.9	0.448333	5.48428
91.8	1.53	1.2684		92.2	1.53667	20.0152	26.95	0.449167	5.49397
91.9	1.53167	1.2685		92.3	1.53833	20.0307	27	0.45	5.50365
92	1.53333	1.2706		92.4	1.54	20.054	27.05	0.450833	5.51334
92.1	1.535	1.2702		92.5	1.54167	20.0693	27.1	0.451667	5.52302
92.2	1.53667	1.2667		92.6	1.54333	20.0888	27.15	0.4525	5.5327
92.3	1.53833	1.2686		92.7	1.545	20.1075	27.2	0.453333	5.54238
92.4	1.54	1.2699		92.8	1.54667	20.1186	27.25	0.454167	5.55206
92.5	1.54167	1.2659		92.9	1.54833	20.1342	27.3	0.455	5.56173
92.6	1.54333	1.2635		93	1.55	20.1531	27.35	0.455833	5.5714
92.7	1.545	1.2636		93.1	1.55167	20.1684	27.4	0.456667	5.58108
92.8	1.54667	1.2631		93.2	1.55333	20.1878	27.45	0.4575	5.59074
92.9	1.54833	1.2628		93.3	1.555	20.2094	27.5	0.458333	5.60041
93	1.55	1.2605		93.4	1.55667	20.2268	27.55	0.459167	5.61007
93.1	1.55167	1.2651		93.5	1.55833	20.2498	27.6	0.46	5.61974
93.2	1.55333	1.2636		93.6	1.56	20.268	27.65	0.460833	5.6294
93.3	1.555	1.2623		93.7	1.56167	20.2861	27.7	0.461667	5.63906
93.4	1.55667	1.2637		93.8	1.56333	20.3096	27.75	0.4625	5.64871
93.5	1.55833	1.262		93.9	1.565	20.3234	27.8	0.463333	5.65837
93.6	1.56	1.2596		94	1.56667	20.3398	27.85	0.464167	5.66802
93.7	1.56167	1.262		94.1	1.56833	20.3603	27.9	0.465	5.67767
93.8	1.56333	1.2647		94.2	1.57	20.3792	27.95	0.465833	5.68732
93.9	1.565	1.2656		94.3	1.57167	20.3974	28	0.466667	5.69697
94	1.56667	1.2607		94.4	1.57333	20.4081	28.05	0.4675	5.70661
94.1	1.56833	1.2581		94.5	1.575	20.4283	28.1	0.468333	5.71626
94.2	1.57	1.2628		94.6	1.57667	20.4465	28.15	0.469167	5.7259
94.3	1.57167	1.2689		94.7	1.57833	20.4617	28.2	0.47	5.73554
94.4	1.57333	1.2685		94.8	1.58	20.4831	28.25	0.470833	5.74518
94.5	1.575	1.2661		94.9	1.58167	20.5026	28.3	0.471667	5.75481
94.6	1.57667	1.267		95	1.58333	20.5173	28.35	0.4725	5.76445
94.7	1.57833	1.2717		95.1	1.585	20.5322	28.4	0.473333	5.77408
94.8	1.58	1.2757		95.2	1.58667	20.551	28.45	0.474167	5.78371
94.9	1.58167	1.2722		95.3	1.58833	20.571	28.5	0.475	5.79333
95	1.58333	1.2759		95.4	1.59	20.5899	28.55	0.475833	5.80296
95.1	1.585	1.2829		95.5	1.59167	20.6123	28.6	0.476667	5.81258
95.2	1.58667	1.2849		95.6	1.59333	20.6274	28.65	0.4775	5.8222
95.3	1.58833	1.2932		95.7	1.595	20.6405	28.7	0.478333	5.83182
95.4	1.59	1.2887		95.8	1.59667	20.658	28.75	0.479167	5.84144
95.5	1.59167	1.2887		95.9	1.59833	20.6736	28.8	0.48	5.85106
95.6	1.59333	1.2853		96	1.6	20.694	28.85	0.480833	5.86067
95.7	1.595	1.2884		96.1	1.60167	20.7174	28.9	0.481667	5.87028
95.8	1.59667	1.2909		96.2	1.60333	20.7405	28.95	0.4825	5.87989
95.9	1.59833	1.2913		96.3	1.605	20.7551	29	0.483333	5.8895
96	1.6	1.2937		96.4	1.60667	20.7706	29.05	0.484167	5.89911
96.1	1.60167	1.2907		96.5	1.60833	20.7875	29.1	0.485	5.90871
96.2	1.60333	1.2889		96.6	1.61	20.8016	29.15	0.485833	5.91831
96.3	1.605	1.2872		96.7	1.61167	20.8204	29.2	0.486667	5.92791
96.4	1.60667	1.2842		96.8	1.61333	20.8387	29.25	0.4875	5.93751
96.5	1.60833	1.2842		96.9	1.615	20.858	29.3	0.488333	5.94711
96.6	1.61	1.2894		97	1.61667	20.8776	29.35	0.489167	5.9567
96.7	1.61167	1.2913		97.1	1.61833	20.8955	29.4	0.49	5.96629
96.8	1.61333	1.2867		97.2	1.62	20.9171	29.45	0.490833	5.97588
96.9	1.615	1.2873		97.3	1.62167	20.9341	29.5	0.491667	5.98547
97	1.61667	1.2867		97.4	1.62333	20.9548	29.55	0.4925	5.99506
97.1	1.61833	1.2836		97.5	1.625	20.975	29.6	0.493333	6.00464
97.2	1.62	1.2816		97.6	1.62667	20.9983	29.65	0.494167	6.01422
97.3	1.62167	1.2829		97.7	1.62833	21.0162	29.7	0.495	6.0238
97.4	1.62333	1.2825		97.8	1.63	21.0339	29.75	0.495833	6.03338
97.5	1.625	1.2824		97.9	1.63167	21.0539	29.8	0.496667	6.04296
97.6	1.62667	1.2877		98	1.63333	21.0758	29.85	0.4975	6.05253
97.7	1.62833	1.289		98.1	1.635	21.0978	29.9	0.498333	6.06211
97.8	1.63	1.2875		98.2	1.63667	21.1188	29.95	0.499167	6.07168
97.9	1.63167	1.2884		98.3	1.63833	21.1322	30	0.5	6.08125
98	1.63333	1.2871		98.4	1.64	21.1539	30.05	0.500833	6.09081
98.1	1.635	1.2856		98.5	1.64167	21.1704	30.1	0.501667	6.10038
98.2	1.63667	1.288		98.6	1.64333	21.1892	30.15	0.5025	6.10994
98.3	1.63833	1.2881		98.7	1.645	21.205	30.2	0.503333	6.1195
98.4	1.64	1.2882		98.8	1.64667	21.2267	30.25	0.504167	6.12906
98.5	1.64167	1.2958		98.9	1.64833	21.2506	30.3	0.505	6.13862
98.6	1.64333	1.2999		99	1.65	21.27	30.35	0.505833	6.14817
98.7	1.645	1.3045		99.1	1.65167	21.2919	30.4	0.506667	6.15773
98.8	1.64667	1.302		99.2	1.65333	21.3084	30.45	0.5075	6.16728
98.9	1.64833	1.3013		99.3	1.655	21.3196	30.5	0.508333	6.17683
99	1.65	1.3038		99.4	1.65667	21.3426	30.55	0.509167	6.18637
99.1	1.65167	1.3104		99.5	1.65833	21.3569	30.6	0.51	6.19592
99.2	1.65333	1.3045		99.6	1.66	21.3755	30.65	0.510833	6.20546
99.3	1.655	1.3043		99.7	1.66167	21.3925	30.7	0.511667	6.215
99.4	1.65667	1.3065		99.8	1.66333	21.4111	30.75	0.5125	6.22454
99.5	1.65833	1.3081		99.9	1.665	21.4318	30.8	0.513333	6.23408
99.6	1.66	1.308		100	1.66667	21.4509	30.85	0.514167	6.24361
99.7	1.66167	1.3068		100.1	1.66833	21.4707	30.9	0.515	6.25315
99.8	1.66333	1.3034		100.2	1.67	21.4901	30.95	0.515833	6.26268
99.9	1.665	1.3016		100.3	1.67167	21.5079	31	0.516667	6.27221
100	1.66667	1.3053		100.4	1.67333	21.5269	31.05	0.5175	6.28174
100.1	1.66833	1.3128		100.5	1.675	21.5488	31.1	0.518333	6.29126
100.2	1.67	1.3087		100.6	1.67667	21.5691	31.15	0.519167	6.30079
100.3	1.67167	1.3061		100.7	1.67833	21.5912	31.2	0.52	6.31031
100.4	1.67333	1.3088		100.8	1.68	21.6099	31.25	0.520833	6.31983
100.5	1.675	1.3132		100.9	1.68167	21.6265	31.3	0.521667	6.32934
100.6	1.67667	1.3162		101	1.68333	21.6444	31.35	0.5225	6.33886
100.7	1.67833	1.3158		101.1	1.685	21.6665	31.4	0.523333	6.34838
100.8	1.68	1.3117		101.2	1.68667	21.6866	31.45	0.524167	6.35789
100.9	1.68167	1.3063		101.3	1.68833	21.7041	31.5	0.525	6.3674
101	1.68333	1.3074		101.4	1.69	21.7218	31.55	0.525833	6.37691
101.1	1.685	1.3089		101.5	1.69167	21.7328	31.6	0.526667	6.38641
101.2	1.68667	1.308		101.6	1.69333	21.7504	31.65	0.5275	6.39592
101.3	1.68833	1.3162		101.7	1.695	21.7709	31.7	0.528333	6.40542
101.4	1.69	1.3118		101.8	1.69667	21.7949	31.75	0.529167	6.41492
101.5	1.69167	1.3134		101.9	1.69833	21.8095	31.8	0.53	6.42442
101.6	1.69333	1.3091		102	1.7	21.8271	31.85	0.530833	6.43391
101.7	1.695	1.307		102.1	1.70167	21.8454	31.9	0.531667	6.44341
101.8	1.69667	1.3051		102.2	1.70333	21.8583	31.95	0.5325	6.4529
101.9	1.69833	1.3047		102.3	1.705	21.8807	32	0.533333	6.46239
102	1.7	1.304		102.4	1.70667	21.8982	32.05	0.534167	6.47188
102.1	1.70167	1.2983		102.5	1.70833	21.9189	32.1	0.535	6.48137
102.2	1.70333	1.2983		102.6	1.71	21.9369	32.15	0.535833	6.49085
102.3	1.705	1.2967		102.7	1.71167	21.9581	32.2	0.536667	6.50033
102.4	1.70667	1.2942		102.8	1.71333	21.9792	32.25	0.5375	6.50982
102.5	1.70833	1.2952		102.9	1.715	21.9981	32.3	0.538333	6.51929
102.6	1.71	1.2976		103	1.71667	22.0134	32.35	0.539167	6.52877
102.7	1.71167	1.2894		103.1	1.71833	22.03	32.4	0.54	6.53825
102.8	1.71333	1.2883		103.2	1.72	22.0471	32.45	0.540833	6.54772
102.9	1.715	1.2901		103.3	1.72167	22.0634	32.5	0.541667	6.55719
103	1.71667	1.2883		103.4	1.72333	22.0771	32.55	0.5425	6.56666
103.1	1.71833	1.2857		103.5	1.725	22.0908	32.6	0.543333	6.57613
103.2	1.72	1.2875		103.6	1.72667	22.1025	32.65	0.544167	6.58559
103.3	1.72167	1.2898		103.7	1.72833	22.1169	32.7	0.545	6.59506
103.4	1.72333	1.2832		103.8	1.73	22.1324	32.75	0.545833	6.60452
103.5	1.725	1.2822		103.9	1.73167	22.1522	32.8	0.546667	6.61398
103.6	1.72667	1.2844		104	1.73333	22.1693	32.85	0.5475	6.62344
103.7	1.72833	1.2857		104.1	1.735	22.1906	32.9	0.548333	6.63289
103.8	1.73	1.2828		104.2	1.73667	22.208	32.95	0.549167	6.64234
103.9	1.73167	1.2764		104.3	1.73833	22.2278	33	0.55	6.6518
104	1.73333	1.2733		104.4	1.74	22.2434	33.05	0.550833	6.66125
104.1	1.735	1.2678		104.5	1.74167	22.2597	33.1	0.551667	6.67069
104.2	1.73667	1.2651		104.6	1.74333	22.2764	33.15	0.5525	6.68014
104.3	1.73833	1.2605		104.7	1.745	22.3006	33.2	0.553333	6.68958
104.4	1.74	1.2577		104.8	1.74667	22.3165	33.25	0.554167	6.69903
104.5	1.74167	1.2538		104.9	1.74833	22.3254	33.3	0.555	6.70847
104.6	1.74333	1.247		105	1.75	22.3377	33.35	0.555833	6.7179
104.7	1.745	1.2444		105.1	1.75167	22.3555	33.4	0.556667	6.72734
104.8	1.74667	1.2416		105.2	1.75333	22.3738	33.45	0.5575	6.73678
104.9	1.74833	1.2381		105.3	1.755	22.3963	33.5	0.558333	6.74621
105	1.75	1.234		105.4	1.75667	22.4196	33.55	0.559167	6.75564
105.1	1.75167	1.2249		105.5	1.75833	22.436	33.6	0.56	6.76507
105.2	1.75333	1.216		105.6	1.76	22.4589	33.65	0.560833	6.77449
105.3	1.755	1.2149		105.7	1.76167	22.4778	33.7	0.561667	6.78392
105.4	1.75667	1.2151		105.8	1.76333	22.4949	33.75	0.5625	6.79334
105.5	1.75833	1.2176		105.9	1.765	22.511	33.8	0.563333	6.80276
105.6	1.76	1.22		106	1.76667	22.5332	33.85	0.564167	6.81218
105.7	1.76167	1.2172		106.1	1.76833	22.5494	33.9	0.565	6.8216
105.8	1.76333	1.2212		106.2	1.77	22.5611	33.95	0.565833	6.83101
105.9	1.765	1.2242		106.3	1.77167	22.5753	34	0.566667	6.84043
106	1.76667	1.2261		106.4	1.77333	22.5937	34.05	0.5675	6.84984
106.1	1.76833	1.2244		106.5	1.775	22.6082	34.1	0.568333	6.85925
106.2	1.77	1.2176		106.6	1.77667	22.6203	34.15	0.569167	6.86865
106.3	1.77167	1.2143		106.7	1.77833	22.6336	34.2	0.57	6.87806
106.4	1.77333	1.2104		106.8	1.78	22.6505	34.25	0.570833	6.88746
106.5	1.775	1.2115		106.9	1.78167	22.6695	34.3	0.571667	6.89686
106.6	1.77667	1.2114		107	1.78333	22.6899	34.35	0.5725	6.90626
106.7	1.77833	1.2132		107.1	1.785	22.7018	34.4	0.573333	6.91566
106.8	1.78	1.2103		107.2	1.78667	22.7131	34.45	0.574167	6.92506
106.9	1.78167	1.2059		107.3	1.78833	22.7289	34.5	0.575	6.93445
107	1.78333	1.2095		107.4	1.79	22.7493	34.55	0.575833	6.94384
107.1	1.785	1.2028		107.5	1.79167	22.7632	34.6	0.576667	6.95323
107.2	1.78667	1.2037		107.6	1.79333	22.7815	34.65	0.5775	6.96262
107.3	1.78833	1.203		107.7	1.795	22.8024	34.7	0.578333	6.97201
107.4	1.79	1.1979		107.8	1.79667	22.8188	34.75	0.579167	6.98139
107.5	1.79167	1.1956		107.9	1.79833	22.8404	34.8	0.58	6.99077
107.6	1.79333	1.2012		108	1.8	22.8574	34.85	0.580833	7.00015
107.7	1.795	1.2018		108.1	1.80167	22.8738	34.9	0.581667	7.00953
107.8	1.79667	1.2055		108.2	1.80333	22.8877	34.95	0.5825	7.01891
107.9	1.79833	1.2046		108.3	1.805	22.9047	35	0.583333	7.02828
108	1.8	1.206		108.4	1.80667	22.9223	35.05	0.584167	7.03765
108.1	1.80167	1.2083		108.5	1.80833	22.9382	35.1	0.585	7.04702
108.2	1.80333	1.214		108.6	1.81	22.9456	35.15	0.585833	7.05639
108.3	1.805	1.2131		108.7	1.81167	22.9601	35.2	0.586667	7.06576
108.4	1.80667	1.2099		108.8	1.81333	22.9777	35.25	0.5875	7.07513
108.5	1.80833	1.2111		108.9	1.815	22.9946	35.3	0.588333	7.08449
108.6	1.81	1.2096		109	1.81667	23.0117	35.35	0.589167	7.09385
108.7	1.81167	1.2098		109.1	1.81833	23.0297	35.4	0.59	7.10321
108.8	1.81333	1.2137		109.2	1.82	23.0443	35.45	0.590833	7.11256
108.9	1.815	1.2088		109.3	1.82167	23.0628	35.5	0.591667	7.12192
109	1.81667	1.2112		109.4	1.82333	23.0848	35.55	0.5925	7.13127
109.1	1.81833	1.2086		109.5	1.825	23.1015	35.6	0.593333	7.14062
109.2	1.82	1.2128		109.6	1.82667	23.1162	35.65	0.594167	7.14997
109.3	1.82167	1.2083		109.7	1.82833	23.14	35.7	0.595	7.15932
109.4	1.82333	1.2076		109.8	1.83	23.1609	35.75	0.595833	7.16867
109.5	1.825	1.2074		109.9	1.83167	23.1748	35.8	0.596667	7.17801
109.6	1.82667	1.2078		110	1.83333	23.1935	35.85	0.5975	7.18735
109.7	1.82833	1.2054		110.1	1.835	23.2125	35.9	0.598333	7.19669
109.8	1.83	1.1992		110.2	1.83667	23.2228	35.95	0.599167	7.20603
109.9	1.83167	1.1986		110.3	1.83833	23.2426	36	0.6	7.21537
110	1.83333	1.1985		110.4	1.84	23.2633	36.05	0.600833	7.2247
110.1	1.835	1.2073		110.5	1.84167	23.2857	36.1	0.601667	7.23403
110.2	1.83667	1.2107		110.6	1.84333	23.3062	36.15	0.6025	7.24336
110.3	1.83833	1.212		110.7	1.845	23.3246	36.2	0.603333	7.25269
110.4	1.84	1.2129		110.8	1.84667	23.3456	36.25	0.604167	7.26202
110.5	1.84167	1.2136		110.9	1.84833	23.3672	36.3	0.605	7.27134
110.6	1.84333	1.2143		111	1.85	23.3864	36.35	0.605833	7.28066
110.7	1.845	1.2213		111.1	1.85167	23.4064	36.4	0.606667	7.28999
110.8	1.84667	1.2242		111.2	1.85333	23.4258	36.45	0.6075	7.2993
110.9	1.84833	1.228		111.3	1.855	23.4377	36.5	0.608333	7.30862
111	1.85	1.2208		111.4	1.85667	23.4538	36.55	0.609167	7.31793
111.1	1.85167	1.216		111.5	1.85833	23.4706	36.6	0.61	7.32725
111.2	1.85333	1.2215		111.6	1.86	23.4868	36.65	0.610833	7.33656
111.3	1.855	1.2244		111.7	1.86167	23.5019	36.7	0.611667	7.34587
111.4	1.85667	1.2291		111.8	1.86333	23.521	36.75	0.6125	7.35518
111.5	1.85833	1.2287		111.9	1.865	23.5339	36.8	0.613333	7.36448
111.6	1.86	1.2244		112	1.86667	23.549	36.85	0.614167	7.37378
111.7	1.86167	1.2185		112.1	1.86833	23.5658	36.9	0.615	7.38309
111.8	1.86333	1.2235		112.2	1.87	23.5833	36.95	0.615833	7.39238
111.9	1.865	1.2171		112.3	1.87167	23.6027	37	0.616667	7.40168
112	1.86667	1.2201		112.4	1.87333	23.6196	37.05	0.6175	7.41098
112.1	1.86833	1.2196		112.5	1.875	23.6329	37.1	0.618333	7.42027
112.2	1.87	1.2211		112.6	1.87667	23.6533	37.15	0.619167	7.42956
112.3	1.87167	1.2214		112.7	1.87833	23.6714	37.2	0.62	7.43885
112.4	1.87333	1.2197		112.8	1.88	23.6893	37.25	0.620833	7.44814
112.5	1.875	1.2181		112.9	1.88167	23.7086	37.3	0.621667	7.45743
112.6	1.87667	1.2215		113	1.88333	23.7249	37.35	0.6225	7.46671
112.7	1.87833	1.2203		113.1	1.885	23.7424	37.4	0.623333	7.47599
112.8	1.88	1.2171		113.2	1.88667	23.7581	37.45	0.624167	7.48527
112.9	1.88167	1.2154		113.3	1.88833	23.7764	37.5	0.625	7.49455
113	1.88333	1.2186		113.4	1.89	23.7945	37.55	0.625833	7.50383
113.1	1.885	1.2146		113.5	1.89167	23.8155	37.6	0.626667	7.5131
113.2	1.88667	1.2199		113.6	1.89333	23.833	37.65	0.6275	7.52238
113.3	1.88833	1.2169		113.7	1.895	23.8444	37.7	0.628333	7.53165
113.4	1.89	1.2193		113.8	1.89667	23.8575	37.75	0.629167	7.54092
113.5	1.89167	1.2185		113.9	1.89833	23.8785	37.8	0.63	7.55018
113.6	1.89333	1.2194		114	1.9	23.893	37.85	0.630833	7.55945
113.7	1.895	1.2132		114.1	1.90167	23.9102	37.9	0.631667	7.56871
113.8	1.89667	1.2102		114.2	1.90333	23.9261	37.95	0.6325	7.57797
113.9	1.89833	1.2074		114.3	1.905	23.9427	38	0.633333	7.58723
114	1.9	1.2041		114.4	1.90667	23.9551	38.05	0.634167	7.59649
114.1	1.90167	1.2044		114.5	1.90833	23.9713	38.1	0.635	7.60574
114.2	1.90333	1.201		114.6	1.91	23.9853	38.15	0.635833	7.615
114.3	1.905	1.1967		114.7	1.91167	24.0038	38.2	0.636667	7.62425
114.4	1.90667	1.1971		114.8	1.91333	24.0214	38.25	0.6375	7.6335
114.5	1.90833	1.2016		114.9	1.915	24.034	38.3	0.638333	7.64275
114.6	1.91	1.1941		115	1.91667	24.049	38.35	0.639167	7.65199
114.7	1.91167	1.1966		115.1	1.91833	24.0689	38.4	0.64	7.66124
114.8	1.91333	1.1962		115.2	1.92	24.0836	38.45	0.640833	7.67048
114.9	1.915	1.201		115.3	1.92167	24.0973	38.5	0.641667	7.67972
115	1.91667	1.2022		115.4	1.92333	24.1107	38.55	0.6425	7.68896
115.1	1.91833	1.1995		115.5	1.925	24.1264	38.6	0.643333	7.69819
115.2	1.92	1.2005		115.6	1.92667	24.1452	38.65	0.644167	7.70743
115.3	1.92167	1.1968		115.7	1.92833	24.1575	38.7	0.645	7.71666
115.4	1.92333	1.1973		115.8	1.93	24.1738	38.75	0.645833	7.72589
115.5	1.925	1.1995		115.9	1.93167	24.1861	38.8	0.646667	7.73512
115.6	1.92667	1.1955		116	1.93333	24.1953	38.85	0.6475	7.74435
115.7	1.92833	1.195		116.1	1.935	24.2131	38.9	0.648333	7.75357
115.8	1.93	1.2		116.2	1.93667	24.2282	38.95	0.649167	7.76279
115.9	1.93167	1.2014		116.3	1.93833	24.247	39	0.65	7.77202
116	1.93333	1.2033		116.4	1.94	24.2582	39.05	0.650833	7.78123
116.1	1.935	1.2055		116.5	1.94167	24.2703	39.1	0.651667	7.79045
116.2	1.93667	1.2013		116.6	1.94333	24.2884	39.15	0.6525	7.79967
116.3	1.93833	1.1991		116.7	1.945	24.302	39.2	0.653333	7.80888
116.4	1.94	1.2001		116.8	1.94667	24.312	39.25	0.654167	7.81809
116.5	1.94167	1.2025		116.9	1.94833	24.3282	39.3	0.655	7.8273
116.6	1.94333	1.2036		117	1.95	24.3485	39.35	0.655833	7.83651
116.7	1.945	1.2035		117.1	1.95167	24.3613	39.4	0.656667	7.84572
116.8	1.94667	1.2005		117.2	1.95333	24.3754	39.45	0.6575	7.85492
116.9	1.94833	1.203		117.3	1.955	24.3912	39.5	0.658333	7.86412
117	1.95	1.2014		117.4	1.95667	24.407	39.55	0.659167	7.87332
117.1	1.95167	1.204		117.5	1.95833	24.4246	39.6	0.66	7.88252
117.2	1.95333	1.2016		117.6	1.96	24.4394	39.65	0.660833	7.89172
117.3	1.955	1.1976		117.7	1.96167	24.455	39.7	0.661667	7.90091
117.4	1.95667	1.2004		117.8	1.96333	24.4714	39.75	0.6625	7.9101
117.5	1.95833	1.1996		117.9	1.965	24.4841	39.8	0.663333	7.91929
117.6	1.96	1.2015		118	1.96667	24.4987	39.85	0.664167	7.92848
117.7	1.96167	1.1976		118.1	1.96833	24.5219	39.9	0.665	7.93767
117.8	1.96333	1.1973		118.2	1.97	24.5261	39.95	0.665833	7.94686
117.9	1.965	1.1921		118.3	1.97167	24.5347	40	0.666667	7.95604
118	1.96667	1.1896		118.4	1.97333	24.5589	40.05	0.6675	7.96522
118.1	1.96833	1.1892		118.5	1.975	24.57	40.1	0.668333	7.9744
118.2	1.97	1.1837		118.6	1.97667	24.5828	40.15	0.669167	7.98358
118.3	1.97167	1.1856		118.7	1.97833	24.6032	40.2	0.67	7.99275
118.4	1.97333	1.1878		118.8	1.98	24.6185	40.25	0.670833	8.00193
118.5	1.975	1.197		118.9	1.98167	24.639	40.3	0.671667	8.0111
118.6	1.97667	1.2		119	1.98333	24.639	40.35	0.6725	8.02027
118.7	1.97833	1.2021		119.1	1.985	24.6318	40.4	0.673333	8.02944
118.8	1.98	1.2022		119.2	1.98667	24.6318	40.45	0.674167	8.0386
118.9	1.98167	1.2028		119.3	1.98833	24.639	40.5	0.675	8.04777
119	1.98333	1.2039		119.4	1.99	24.651	40.55	0.675833	8.05693
119.1	1.985	1.2038		119.5	1.99167	24.6729	40.6	0.676667	8.06609
119.2	1.98667	1.2028		119.6	1.99333	24.6792	40.65	0.6775	8.07525
119.3	1.98833	1.2022		119.7	1.995	24.6895	40.7	0.678333	8.0844
119.4	1.99	1.2021		119.8	1.99667	24.6895	40.75	0.679167	8.09356
119.5	1.99167	1.2		119.9	1.99833	24.6792	40.8	0.68	8.10271
119.6	1.99333	1.197		120	2	24.6895	40.85	0.680833	8.11186
119.7	1.995	1.1878		120.1	2.00167	24.6926	40.9	0.681667	8.12101
119.8	1.99667	1.1597		120.2	2.00333	24.6926	40.95	0.6825	8.13016
119.9	1.99833	1.1546		120.3	2.005	24.7266	41	0.683333	8.1393
120	2	1.0937		120.4	2.00667	24.7266	41.05	0.684167	8.14844
120.1	2.00167	0.9461		120.5	2.00833	24.7329	41.1	0.685	8.15759
120.2	2.00333	0.9461		120.6	2.01	24.7329	41.15	0.685833	8.16673
120.3	2.005	0.9457		120.7	2.01167	24.7399	41.2	0.686667	8.17586
120.4	2.00667	0.9457		120.8	2.01333	24.7399	41.25	0.6875	8.185
120.5	2.00833	0.9457		120.9	2.015	24.7399	41.3	0.688333	8.19413
120.6	2.01	0.9457		121	2.01667	24.7399	41.35	0.689167	8.20326
120.7	2.01167	0.9457		121.1	2.01833	24.7437	41.4	0.69	8.21239
120.8	2.01333	0.9457		121.2	2.02	24.7493	41.45	0.690833	8.22152
120.9	2.015	0.9457		121.3	2.02167	24.7493	41.5	0.691667	8.23065
121	2.01667	0.9457		121.4	2.02333	24.7399	41.55	0.6925	8.23977
121.1	2.01833	0.9439		121.5	2.025	24.7399	41.6	0.693333	8.2489
121.2	2.02	0.9434		121.6	2.02667	24.7329	41.65	0.694167	8.25802
121.3	2.02167	0.9434		121.7	2.02833	24.7329	41.7	0.695	8.26713
121.4	2.02333	0.9439		121.8	2.03	24.7329	41.75	0.695833	8.27625
121.5	2.025	0.9457		121.9	2.03167	24.7399	41.8	0.696667	8.28537
121.6	2.02667	0.9457		122	2.03333	24.7493	41.85	0.6975	8.29448
121.7	2.02833	0.9461		122.1	2.035	24.7543	41.9	0.698333	8.30359
121.8	2.03	0.9461		122.2	2.03667	24.7493	41.95	0.699167	8.3127
121.9	2.03167	0.95		122.3	2.03833	24.7238	42	0.7	8.32181
122	2.03333	0.9576		122.4	2.04	24.7114	42.05	0.700833	8.33091
122.1	2.035	0.9633		122.5	2.04167	24.6972	42.1	0.701667	8.34002
122.2	2.03667	0.9682		122.6	2.04333	24.6708	42.15	0.7025	8.34912
122.3	2.03833	0.9709		122.7	2.045	24.6822	42.2	0.703333	8.35822
122.4	2.04	0.971		122.8	2.04667	24.6794	42.25	0.704167	8.36731
122.5	2.04167	0.972		122.9	2.04833	24.6624	42.3	0.705	8.37641
122.6	2.04333	0.965699		123	2.05	24.6291	42.35	0.705833	8.3855
122.7	2.045	0.9625		123.1	2.05167	24.6302	42.4	0.706667	8.3946
122.8	2.04667	0.9561		123.2	2.05333	24.6112	42.45	0.7075	8.40369
122.9	2.04833	0.9463		123.3	2.055	24.6052	42.5	0.708333	8.41278
123	2.05	0.9261		123.4	2.05667	24.6001	42.55	0.709167	8.42186
123.1	2.05167	0.930999		123.5	2.05833	24.5855	42.6	0.71	8.43095
123.2	2.05333	0.9195		123.6	2.06	24.5738	42.65	0.710833	8.44003
123.3	2.055	0.9101		123.7	2.06167	24.5707	42.7	0.711667	8.44911
123.4	2.05667	0.9114		123.8	2.06333	24.5694	42.75	0.7125	8.45819
123.5	2.05833	0.9047		123.9	2.065	24.5573	42.8	0.713333	8.46727
123.6	2.06	0.906599		124	2.06667	24.5538	42.85	0.714167	8.47634
123.7	2.06167	0.9068		124.1	2.06833	24.5476	42.9	0.715	8.48542
123.8	2.06333	0.9087		124.2	2.07	24.5376	42.95	0.715833	8.49449
123.9	2.065	0.9089		124.3	2.07167	24.5252	43	0.716667	8.50356
124	2.06667	0.9137		124.4	2.07333	24.5183	43.05	0.7175	8.51262
124.1	2.06833	0.912499		124.5	2.075	24.5157	43.1	0.718333	8.52169
124.2	2.07	0.9117		124.6	2.07667	24.5046	43.15	0.719167	8.53075
124.3	2.07167	0.9023		124.7	2.07833	24.4984	43.2	0.72	8.53982
124.4	2.07333	0.8992		124.8	2.08	24.4857	43.25	0.720833	8.54888
124.5	2.075	0.8999		124.9	2.08167	24.4802	43.3	0.721667	8.55793
124.6	2.07667	0.897399		125	2.08333	24.4712	43.35	0.7225	8.56699
124.7	2.07833	0.9035		125.1	2.085	24.4638	43.4	0.723333	8.57605
124.8	2.08	0.9066		125.2	2.08667	24.4549	43.45	0.724167	8.5851
124.9	2.08167	0.9002		125.3	2.08833	24.4497	43.5	0.725	8.59415
125	2.08333	0.8999		125.4	2.09	24.4438	43.55	0.725833	8.6032
125.1	2.085	0.899199		125.5	2.09167	24.4387	43.6	0.726667	8.61224
125.2	2.08667	0.9016		125.6	2.09333	24.4317	43.65	0.7275	8.62129
125.3	2.08833	0.9018		125.7	2.095	24.4232	43.7	0.728333	8.63033
125.4	2.09	0.892		125.8	2.09667	24.4195	43.75	0.729167	8.63937
125.5	2.09167	0.8876		125.9	2.09833	24.408	43.8	0.73	8.64841
125.6	2.09333	0.885099		126	2.1	24.3995	43.85	0.730833	8.65745
125.7	2.095	0.8898		126.1	2.10167	24.3896	43.9	0.731667	8.66649
125.8	2.09667	0.8895		126.2	2.10333	24.3805	43.95	0.7325	8.67552
125.9	2.09833	0.8879		126.3	2.105	24.3774	44	0.733333	8.68455
126	2.1	0.8823		126.4	2.10667	24.3664	44.05	0.734167	8.69358
126.1	2.10167	0.878899		126.5	2.10833	24.362	44.1	0.735	8.70261
126.2	2.10333	0.876		126.6	2.11	24.3631	44.15	0.735833	8.71164
126.3	2.105	0.8761		126.7	2.11167	24.3583	44.2	0.736667	8.72066
126.4	2.10667	0.8761		126.8	2.11333	24.3482	44.25	0.7375	8.72969
126.5	2.10833	0.8719		126.9	2.115	24.341	44.3	0.738333	8.7387
126.6	2.11	0.869099		127	2.11667	24.3389	44.35	0.739167	8.74772
126.7	2.11167	0.871		127.1	2.11833	24.3307	44.4	0.74	8.75674
126.8	2.11333	0.8683		127.2	2.12	24.3259	44.45	0.740833	8.76576
126.9	2.115	0.8598		127.3	2.12167	24.3165	44.5	0.741667	8.77477
127	2.11667	0.8581		127.4	2.12333	24.3025	44.55	0.7425	8.78378
127.1	2.11833	0.865599		127.5	2.125	24.2958	44.6	0.743333	8.79279
127.2	2.12	0.8699		127.6	2.12667	24.2904	44.65	0.744167	8.8018
127.3	2.12167	0.8747		127.7	2.12833	24.2765	44.7	0.745	8.8108
127.4	2.12333	0.8682		127.8	2.13	24.2692	44.75	0.745833	8.81981
127.5	2.125	0.8697		127.9	2.13167	24.2648	44.8	0.746667	8.82881
127.6	2.12667	0.8608		128	2.13333	24.2656	44.85	0.7475	8.83781
127.7	2.12833	0.8568		128.1	2.135	24.2576	44.9	0.748333	8.84681
127.8	2.13	0.8549		128.2	2.13667	24.2474	44.95	0.749167	8.8558
127.9	2.13167	0.8507		128.3	2.13833	24.2347	45	0.75	8.8648
128	2.13333	0.8485		128.4	2.14	24.243	45.05	0.750833	8.87379
128.1	2.135	0.8399		128.5	2.14167	24.235	45.1	0.751667	8.88278
128.2	2.13667	0.8366		128.6	2.14333	24.2401	45.15	0.7525	8.89177
128.3	2.13833	0.8302		128.7	2.145	24.2326	45.2	0.753333	8.90076
128.4	2.14	0.8266		128.8	2.14667	24.2308	45.25	0.754167	8.90974
128.5	2.14167	0.8325		128.9	2.14833	24.1594	45.3	0.755	8.91873
128.6	2.14333	0.8262		129	2.15	24.1125	45.35	0.755833	8.92771
128.7	2.145	0.817		129.1	2.15167	24.3236	45.4	0.756667	8.93669
128.8	2.14667	0.8158		129.2	2.15333	24.4427	45.45	0.7575	8.94566
128.9	2.14833	0.8063		129.3	2.155	24.1692	45.5	0.758333	8.95464
129	2.15	0.8031		129.4	2.15667	24.0029	45.55	0.759167	8.96361
129.1	2.15167	0.8008		129.5	2.15833	24.1514	45.6	0.76	8.97259
129.2	2.15333	0.8004		129.6	2.16	24.2372	45.65	0.760833	8.98156
129.3	2.155	0.8906		129.7	2.16167	23.9351	45.7	0.761667	8.99053
129.4	2.15667	0.8677		129.8	2.16333	24.0544	45.75	0.7625	8.99949
129.5	2.15833	0.9116		129.9	2.165	24.1935	45.8	0.763333	9.00846
129.6	2.16	0.820702		130	2.16667	24.1143	45.85	0.764167	9.01742
129.7	2.16167	0.8443		130.1	2.16833	24.0649	45.9	0.765	9.02638
129.8	2.16333	0.9597		130.2	2.17	23.9662	45.95	0.765833	9.03534
129.9	2.165	0.0313		130.3	2.17167	23.9808	46	0.766667	9.0443
130	2.16667	1.4836		130.4	2.17333	24.0457	46.05	0.7675	9.05325
130.1	2.16833	1.2749		130.5	2.175	24.0418	46.1	0.768333	9.0622
130.2	2.17	1.2361		130.6	2.17667	24.0616	46.15	0.769167	9.07116
130.3	2.17167	1.1998		130.7	2.17833	24.0791	46.2	0.77	9.08011
130.4	2.17333	1.0603		130.8	2.18	24.1129	46.25	0.770833	9.08905
130.5	2.175	0.9964		130.9	2.18167	24.1006	46.3	0.771667	9.098
130.6	2.17667	1.0307		131	2.18333	24.1004	46.35	0.7725	9.10694
130.7	2.17833	1.0246		131.1	2.185	24.0918	46.4	0.773333	9.11589
130.8	2.18	1.011		131.2	2.18667	24.0979	46.45	0.774167	9.12483
130.9	2.18167	0.9977		131.3	2.18833	24.1035	46.5	0.775	9.13377
131	2.18333	1.0037		131.4	2.19	24.0856	46.55	0.775833	9.1427
131.1	2.185	1.0115		131.5	2.19167	24.0815	46.6	0.776667	9.15164
131.2	2.18667	1.0017		131.6	2.19333	24.0751	46.65	0.7775	9.16057
131.3	2.18833	0.987		131.7	2.195	24.1154	46.7	0.778333	9.1695
131.4	2.19	0.9968		131.8	2.19667	24.1037	46.75	0.779167	9.17843
131.5	2.19167	1.0172		131.9	2.19833	24.1006	46.8	0.78	9.18736
131.6	2.19333	1.0072		132	2.2	24.0818	46.85	0.780833	9.19628
131.7	2.195	1.0039		132.1	2.20167	24.0734	46.9	0.781667	9.20521
131.8	2.19667	1.0181		132.2	2.20333	24.0487	46.95	0.7825	9.21413
131.9	2.19833	0.9963		132.3	2.205	24.027	47	0.783333	9.22305
132	2.2	0.9705		132.4	2.20667	24.0667	47.05	0.784167	9.23196
132.1	2.20167	0.967499		132.5	2.20833	24.0575	47.1	0.785	9.24088
132.2	2.20333	0.9678		132.6	2.21	24.0788	47.15	0.785833	9.2498
132.3	2.205	0.97		132.7	2.21167	24.0987	47.2	0.786667	9.25871
132.4	2.20667	0.9859		132.8	2.21333	24.0937	47.25	0.7875	9.26762
132.5	2.20833	0.9964		132.9	2.215	24.1034	47.3	0.788333	9.27653
132.6	2.21	1.0116		133	2.21667	24.1187	47.35	0.789167	9.28543
132.7	2.21167	0.9926		133.1	2.21833	24.1322	47.4	0.79	9.29434
132.8	2.21333	0.9052		133.2	2.22	24.0431	47.45	0.790833	9.30324
132.9	2.215	0.8379		133.3	2.22167	23.9382	47.5	0.791667	9.31214
133	2.21667	0.7488		133.4	2.22333	24.1778	47.55	0.7925	9.32104
133.1	2.21833	0.788287		133.5	2.225	24.1643	47.6	0.793333	9.32994
133.2	2.22	1.0744		133.6	2.22667	24.0232	47.65	0.794167	9.33884
133.3	2.22167	1.1256		133.7	2.22833	24.0453	47.7	0.795	9.34773
133.4	2.22333	1.1576		133.8	2.23	25.0294	47.75	0.795833	9.35662
133.5	2.225	1.2505		133.9	2.23167	25.5405	47.8	0.796667	9.36551
133.6	2.22667	1.4476		134	2.23333	25.0907	47.85	0.7975	9.3744
133.7	2.22833	0.9183		134.1	2.235	24.1736	47.9	0.798333	9.38329
133.8	2.23	0.9484		134.2	2.23667	23.9909	47.95	0.799167	9.39217
133.9	2.23167	0.9581		134.3	2.23833	23.9481	48	0.8	9.40105
134	2.23333	0.1986		134.4	2.24	24.0669	48.05	0.800833	9.40993
134.1	2.235	-0.141228		134.5	2.24167	23.9595	48.1	0.801667	9.41881
134.2	2.23667	0.1874		134.6	2.24333	24.0293	48.15	0.8025	9.42769
134.3	2.23833	-0.0651		134.7	2.245	23.9907	48.2	0.803333	9.43657
134.4	2.24	-0.2184		134.8	2.24667	24.043	48.25	0.804167	9.44544
134.5	2.24167	-0.2312		134.9	2.24833	24.011	48.3	0.805	9.45431
134.6	2.24333	-0.027531		135	2.25	23.9873	48.35	0.805833	9.46318
134.7	2.245	0.3762		135.1	2.25167	23.9778	48.4	0.806667	9.47205
134.8	2.24667	0.877		135.2	2.25333	23.9835	48.45	0.8075	9.48091
134.9	2.24833	1.0402		135.3	2.255	23.9838	48.5	0.808333	9.48978
135	2.25	1.0801		135.4	2.25667	23.9772	48.55	0.809167	9.49864
135.1	2.25167	1.1083		135.5	2.25833	23.967	48.6	0.81	9.5075
135.2	2.25333	1.0126		135.6	2.26	23.9661	48.65	0.810833	9.51636
135.3	2.255	0.9819		135.7	2.26167	23.9435	48.7	0.811667	9.52522
135.4	2.25667	0.9542		135.8	2.26333	23.9327	48.75	0.8125	9.53407
135.5	2.25833	0.8669		135.9	2.265	23.9176	48.8	0.813333	9.54292
135.6	2.26	0.850007		136	2.26667	23.8939	48.85	0.814167	9.55178
135.7	2.26167	0.8265		136.1	2.26833	23.9043	48.9	0.815	9.56063
135.8	2.26333	0.7899		136.2	2.27	23.8889	48.95	0.815833	9.56947
135.9	2.265	0.7855		136.3	2.27167	23.8727	49	0.816667	9.57832
136	2.26667	0.7923		136.4	2.27333	23.863	49.05	0.8175	9.58716
136.1	2.26833	0.777002		136.5	2.275	23.8603	49.1	0.818333	9.596
136.2	2.27	0.7785		136.6	2.27667	23.8437	49.15	0.819167	9.60485
136.3	2.27167	0.7908		136.7	2.27833	23.8274	49.2	0.82	9.61368
136.4	2.27333	0.7912		136.8	2.28	23.8246	49.25	0.820833	9.62252
136.5	2.275	0.7905		136.9	2.28167	23.8171	49.3	0.821667	9.63135
136.6	2.27667	0.7921		137	2.28333	23.8086	49.35	0.8225	9.64019
136.7	2.27833	0.7953		137.1	2.285	23.8019	49.4	0.823333	9.64902
136.8	2.28	0.7879		137.2	2.28667	23.787	49.45	0.824167	9.65785
136.9	2.28167	0.7846		137.3	2.28833	23.7829	49.5	0.825	9.66667
137	2.28333	0.7819		137.4	2.29	23.7705	49.55	0.825833	9.6755
137.1	2.285	0.782		137.5	2.29167	23.7501	49.6	0.826667	9.68432
137.2	2.28667	0.7801		137.6	2.29333	23.735	49.65	0.8275	9.69315
137.3	2.28833	0.7824		137.7	2.295	23.7232	49.7	0.828333	9.70196
137.4	2.29	0.7858		137.8	2.29667	23.7086	49.75	0.829167	9.71078
137.5	2.29167	0.7808		137.9	2.29833	23.6979	49.8	0.83	9.7196
137.6	2.29333	0.769701		138	2.3	23.6918	49.85	0.830833	9.72841
137.7	2.295	0.763		138.1	2.30167	23.6873	49.9	0.831667	9.73723
137.8	2.29667	0.7538		138.2	2.30333	23.6744	49.95	0.8325	9.74604
137.9	2.29833	0.749		138.3	2.305	23.6595	50	0.833333	9.75484
138	2.3	0.7458		138.4	2.30667	23.6537	50.05	0.834167	9.76365
138.1	2.30167	0.754199		138.5	2.30833	23.6477	50.1	0.835	9.77246
138.2	2.30333	0.7551		138.6	2.31	23.6364	50.15	0.835833	9.78126
138.3	2.305	0.7557		138.7	2.31167	23.6306	50.2	0.836667	9.79006
138.4	2.30667	0.7548		138.8	2.31333	23.6206	50.25	0.8375	9.79886
138.5	2.30833	0.7556		138.9	2.315	23.6113	50.3	0.838333	9.80766
138.6	2.31	0.754		139	2.31667	23.6005	50.35	0.839167	9.81645
138.7	2.31167	0.756		139.1	2.31833	23.5894	50.4	0.84	9.82525
138.8	2.31333	0.759		139.2	2.32	23.5834	50.45	0.840833	9.83404
138.9	2.315	0.7575		139.3	2.32167	23.5718	50.5	0.841667	9.84283
139	2.31667	0.7616		139.4	2.32333	23.5614	50.55	0.8425	9.85162
139.1	2.31833	0.7603		139.5	2.325	23.5526	50.6	0.843333	9.86041
139.2	2.32	0.7664		139.6	2.32667	23.544	50.65	0.844167	9.86919
139.3	2.32167	0.77		139.7	2.32833	23.5359	50.7	0.845	9.87797
139.4	2.32333	0.7699		139.8	2.33	23.5297	50.75	0.845833	9.88676
139.5	2.325	0.7684		139.9	2.33167	23.524	50.8	0.846667	9.89553
139.6	2.32667	0.765499		140	2.33333	23.5127	50.85	0.8475	9.90431
139.7	2.32833	0.7624		140.1	2.335	23.5031	50.9	0.848333	9.91309
139.8	2.33	0.7599		140.2	2.33667	23.4945	50.95	0.849167	9.92186
139.9	2.33167	0.7588		140.3	2.33833	23.4767	51	0.85	9.93063
140	2.33333	0.76		140.4	2.34	23.4647	51.05	0.850833	9.9394
140.1	2.335	0.762599		140.5	2.34167	23.4542	51.1	0.851667	9.94817
140.2	2.33667	0.7654		140.6	2.34333	23.4398	51.15	0.8525	9.95694
140.3	2.33833	0.7629		140.7	2.345	23.4296	51.2	0.853333	9.9657
140.4	2.34	0.757		140.8	2.34667	23.4239	51.25	0.854167	9.97447
140.5	2.34167	0.7493		140.9	2.34833	23.4165	51.3	0.855	9.98323
140.6	2.34333	0.7469		141	2.35	23.4052	51.35	0.855833	9.99199
140.7	2.345	0.7499		141.1	2.35167	23.3957	51.4	0.856667	10.0007
140.8	2.34667	0.7506		141.2	2.35333	23.385	51.45	0.8575	10.0095
140.9	2.34833	0.7434		141.3	2.355	23.3766	51.5	0.858333	10.0183
141	2.35	0.7405		141.4	2.35667	23.3741	51.55	0.859167	10.027
141.1	2.35167	0.737099		141.5	2.35833	23.3682	51.6	0.86	10.0358
141.2	2.35333	0.7367		141.6	2.36	23.3617	51.65	0.860833	10.0445
141.3	2.355	0.733		141.7	2.36167	23.3563	51.7	0.861667	10.0532
141.4	2.35667	0.7305		141.8	2.36333	23.3446	51.75	0.8625	10.062
141.5	2.35833	0.7321		141.9	2.365	23.3341	51.8	0.863333	10.0707
141.6	2.36	0.7277		142	2.36667	23.3211	51.85	0.864167	10.0795
141.7	2.36167	0.7284		142.1	2.36833	23.3113	51.9	0.865	10.0882
141.8	2.36333	0.7328		142.2	2.37	23.2983	51.95	0.865833	10.097
141.9	2.365	0.733		142.3	2.37167	23.2919	52	0.866667	10.1057
142	2.36667	0.7285		142.4	2.37333	23.2832	52.05	0.8675	10.1144
142.1	2.36833	0.7234		142.5	2.375	23.2715	52.1	0.868333	10.1232
142.2	2.37	0.7211		142.6	2.37667	23.2618	52.15	0.869167	10.1319
142.3	2.37167	0.7223		142.7	2.37833	23.2542	52.2	0.87	10.1406
142.4	2.37333	0.719		142.8	2.38	23.2449	52.25	0.870833	10.1493
142.5	2.375	0.7185		142.9	2.38167	23.235	52.3	0.871667	10.1581
142.6	2.37667	0.7159		143	2.38333	23.2309	52.35	0.8725	10.1668
142.7	2.37833	0.7164		143.1	2.385	23.224	52.4	0.873333	10.1755
142.8	2.38	0.7185		143.2	2.38667	23.2212	52.45	0.874167	10.1842
142.9	2.38167	0.7166		143.3	2.38833	23.2154	52.5	0.875	10.1929
143	2.38333	0.722		143.4	2.39	23.2102	52.55	0.875833	10.2017
143.1	2.385	0.7228		143.5	2.39167	23.2012	52.6	0.876667	10.2104
143.2	2.38667	0.7223		143.6	2.39333	23.1933	52.65	0.8775	10.2191
143.3	2.38833	0.7201		143.7	2.395	23.1816	52.7	0.878333	10.2278
143.4	2.39	0.7172		143.8	2.39667	23.1728	52.75	0.879167	10.2365
143.5	2.39167	0.716		143.9	2.39833	23.1631	52.8	0.88	10.2452
143.6	2.39333	0.7102		144	2.4	23.1535	52.85	0.880833	10.2539
143.7	2.395	0.7116		144.1	2.40167	23.1503	52.9	0.881667	10.2626
143.8	2.39667	0.7106		144.2	2.40333	23.1398	52.95	0.8825	10.2713
143.9	2.39833	0.7069		144.3	2.405	23.1302	53	0.883333	10.28
144	2.4	0.7057		144.4	2.40667	23.1233	53.05	0.884167	10.2887
144.1	2.40167	0.704899		144.5	2.40833	23.1158	53.1	0.885	10.2974
144.2	2.40333	0.7013		144.6	2.41	23.1028	53.15	0.885833	10.3061
144.3	2.405	0.7033		144.7	2.41167	23.0954	53.2	0.886667	10.3148
144.4	2.40667	0.7014		144.8	2.41333	23.0848	53.25	0.8875	10.3235
144.5	2.40833	0.7053		144.9	2.415	23.0727	53.3	0.888333	10.3322
144.6	2.41	0.7048		145	2.41667	23.0593	53.35	0.889167	10.3408
144.7	2.41167	0.708		145.1	2.41833	23.0601	53.4	0.89	10.3495
144.8	2.41333	0.7077		145.2	2.42	23.0447	53.45	0.890833	10.3582
144.9	2.415	0.7061		145.3	2.42167	23.0379	53.5	0.891667	10.3669
145	2.41667	0.7096		145.4	2.42333	23.0261	53.55	0.8925	10.3756
145.1	2.41833	0.708099		145.5	2.425	23.0121	53.6	0.893333	10.3842
145.2	2.42	0.7101		145.6	2.42667	23.0016	53.65	0.894167	10.3929
145.3	2.42167	0.7055		145.7	2.42833	22.9963	53.7	0.895	10.4016
145.4	2.42333	0.7063		145.8	2.43	22.9903	53.75	0.895833	10.4103
145.5	2.425	0.7075		145.9	2.43167	22.9863	53.8	0.896667	10.4189
145.6	2.42667	0.7045		146	2.43333	22.9818	53.85	0.8975	10.4276
145.7	2.42833	0.7049		146.1	2.435	22.978	53.9	0.898333	10.4363
145.8	2.43	0.7072		146.2	2.43667	22.9736	53.95	0.899167	10.4449
145.9	2.43167	0.7025		146.3	2.43833	22.9631	54	0.9	10.4536
146	2.43333	0.6973		146.4	2.44	22.9365	54.05	0.900833	10.4623
146.1	2.435	0.6964		146.5	2.44167	22.9267	54.1	0.901667	10.4709
146.2	2.43667	0.6943		146.6	2.44333	22.9152	54.15	0.9025	10.4796
146.3	2.43833	0.6999		146.7	2.445	22.907	54.2	0.903333	10.4882
146.4	2.44	0.7026		146.8	2.44667	22.899	54.25	0.904167	10.4969
146.5	2.44167	0.7193		146.9	2.44833	22.8874	54.3	0.905	10.5055
146.6	2.44333	0.731		147	2.45	22.877	54.35	0.905833	10.5142
146.7	2.445	0.7312		147.1	2.45167	22.8671	54.4	0.906667	10.5228
146.8	2.44667	0.7381		147.2	2.45333	22.8561	54.45	0.9075	10.5315
146.9	2.44833	0.7425		147.3	2.455	22.8531	54.5	0.908333	10.5401
147	2.45	0.7342		147.4	2.45667	22.8389	54.55	0.909167	10.5488
147.1	2.45167	0.7357		147.5	2.45833	22.8308	54.6	0.91	10.5574
147.2	2.45333	0.7392		147.6	2.46	22.823	54.65	0.910833	10.566
147.3	2.455	0.7392		147.7	2.46167	22.8173	54.7	0.911667	10.5747
147.4	2.45667	0.7383		147.8	2.46333	22.8151	54.75	0.9125	10.5833
147.5	2.45833	0.7339		147.9	2.465	22.8175	54.8	0.913333	10.5919
147.6	2.46	0.715802		148	2.46667	22.8122	54.85	0.914167	10.6006
147.7	2.46167	0.7006		148.1	2.46833	22.7997	54.9	0.915	10.6092
147.8	2.46333	0.6853		148.2	2.47	22.7814	54.95	0.915833	10.6178
147.9	2.465	0.6808		148.3	2.47167	22.7779	55	0.916667	10.6265
148	2.46667	0.6851		148.4	2.47333	22.7622	55.05	0.9175	10.6351
148.1	2.46833	0.690499		148.5	2.475	22.7486	55.1	0.918333	10.6437
148.2	2.47	0.6955		148.6	2.47667	22.7546	55.15	0.919167	10.6523
148.3	2.47167	0.708		148.7	2.47833	22.7444	55.2	0.92	10.6609
148.4	2.47333	0.7051		148.8	2.48	22.7373	55.25	0.920833	10.6696
148.5	2.475	0.707		148.9	2.48167	22.7237	55.3	0.921667	10.6782
148.6	2.47667	0.708699		149	2.48333	22.7193	55.35	0.9225	10.6868
148.7	2.47833	0.7041		149.1	2.485	22.7078	55.4	0.923333	10.6954
148.8	2.48	0.7067		149.2	2.48667	22.6919	55.45	0.924167	10.704
148.9	2.48167	0.7054		149.3	2.48833	22.6816	55.5	0.925	10.7126
149	2.48333	0.7152		149.4	2.49	22.673	55.55	0.925833	10.7212
149.1	2.485	0.721899		149.5	2.49167	22.6593	55.6	0.926667	10.7298
149.2	2.48667	0.7218		149.6	2.49333	22.6465	55.65	0.9275	10.7384
149.3	2.48833	0.7214		149.7	2.495	22.6355	55.7	0.928333	10.747
149.4	2.49	0.7171		149.8	2.49667	22.6264	55.75	0.929167	10.7556
149.5	2.49167	0.7146		149.9	2.49833	22.6284	55.8	0.93	10.7642
149.6	2.49333	0.7131		150	2.5	22.6261	55.85	0.930833	10.7728
149.7	2.495	0.7109		150.1	2.50167	22.6245	55.9	0.931667	10.7814
149.8	2.49667	0.7114		150.2	2.50333	22.6152	55.95	0.9325	10.79
149.9	2.49833	0.7224		150.3	2.505	22.6073	56	0.933333	10.7986
150	2.5	0.7197		150.4	2.50667	22.5912	56.05	0.934167	10.8072
150.1	2.50167	0.720699		150.5	2.50833	22.585	56.1	0.935	10.8158
150.2	2.50333	0.716		150.6	2.51	22.576	56.15	0.935833	10.8244
150.3	2.505	0.7188		150.7	2.51167	22.5839	56.2	0.936667	10.8329
150.4	2.50667	0.716		150.8	2.51333	22.5906	56.25	0.9375	10.8415
150.5	2.50833	0.7256		150.9	2.515	22.5823	56.3	0.938333	10.8501
150.6	2.51	0.735499		151	2.51667	22.5742	56.35	0.939167	10.8587
150.7	2.51167	0.7392		151.1	2.51833	22.5597	56.4	0.94	10.8672
150.8	2.51333	0.7467		151.2	2.52	22.5468	56.45	0.940833	10.8758
150.9	2.515	0.7589		151.3	2.52167	22.5247	56.5	0.941667	10.8844
151	2.51667	0.7633		151.4	2.52333	22.5115	56.55	0.9425	10.893
151.1	2.51833	0.762601		151.5	2.525	22.5048	56.6	0.943333	10.9015
151.2	2.52	0.7509		151.6	2.52667	22.4946	56.65	0.944167	10.9101
151.3	2.52167	0.7389		151.7	2.52833	22.4668	56.7	0.945	10.9187
151.4	2.52333	0.7264		151.8	2.53	22.4674	56.75	0.945833	10.9272
151.5	2.525	0.7277		151.9	2.53167	22.4594	56.8	0.946667	10.9358
151.6	2.52667	0.7292		152	2.53333	22.4448	56.85	0.9475	10.9443
151.7	2.52833	0.7322		152.1	2.535	22.4331	56.9	0.948333	10.9529
151.8	2.53	0.7307		152.2	2.53667	22.4224	56.95	0.949167	10.9615
151.9	2.53167	0.72		152.3	2.53833	22.424	57	0.95	10.97
152	2.53333	0.7194		152.4	2.54	22.4106	57.05	0.950833	10.9786
152.1	2.535	0.7247		152.5	2.54167	22.399	57.1	0.951667	10.9871
152.2	2.53667	0.7201		152.6	2.54333	22.3871	57.15	0.9525	10.9957
152.3	2.53833	0.7132		152.7	2.545	22.3748	57.2	0.953333	11.0042
152.4	2.54	0.7076		152.8	2.54667	22.3614	57.25	0.954167	11.0127
152.5	2.54167	0.6973		152.9	2.54833	22.336	57.3	0.955	11.0213
152.6	2.54333	0.695		153	2.55	22.3204	57.35	0.955833	11.0298
152.7	2.545	0.6893		153.1	2.55167	22.3074	57.4	0.956667	11.0384
152.8	2.54667	0.6801		153.2	2.55333	22.2995	57.45	0.9575	11.0469
152.9	2.54833	0.6822		153.3	2.555	22.2928	57.5	0.958333	11.0554
153	2.55	0.6741		153.4	2.55667	22.2865	57.55	0.959167	11.064
153.1	2.55167	0.6774		153.5	2.55833	22.2722	57.6	0.96	11.0725
153.2	2.55333	0.6724		153.6	2.56	22.2622	57.65	0.960833	11.081
153.3	2.555	0.6641		153.7	2.56167	22.244	57.7	0.961667	11.0896
153.4	2.55667	0.6449		153.8	2.56333	22.2302	57.75	0.9625	11.0981
153.5	2.55833	0.6319		153.9	2.565	22.2106	57.8	0.963333	11.1066
153.6	2.56	0.620499		154	2.56667	22.199	57.85	0.964167	11.1151
153.7	2.56167	0.6152		154.1	2.56833	22.1899	57.9	0.965	11.1237
153.8	2.56333	0.6193		154.2	2.57	22.1824	57.95	0.965833	11.1322
153.9	2.565	0.615		154.3	2.57167	22.173	58	0.966667	11.1407
154	2.56667	0.6116		154.4	2.57333	22.174	58.05	0.9675	11.1492
154.1	2.56833	0.6098		154.5	2.575	22.1766	58.1	0.968333	11.1577
154.2	2.57	0.6075		154.6	2.57667	22.1749	58.15	0.969167	11.1662
154.3	2.57167	0.622		154.7	2.57833	22.1726	58.2	0.97	11.1747
154.4	2.57333	0.618		154.8	2.58	22.1594	58.25	0.970833	11.1833
154.5	2.575	0.6362		154.9	2.58167	22.1504	58.3	0.971667	11.1918
154.6	2.57667	0.644998		155	2.58333	22.1379	58.35	0.9725	11.2003
154.7	2.57833	0.6468		155.1	2.585	22.1279	58.4	0.973333	11.2088
154.8	2.58	0.6376		155.2	2.58667	22.1164	58.45	0.974167	11.2173
154.9	2.58167	0.6416		155.3	2.58833	22.1101	58.5	0.975	11.2258
155	2.58333	0.6455		155.4	2.59	22.1038	58.55	0.975833	11.2343
155.1	2.585	0.649399		155.5	2.59167	22.0989	58.6	0.976667	11.2428
155.2	2.58667	0.6463		155.6	2.59333	22.0879	58.65	0.9775	11.2513
155.3	2.58833	0.6355		155.7	2.595	22.0829	58.7	0.978333	11.2598
155.4	2.59	0.6416		155.8	2.59667	22.0699	58.75	0.979167	11.2682
155.5	2.59167	0.6492		155.9	2.59833	22.0592	58.8	0.98	11.2767
155.6	2.59333	0.6493		156	2.6	22.0479	58.85	0.980833	11.2852
155.7	2.595	0.6609		156.1	2.60167	22.0403	58.9	0.981667	11.2937
155.8	2.59667	0.6649		156.2	2.60333	22.0297	58.95	0.9825	11.3022
155.9	2.59833	0.6621		156.3	2.605	22.0136	59	0.983333	11.3107
156	2.6	0.6635		156.4	2.60667	22.0061	59.05	0.984167	11.3191
156.1	2.60167	0.6599		156.5	2.60833	21.9948	59.1	0.985	11.3276
156.2	2.60333	0.6838		156.6	2.61	21.984	59.15	0.985833	11.3361
156.3	2.605	0.6893		156.7	2.61167	21.9796	59.2	0.986667	11.3446
156.4	2.60667	0.6709		156.8	2.61333	21.9731	59.25	0.9875	11.353
156.5	2.60833	0.6602		156.9	2.615	21.9632	59.3	0.988333	11.3615
156.6	2.61	0.6533		157	2.61667	21.9581	59.35	0.989167	11.37
156.7	2.61167	0.6577		157.1	2.61833	21.9556	59.4	0.99	11.3785
156.8	2.61333	0.6592		157.2	2.62	21.9457	59.45	0.990833	11.3869
156.9	2.615	0.6483		157.3	2.62167	21.9329	59.5	0.991667	11.3954
157	2.61667	0.6477		157.4	2.62333	21.9205	59.55	0.9925	11.4038
157.1	2.61833	0.645799		157.5	2.625	21.9058	59.6	0.993333	11.4123
157.2	2.62	0.64		157.6	2.62667	21.8963	59.65	0.994167	11.4208
157.3	2.62167	0.633		157.7	2.62833	21.8929	59.7	0.995	11.4292
157.4	2.62333	0.6348		157.8	2.63	21.8777	59.75	0.995833	11.4377
157.5	2.625	0.6334		157.9	2.63167	21.8616	59.8	0.996667	11.4461
157.6	2.62667	0.630699		158	2.63333	21.8493	59.85	0.9975	11.4546
157.7	2.62833	0.6291		158.1	2.635	21.8388	59.9	0.998333	11.463
157.8	2.63	0.6254		158.2	2.63667	21.8295	59.95	0.999167	11.4715
157.9	2.63167	0.6256		158.3	2.63833	21.8194	60	1	11.4799
158	2.63333	0.6229		158.4	2.64	21.806	60.05	1.00083	11.4884
158.1	2.635	0.630799		158.5	2.64167	21.7975	60.1	1.00167	11.4968
158.2	2.63667	0.6351		158.6	2.64333	21.7861	60.15	1.0025	11.5052
158.3	2.63833	0.634		158.7	2.645	21.7801	60.2	1.00333	11.5137
158.4	2.64	0.6443		158.8	2.64667	21.7652	60.25	1.00417	11.5221
158.5	2.64167	0.6565		158.9	2.64833	21.7429	60.3	1.005	11.5306
158.6	2.64333	0.660199		159	2.65	21.7331	60.35	1.00583	11.539
158.7	2.645	0.6595		159.1	2.65167	21.721	60.4	1.00667	11.5474
158.8	2.64667	0.6652		159.2	2.65333	21.716	60.45	1.0075	11.5559
158.9	2.64833	0.669		159.3	2.655	21.7151	60.5	1.00833	11.5643
159	2.65	0.6683		159.4	2.65667	21.6948	60.55	1.00917	11.5727
159.1	2.65167	0.662499		159.5	2.65833	21.6918	60.6	1.01	11.5811
159.2	2.65333	0.6645		159.6	2.66	21.6908	60.65	1.01083	11.5896
159.3	2.655	0.6773		159.7	2.66167	21.6833	60.7	1.01167	11.598
159.4	2.65667	0.6981		159.8	2.66333	21.6777	60.75	1.0125	11.6064
159.5	2.65833	0.7041		159.9	2.665	21.6667	60.8	1.01333	11.6148
159.6	2.66	0.6984		160	2.66667	21.6652	60.85	1.01417	11.6232
159.7	2.66167	0.7068		160.1	2.66833	21.6525	60.9	1.015	11.6316
159.8	2.66333	0.7059		160.2	2.67	21.6422	60.95	1.01583	11.6401
159.9	2.665	0.6932		160.3	2.67167	21.6392	61	1.01667	11.6485
160	2.66667	0.6819		160.4	2.67333	21.6282	61.05	1.0175	11.6569
160.1	2.66833	0.672301		160.5	2.675	21.6211	61.1	1.01833	11.6653
160.2	2.67	0.6552		160.6	2.67667	21.6126	61.15	1.01917	11.6737
160.3	2.67167	0.6484		160.7	2.67833	21.6062	61.2	1.02	11.6821
160.4	2.67333	0.6405		160.8	2.68	21.597	61.25	1.02083	11.6905
160.5	2.675	0.6443		160.9	2.68167	21.5868	61.3	1.02167	11.6989
160.6	2.67667	0.6378		161	2.68333	21.5778	61.35	1.0225	11.7073
160.7	2.67833	0.6395		161.1	2.685	21.5636	61.4	1.02333	11.7157
160.8	2.68	0.6324		161.2	2.68667	21.5598	61.45	1.02417	11.7241
160.9	2.68167	0.6369		161.3	2.68833	21.5544	61.5	1.025	11.7325
161	2.68333	0.6376		161.4	2.69	21.5482	61.55	1.02583	11.7409
[truncated: 20,407 more rows]

## Sheet: Fig 1e
PRSIM_23 - 11.7-3,000 nM HCV PR
Time (sec)	Time (min)	Data	Time (sec)	Time (min)	Global fit
-39	-0.65	-1.4382	-39	-0.65	0
-38.9	-0.648333	-1.8444	-38.9	-0.648333	0
-38.8	-0.646667	-1.0096	-38.8	-0.646667	0
-38.7	-0.645	-2.2131	-38.7	-0.645	0
-38.6	-0.643333	-1.8911	-38.6	-0.643333	0
-38.5	-0.641667	-1.6504	-38.5	-0.641667	0
-38.4	-0.64	-1.8959	-38.4	-0.64	0
-38.3	-0.638333	-1.7783	-38.3	-0.638333	0
-38.2	-0.636667	-1.8199	-38.2	-0.636667	0
-38.1	-0.635	-1.8146	-38.1	-0.635	0
-38	-0.633333	-1.7642	-38	-0.633333	0
-37.9	-0.631667	-1.7643	-37.9	-0.631667	0
-37.8	-0.63	-1.7839	-37.8	-0.63	0
-37.7	-0.628333	-1.7106	-37.7	-0.628333	0
-37.6	-0.626667	-1.5561	-37.6	-0.626667	0
-37.5	-0.625	-1.576	-37.5	-0.625	0
-37.4	-0.623333	-1.7115	-37.4	-0.623333	0
-37.3	-0.621667	-1.8997	-37.3	-0.621667	0
-37.2	-0.62	-2.4272	-37.2	-0.62	0
-37.1	-0.618333	-2.9844	-37.1	-0.618333	0
-37	-0.616667	-3.2032	-37	-0.616667	0
-36.9	-0.615	-3.1076	-36.9	-0.615	0
-36.8	-0.613333	-2.7172	-36.8	-0.613333	0
-36.7	-0.611667	-2.2683	-36.7	-0.611667	0
-36.6	-0.61	-1.8732	-36.6	-0.61	0
-36.5	-0.608333	-1.7382	-36.5	-0.608333	0
-36.4	-0.606667	-1.7211	-36.4	-0.606667	0
-36.3	-0.605	-1.7829	-36.3	-0.605	0
-36.2	-0.603333	-1.825	-36.2	-0.603333	0
-36.1	-0.601667	-1.8468	-36.1	-0.601667	0
-36	-0.6	-1.8798	-36	-0.6	0
-35.9	-0.598333	-1.858	-35.9	-0.598333	0
-35.8	-0.596667	-1.8307	-35.8	-0.596667	0
-35.7	-0.595	-1.8386	-35.7	-0.595	0
-35.6	-0.593333	-1.8456	-35.6	-0.593333	0
-35.5	-0.591667	-1.8056	-35.5	-0.591667	0
-35.4	-0.59	-1.8434	-35.4	-0.59	0
-35.3	-0.588333	-1.8451	-35.3	-0.588333	0
-35.2	-0.586667	-1.8271	-35.2	-0.586667	0
-35.1	-0.585	-1.823	-35.1	-0.585	0
-35	-0.583333	-1.8145	-35	-0.583333	0
-34.9	-0.581667	-1.797	-34.9	-0.581667	0
-34.8	-0.58	-1.7783	-34.8	-0.58	0
-34.7	-0.578333	-1.776	-34.7	-0.578333	0
-34.6	-0.576667	-1.7777	-34.6	-0.576667	0
-34.5	-0.575	-1.7759	-34.5	-0.575	0
-34.4	-0.573333	-1.7641	-34.4	-0.573333	0
-34.3	-0.571667	-1.7606	-34.3	-0.571667	0
-34.2	-0.57	-1.7651	-34.2	-0.57	0
-34.1	-0.568333	-1.7403	-34.1	-0.568333	0
-34	-0.566667	-1.7124	-34	-0.566667	0
-33.9	-0.565	-1.707	-33.9	-0.565	0
-33.8	-0.563333	-1.7267	-33.8	-0.563333	0
-33.7	-0.561667	-1.7248	-33.7	-0.561667	0
-33.6	-0.56	-1.7195	-33.6	-0.56	0
-33.5	-0.558333	-1.716	-33.5	-0.558333	0
-33.4	-0.556667	-1.7071	-33.4	-0.556667	0
-33.3	-0.555	-1.707	-33.3	-0.555	0
-33.2	-0.553333	-1.7027	-33.2	-0.553333	0
-33.1	-0.551667	-1.6918	-33.1	-0.551667	0
-33	-0.55	-1.6875	-33	-0.55	0
-32.9	-0.548333	-1.684	-32.9	-0.548333	0
-32.8	-0.546667	-1.6746	-32.8	-0.546667	0
-32.7	-0.545	-1.6658	-32.7	-0.545	0
-32.6	-0.543333	-1.6656	-32.6	-0.543333	0
-32.5	-0.541667	-1.6603	-32.5	-0.541667	0
-32.4	-0.54	-1.6559	-32.4	-0.54	0
-32.3	-0.538333	-1.6527	-32.3	-0.538333	0
-32.2	-0.536667	-1.6469	-32.2	-0.536667	0
-32.1	-0.535	-1.6428	-32.1	-0.535	0
-32	-0.533333	-1.6336	-32	-0.533333	0
-31.9	-0.531667	-1.6231	-31.9	-0.531667	0
-31.8	-0.53	-1.6177	-31.8	-0.53	0
-31.7	-0.528333	-1.6121	-31.7	-0.528333	0
-31.6	-0.526667	-1.6058	-31.6	-0.526667	0
-31.5	-0.525	-1.5978	-31.5	-0.525	0
-31.4	-0.523333	-1.5895	-31.4	-0.523333	0
-31.3	-0.521667	-1.5853	-31.3	-0.521667	0
-31.2	-0.52	-1.5792	-31.2	-0.52	0
-31.1	-0.518333	-1.5695	-31.1	-0.518333	0
-31	-0.516667	-1.5614	-31	-0.516667	0
-30.9	-0.515	-1.5528	-30.9	-0.515	0
-30.8	-0.513333	-1.5483	-30.8	-0.513333	0
-30.7	-0.511667	-1.5471	-30.7	-0.511667	0
-30.6	-0.51	-1.539	-30.6	-0.51	0
-30.5	-0.508333	-1.5312	-30.5	-0.508333	0
-30.4	-0.506667	-1.5241	-30.4	-0.506667	0
-30.3	-0.505	-1.5173	-30.3	-0.505	0
-30.2	-0.503333	-1.5095	-30.2	-0.503333	0
-30.1	-0.501667	-1.502	-30.1	-0.501667	0
-30	-0.5	-1.5026	-30	-0.5	0
-29.9	-0.498333	-1.4959	-29.9	-0.498333	0
-29.8	-0.496667	-1.4907	-29.8	-0.496667	0
-29.7	-0.495	-1.4843	-29.7	-0.495	0
-29.6	-0.493333	-1.4765	-29.6	-0.493333	0
-29.5	-0.491667	-1.4694	-29.5	-0.491667	0
-29.4	-0.49	-1.4636	-29.4	-0.49	0
-29.3	-0.488333	-1.4559	-29.3	-0.488333	0
-29.2	-0.486667	-1.4502	-29.2	-0.486667	0
-29.1	-0.485	-1.4401	-29.1	-0.485	0
-29	-0.483333	-1.4344	-29	-0.483333	0
-28.9	-0.481667	-1.4225	-28.9	-0.481667	0
-28.8	-0.48	-1.4152	-28.8	-0.48	0
-28.7	-0.478333	-1.4082	-28.7	-0.478333	0
-28.6	-0.476667	-1.3987	-28.6	-0.476667	0
-28.5	-0.475	-1.3894	-28.5	-0.475	0
-28.4	-0.473333	-1.3836	-28.4	-0.473333	0
-28.3	-0.471667	-1.3752	-28.3	-0.471667	0
-28.2	-0.47	-1.3683	-28.2	-0.47	0
-28.1	-0.468333	-1.3615	-28.1	-0.468333	0
-28	-0.466667	-1.3556	-28	-0.466667	0
-27.9	-0.465	-1.3488	-27.9	-0.465	0
-27.8	-0.463333	-1.3388	-27.8	-0.463333	0
-27.7	-0.461667	-1.3318	-27.7	-0.461667	0
-27.6	-0.46	-1.321	-27.6	-0.46	0
-27.5	-0.458333	-1.3115	-27.5	-0.458333	0
-27.4	-0.456667	-1.3063	-27.4	-0.456667	0
-27.3	-0.455	-1.2967	-27.3	-0.455	0
-27.2	-0.453333	-1.286	-27.2	-0.453333	0
-27.1	-0.451667	-1.2683	-27.1	-0.451667	0
-27	-0.45	-1.2641	-27	-0.45	0
-26.9	-0.448333	-1.2611	-26.9	-0.448333	0
-26.8	-0.446667	-1.2626	-26.8	-0.446667	0
-26.7	-0.445	-1.2587	-26.7	-0.445	0
-26.6	-0.443333	-1.2558	-26.6	-0.443333	0
-26.5	-0.441667	-1.2524	-26.5	-0.441667	0
-26.4	-0.44	-1.2474	-26.4	-0.44	0
-26.3	-0.438333	-1.2388	-26.3	-0.438333	0
-26.2	-0.436667	-1.2366	-26.2	-0.436667	0
-26.1	-0.435	-1.2284	-26.1	-0.435	0
-26	-0.433333	-1.2244	-26	-0.433333	0
-25.9	-0.431667	-1.2178	-25.9	-0.431667	0
-25.8	-0.43	-1.2176	-25.8	-0.43	0
-25.7	-0.428333	-1.215	-25.7	-0.428333	0
-25.6	-0.426667	-1.2123	-25.6	-0.426667	0
-25.5	-0.425	-1.2103	-25.5	-0.425	0
-25.4	-0.423333	-1.2046	-25.4	-0.423333	0
-25.3	-0.421667	-1.196	-25.3	-0.421667	0
-25.2	-0.42	-1.1926	-25.2	-0.42	0
-25.1	-0.418333	-1.1874	-25.1	-0.418333	0
-25	-0.416667	-1.1779	-25	-0.416667	0
-24.9	-0.415	-1.1642	-24.9	-0.415	0
-24.8	-0.413333	-1.1603	-24.8	-0.413333	0
-24.7	-0.411667	-1.1568	-24.7	-0.411667	0
-24.6	-0.41	-1.1485	-24.6	-0.41	0
-24.5	-0.408333	-1.1449	-24.5	-0.408333	0
-24.4	-0.406667	-1.1346	-24.4	-0.406667	0
-24.3	-0.405	-1.1256	-24.3	-0.405	0
-24.2	-0.403333	-1.1187	-24.2	-0.403333	0
-24.1	-0.401667	-1.1104	-24.1	-0.401667	0
-24	-0.4	-1.1005	-24	-0.4	0
-23.9	-0.398333	-1.0948	-23.9	-0.398333	0
-23.8	-0.396667	-1.086	-23.8	-0.396667	0
-23.7	-0.395	-1.0835	-23.7	-0.395	0
-23.6	-0.393333	-1.0756	-23.6	-0.393333	0
-23.5	-0.391667	-1.0704	-23.5	-0.391667	0
-23.4	-0.39	-1.0648	-23.4	-0.39	0
-23.3	-0.388333	-1.0554	-23.3	-0.388333	0
-23.2	-0.386667	-1.047	-23.2	-0.386667	0
-23.1	-0.385	-1.0437	-23.1	-0.385	0
-23	-0.383333	-1.0385	-23	-0.383333	0
-22.9	-0.381667	-1.0315	-22.9	-0.381667	0
-22.8	-0.38	-1.0207	-22.8	-0.38	0
-22.7	-0.378333	-1.0176	-22.7	-0.378333	0
-22.6	-0.376667	-1.0131	-22.6	-0.376667	0
-22.5	-0.375	-1.0046	-22.5	-0.375	0
-22.4	-0.373333	-0.9977	-22.4	-0.373333	0
-22.3	-0.371667	-0.994	-22.3	-0.371667	0
-22.2	-0.37	-0.9928	-22.2	-0.37	0
-22.1	-0.368333	-0.9849	-22.1	-0.368333	0
-22	-0.366667	-0.9782	-22	-0.366667	0
-21.9	-0.365	-0.9666	-21.9	-0.365	0
-21.8	-0.363333	-0.9596	-21.8	-0.363333	0
-21.7	-0.361667	-0.9486	-21.7	-0.361667	0
-21.6	-0.36	-0.949	-21.6	-0.36	0
-21.5	-0.358333	-0.9413	-21.5	-0.358333	0
-21.4	-0.356667	-0.9286	-21.4	-0.356667	0
-21.3	-0.355	-0.9246	-21.3	-0.355	0
-21.2	-0.353333	-0.9363	-21.2	-0.353333	0
-21.1	-0.351667	-0.9276	-21.1	-0.351667	0
-21	-0.35	-0.9235	-21	-0.35	0
-20.9	-0.348333	-0.9131	-20.9	-0.348333	0
-20.8	-0.346667	-0.9042	-20.8	-0.346667	0
-20.7	-0.345	-0.8992	-20.7	-0.345	0
-20.6	-0.343333	-0.8889	-20.6	-0.343333	0
-20.5	-0.341667	-0.8819	-20.5	-0.341667	0
-20.4	-0.34	-0.8887	-20.4	-0.34	0
-20.3	-0.338333	-0.8712	-20.3	-0.338333	0
-20.2	-0.336667	-0.8602	-20.2	-0.336667	0
-20.1	-0.335	-0.8511	-20.1	-0.335	0
-20	-0.333333	-0.8269	-20	-0.333333	0
-19.9	-0.331667	-0.8103	-19.9	-0.331667	0
-19.8	-0.33	-0.8254	-19.8	-0.33	0
-19.7	-0.328333	-0.8041	-19.7	-0.328333	0
-19.6	-0.326667	-0.8155	-19.6	-0.326667	0
-19.5	-0.325	-0.8244	-19.5	-0.325	0
-19.4	-0.323333	-0.8195	-19.4	-0.323333	0
-19.3	-0.321667	-0.8109	-19.3	-0.321667	0
-19.2	-0.32	-0.7935	-19.2	-0.32	0
-19.1	-0.318333	-0.7921	-19.1	-0.318333	0
-19	-0.316667	-0.7844	-19	-0.316667	0
-18.9	-0.315	-0.7789	-18.9	-0.315	0
-18.8	-0.313333	-0.7576	-18.8	-0.313333	0
-18.7	-0.311667	-0.751	-18.7	-0.311667	0
-18.6	-0.31	-0.7474	-18.6	-0.31	0
-18.5	-0.308333	-0.7306	-18.5	-0.308333	0
-18.4	-0.306667	-0.7033	-18.4	-0.306667	0
-18.3	-0.305	-0.694	-18.3	-0.305	0
-18.2	-0.303333	-0.6988	-18.2	-0.303333	0
-18.1	-0.301667	-0.7058	-18.1	-0.301667	0
-18	-0.3	-0.7071	-18	-0.3	0
-17.9	-0.298333	-0.7059	-17.9	-0.298333	0
-17.8	-0.296667	-0.7086	-17.8	-0.296667	0
-17.7	-0.295	-0.7149	-17.7	-0.295	0
-17.6	-0.293333	-0.7136	-17.6	-0.293333	0
-17.5	-0.291667	-0.7062	-17.5	-0.291667	0
-17.4	-0.29	-0.6876	-17.4	-0.29	0
-17.3	-0.288333	-0.6819	-17.3	-0.288333	0
-17.2	-0.286667	-0.6654	-17.2	-0.286667	0
-17.1	-0.285	-0.6655	-17.1	-0.285	0
-17	-0.283333	-0.6813	-17	-0.283333	0
-16.9	-0.281667	-0.6921	-16.9	-0.281667	0
-16.8	-0.28	-0.686	-16.8	-0.28	0
-16.7	-0.278333	-0.6819	-16.7	-0.278333	0
-16.6	-0.276667	-0.6764	-16.6	-0.276667	0
-16.5	-0.275	-0.6771	-16.5	-0.275	0
-16.4	-0.273333	-0.686	-16.4	-0.273333	0
-16.3	-0.271667	-0.6622	-16.3	-0.271667	0
-16.2	-0.27	-0.6498	-16.2	-0.27	0
-16.1	-0.268333	-0.6636	-16.1	-0.268333	0
-16	-0.266667	-0.6416	-16	-0.266667	0
-15.9	-0.265	-0.6407	-15.9	-0.265	0
-15.8	-0.263333	-0.664	-15.8	-0.263333	0
-15.7	-0.261667	-0.6694	-15.7	-0.261667	0
-15.6	-0.26	-0.6646	-15.6	-0.26	0
-15.5	-0.258333	-0.6597	-15.5	-0.258333	0
-15.4	-0.256667	-0.6352	-15.4	-0.256667	0
-15.3	-0.255	-0.6337	-15.3	-0.255	0
-15.2	-0.253333	-0.633	-15.2	-0.253333	0
-15.1	-0.251667	-0.6334	-15.1	-0.251667	0
-15	-0.25	-0.6285	-15	-0.25	0
-14.9	-0.248333	-0.5919	-14.9	-0.248333	0
-14.8	-0.246667	-0.5533	-14.8	-0.246667	0
-14.7	-0.245	-0.53	-14.7	-0.245	0
-14.6	-0.243333	-0.5008	-14.6	-0.243333	0
-14.5	-0.241667	-0.4586	-14.5	-0.241667	0
-14.4	-0.24	-0.4476	-14.4	-0.24	0
-14.3	-0.238333	-0.4538	-14.3	-0.238333	0
-14.2	-0.236667	-0.4538	-14.2	-0.236667	0
-14.1	-0.235	-0.4389	-14.1	-0.235	0
-14	-0.233333	-0.4348	-14	-0.233333	0
-13.9	-0.231667	-0.4673	-13.9	-0.231667	0
-13.8	-0.23	-0.4774	-13.8	-0.23	0
-13.7	-0.228333	-0.4621	-13.7	-0.228333	0
-13.6	-0.226667	-0.4581	-13.6	-0.226667	0
-13.5	-0.225	-0.4682	-13.5	-0.225	0
-13.4	-0.223333	-0.4572	-13.4	-0.223333	0
-13.3	-0.221667	-0.4567	-13.3	-0.221667	0
-13.2	-0.22	-0.4383	-13.2	-0.22	0
-13.1	-0.218333	-0.4386	-13.1	-0.218333	0
-13	-0.216667	-0.4256	-13	-0.216667	0
-12.9	-0.215	-0.416	-12.9	-0.215	0
-12.8	-0.213333	-0.4134	-12.8	-0.213333	0
-12.7	-0.211667	-0.4092	-12.7	-0.211667	0
-12.6	-0.21	-0.41	-12.6	-0.21	0
-12.5	-0.208333	-0.4105	-12.5	-0.208333	0
-12.4	-0.206667	-0.4073	-12.4	-0.206667	0
-12.3	-0.205	-0.4026	-12.3	-0.205	0
-12.2	-0.203333	-0.4055	-12.2	-0.203333	0
-12.1	-0.201667	-0.4	-12.1	-0.201667	0
-12	-0.2	-0.402	-12	-0.2	0
-11.9	-0.198333	-0.4014	-11.9	-0.198333	0
-11.8	-0.196667	-0.394	-11.8	-0.196667	0
-11.7	-0.195	-0.3877	-11.7	-0.195	0
-11.6	-0.193333	-0.3779	-11.6	-0.193333	0
-11.5	-0.191667	-0.3689	-11.5	-0.191667	0
-11.4	-0.19	-0.3646	-11.4	-0.19	0
-11.3	-0.188333	-0.3724	-11.3	-0.188333	0
-11.2	-0.186667	-0.3634	-11.2	-0.186667	0
-11.1	-0.185	-0.3602	-11.1	-0.185	0
-11	-0.183333	-0.3591	-11	-0.183333	0
-10.9	-0.181667	-0.3531	-10.9	-0.181667	0
-10.8	-0.18	-0.3504	-10.8	-0.18	0
-10.7	-0.178333	-0.3482	-10.7	-0.178333	0
-10.6	-0.176667	-0.341	-10.6	-0.176667	0
-10.5	-0.175	-0.3347	-10.5	-0.175	0
-10.4	-0.173333	-0.3256	-10.4	-0.173333	0
-10.3	-0.171667	-0.3175	-10.3	-0.171667	0
-10.2	-0.17	-0.3106	-10.2	-0.17	0
-10.1	-0.168333	-0.304	-10.1	-0.168333	0
-10	-0.166667	-0.2999	-10	-0.166667	0
-9.9	-0.165	-0.2939	-9.9	-0.165	0
-9.8	-0.163333	-0.2863	-9.8	-0.163333	0
-9.7	-0.161667	-0.2827	-9.7	-0.161667	0
-9.6	-0.16	-0.2746	-9.6	-0.16	0
-9.5	-0.158333	-0.2706	-9.5	-0.158333	0
-9.4	-0.156667	-0.2586	-9.4	-0.156667	0
-9.3	-0.155	-0.2552	-9.3	-0.155	0
-9.2	-0.153333	-0.2544	-9.2	-0.153333	0
-9.1	-0.151667	-0.2446	-9.1	-0.151667	0
-9	-0.15	-0.2401	-9	-0.15	0
-8.9	-0.148333	-0.2368	-8.9	-0.148333	0
-8.8	-0.146667	-0.2349	-8.8	-0.146667	0
-8.7	-0.145	-0.2378	-8.7	-0.145	0
-8.6	-0.143333	-0.2392	-8.6	-0.143333	0
-8.5	-0.141667	-0.2314	-8.5	-0.141667	0
-8.4	-0.14	-0.2165	-8.4	-0.14	0
-8.3	-0.138333	-0.2029	-8.3	-0.138333	0
-8.2	-0.136667	-0.2074	-8.2	-0.136667	0
-8.1	-0.135	-0.2094	-8.1	-0.135	0
-8	-0.133333	-0.205	-8	-0.133333	0
-7.9	-0.131667	-0.2046	-7.9	-0.131667	0
-7.8	-0.13	-0.2001	-7.8	-0.13	0
-7.7	-0.128333	-0.1944	-7.7	-0.128333	0
-7.6	-0.126667	-0.1809	-7.6	-0.126667	0
-7.5	-0.125	-0.1673	-7.5	-0.125	0
-7.4	-0.123333	-0.1598	-7.4	-0.123333	0
-7.3	-0.121667	-0.1481	-7.3	-0.121667	0
-7.2	-0.12	-0.1421	-7.2	-0.12	0
-7.1	-0.118333	-0.1383	-7.1	-0.118333	0
-7	-0.116667	-0.1363	-7	-0.116667	0
-6.9	-0.115	-0.1279	-6.9	-0.115	0
-6.8	-0.113333	-0.1251	-6.8	-0.113333	0
-6.7	-0.111667	-0.1201	-6.7	-0.111667	0
-6.6	-0.11	-0.1106	-6.6	-0.11	0
-6.5	-0.108333	-0.1048	-6.5	-0.108333	0
-6.4	-0.106667	-0.1008	-6.4	-0.106667	0
-6.3	-0.105	-0.0975	-6.3	-0.105	0
-6.2	-0.103333	-0.0877	-6.2	-0.103333	0
-6.1	-0.101667	-0.082	-6.1	-0.101667	0
-6	-0.1	-0.0756	-6	-0.1	0
-5.9	-0.0983333	-0.066	-5.9	-0.0983333	0
-5.8	-0.0966667	-0.0606	-5.8	-0.0966667	0
-5.7	-0.0949999	-0.053	-5.7	-0.0949999	0
-5.6	-0.0933333	-0.0445	-5.6	-0.0933333	0
-5.5	-0.0916667	-0.0386	-5.5	-0.0916667	0
-5.4	-0.09	-0.0304	-5.4	-0.09	0
-5.3	-0.0883333	-0.0259	-5.3	-0.0883333	0
-5.2	-0.0866666	-0.0168	-5.2	-0.0866666	0
-5.1	-0.085	-0.0078	-5.1	-0.085	0
-5	-0.0833333	0	-5	-0.0833333	0
-4.9	-0.0816666	0.0105	-4.9	-0.0816666	0
-4.8	-0.08	0.0208	-4.8	-0.08	0
-4.7	-0.0783333	0.0323	-4.7	-0.0783333	0
-4.6	-0.0766666	0.0443	-4.6	-0.0766666	0
-4.5	-0.075	0.0534	-4.5	-0.075	0
-4.4	-0.0733333	0.0656	-4.4	-0.0733333	0
-4.3	-0.0716667	0.072	-4.3	-0.0716667	0
-4.2	-0.0699999	0.077	-4.2	-0.0699999	0
-4.1	-0.0683333	0.0864	-4.1	-0.0683333	0
-4	-0.0666667	0.0932	-4	-0.0666667	0
-3.9	-0.065	0.1012	-3.9	-0.065	0
-3.8	-0.0633333	0.1087	-3.8	-0.0633333	0
-3.7	-0.0616666	0.1216	-3.7	-0.0616666	0
-3.6	-0.06	0.1284	-3.6	-0.06	0
-3.5	-0.0583333	0.1304	-3.5	-0.0583333	0
-3.4	-0.0566666	0.1279	-3.4	-0.0566666	0
-3.3	-0.055	0.1365	-3.3	-0.055	0
-3.2	-0.0533333	0.1472	-3.2	-0.0533333	0
-3.1	-0.0516666	0.1562	-3.1	-0.0516666	0
-3	-0.05	0.1647	-3	-0.05	0
-2.9	-0.0483333	0.1693	-2.9	-0.0483333	0
-2.8	-0.0466667	0.1732	-2.8	-0.0466667	0
-2.7	-0.0449999	0.1816	-2.7	-0.0449999	0
-2.6	-0.0433333	0.1846	-2.6	-0.0433333	0
-2.5	-0.0416667	0.1914	-2.5	-0.0416667	0
-2.4	-0.04	0.1871	-2.4	-0.04	0
-2.3	-0.0383333	0.1951	-2.3	-0.0383333	0
-2.2	-0.0366666	0.2052	-2.2	-0.0366666	0
-2.1	-0.035	0.2138	-2.1	-0.035	0
-2	-0.0333333	0.2227	-2	-0.0333333	0
-1.9	-0.0316666	0.2362	-1.9	-0.0316666	0
-1.8	-0.03	0.2508	-1.8	-0.03	0
-1.7	-0.0283333	0.2526	-1.7	-0.0283333	0
-1.6	-0.0266666	0.2516	-1.6	-0.0266666	0
-1.5	-0.025	0.2614	-1.5	-0.025	0
-1.4	-0.0233333	0.3014	-1.4	-0.0233333	0
-1.3	-0.0216667	0.3014	-1.3	-0.0216667	0
-1.2	-0.0199999	0.3048	-1.2	-0.0199999	0
-1.1	-0.0183333	0.3086	-1.1	-0.0183333	0
-1	-0.0166667	0.3086	-1	-0.0166667	0
-0.899998	-0.015	0.309	-0.899998	-0.015	0
-0.799999	-0.0133333	0.309	-0.799999	-0.0133333	0
-0.699997	-0.0116666	0.3086	-0.699997	-0.0116666	0
-0.599998	-0.00999997	0.3084	-0.599998	-0.00999997	0
-0.5	-0.00833333	0.3072	-0.5	-0.00833333	0
-0.399998	-0.00666663	0.3048	-0.399998	-0.00666663	0
-0.299999	-0.00499999	0.3014	-0.299999	-0.00499999	0
-0.199997	-0.00333328	0.2946	-0.199997	-0.00333328	0
-0.0999985	-0.00166664	0.2614	-0.0999985	-0.00166664	0
0	0	0.2498	0	0	0
0.100002	0.0016667	0.2127	0.100002	0.0016667	0
0.200001	0.00333335	0.1776	0.200001	0.00333335	0.0292781
0.300003	0.00500005	0.049	0.300003	0.00500005	0.0583032
0.400002	0.00666669	0.0458	0.400002	0.00666669	0.0870751
0.5	0.00833333	0.0356	0.5	0.00833333	0.115597
0.600002	0.01	0.0268	0.600002	0.01	0.143873
0.700001	0.0116667	0.00850001	0.700001	0.0116667	0.171902
0.800003	0.0133334	-0.0168	0.800003	0.0133334	0.199689
0.900002	0.015	-0.0171	0.900002	0.015	0.227234
1	0.0166667	-0.0191	1	0.0166667	0.254539
1.1	0.0183334	-0.023	1.1	0.0183334	0.281609
1.2	0.02	-0.0232	1.2	0.02	0.308442
1.3	0.0216667	-0.0332	1.3	0.0216667	0.335044
1.4	0.0233334	-0.0339	1.4	0.0233334	0.361413
1.5	0.025	-0.0416	1.5	0.025	0.387554
1.6	0.0266667	-0.0421	1.6	0.0266667	0.413469
1.7	0.0283333	-0.0496	1.7	0.0283333	0.439158
1.8	0.0300001	-0.0557	1.8	0.0300001	0.464625
1.9	0.0316667	-0.0496	1.9	0.0316667	0.489869
2	0.0333333	-0.0421	2	0.0333333	0.514895
2.1	0.035	-0.0416	2.1	0.035	0.539704
2.2	0.0366667	-0.0421	2.2	0.0366667	0.564297
2.3	0.0383334	-0.0496	2.3	0.0383334	0.588678
2.4	0.04	-0.0629	2.4	0.04	0.612845
2.5	0.0416667	-0.0903	2.5	0.0416667	0.636803
2.6	0.0433334	-0.0995	2.6	0.0433334	0.660554
2.7	0.045	-0.1189	2.7	0.045	0.684098
2.8	0.0466667	-0.1328	2.8	0.0466667	0.707439
2.9	0.0483334	-0.1654	2.9	0.0483334	0.730576
3	0.05	-0.1776	3	0.05	0.753512
3.1	0.0516667	-0.1906	3.1	0.0516667	0.776249
3.2	0.0533333	-0.212	3.2	0.0533333	0.798789
3.3	0.0550001	-0.2352	3.3	0.0550001	0.821134
3.4	0.0566667	-0.247	3.4	0.0566667	0.843284
3.5	0.0583333	-0.2703	3.5	0.0583333	0.865241
3.6	0.06	-0.2899	3.6	0.06	0.887009
3.7	0.0616667	-0.309	3.7	0.0616667	0.908587
3.8	0.0633334	-0.336	3.8	0.0633334	0.929979
3.9	0.065	-0.3708	3.9	0.065	0.951184
4	0.0666667	-0.3935	4	0.0666667	0.972205
4.1	0.0683334	-0.4115	4.1	0.0683334	0.993044
4.2	0.07	-0.4336	4.2	0.07	1.0137
4.3	0.0716667	-0.4527	4.3	0.0716667	1.03418
4.4	0.0733334	-0.48	4.4	0.0733334	1.05448
4.5	0.075	-0.5003	4.5	0.075	1.07461
4.6	0.0766667	-0.5264	4.6	0.0766667	1.09456
4.7	0.0783333	-0.5482	4.7	0.0783333	1.11433
4.8	0.0800001	-0.5673	4.8	0.0800001	1.13394
4.9	0.0816667	-0.5906	4.9	0.0816667	1.15337
5	0.0833333	-0.6222	5	0.0833333	1.17264
5.1	0.085	-0.6474	5.1	0.085	1.19174
5.2	0.0866667	-0.6705	5.2	0.0866667	1.21067
5.3	0.0883334	-0.6902	5.3	0.0883334	1.22944
5.4	0.09	-0.7097	5.4	0.09	1.24804
5.5	0.0916667	-0.7386	5.5	0.0916667	1.26649
5.6	0.0933334	-0.759	5.6	0.0933334	1.28477
5.7	0.095	-0.7758	5.7	0.095	1.3029
5.8	0.0966667	-0.7954	5.8	0.0966667	1.32087
5.9	0.0983334	-0.8168	5.9	0.0983334	1.33868
6	0.1	-0.8351	6	0.1	1.35634
6.1	0.101667	-0.8548	6.1	0.101667	1.37384
6.2	0.103333	-0.8771	6.2	0.103333	1.39119
6.3	0.105	-0.8988	6.3	0.105	1.40839
6.4	0.106667	-0.9246	6.4	0.106667	1.42545
6.5	0.108333	-0.9447	6.5	0.108333	1.44235
6.6	0.11	-0.9636	6.6	0.11	1.45911
6.7	0.111667	-0.9786	6.7	0.111667	1.47572
6.8	0.113333	-1.0046	6.8	0.113333	1.49219
6.9	0.115	-1.0243	6.9	0.115	1.50851
7	0.116667	-1.0476	7	0.116667	1.52469
7.1	0.118333	-1.0745	7.1	0.118333	1.54074
7.2	0.12	-1.0962	7.2	0.12	1.55664
7.3	0.121667	-1.121	7.3	0.121667	1.57241
7.4	0.123333	-1.138	7.4	0.123333	1.58803
7.5	0.125	-1.157	7.5	0.125	1.60353
7.6	0.126667	-1.176	7.6	0.126667	1.61889
7.7	0.128333	-1.196	7.7	0.128333	1.63411
7.8	0.13	-1.2233	7.8	0.13	1.6492
7.9	0.131667	-1.2484	7.9	0.131667	1.66417
8	0.133333	-1.2641	8	0.133333	1.679
8.1	0.135	-1.2832	8.1	0.135	1.6937
8.2	0.136667	-1.3063	8.2	0.136667	1.70828
8.3	0.138333	-1.326	8.3	0.138333	1.72272
8.4	0.14	-1.3483	8.4	0.14	1.73705
8.5	0.141667	-1.3632	8.5	0.141667	1.75125
8.6	0.143333	-1.3811	8.6	0.143333	1.76532
8.7	0.145	-1.4013	8.7	0.145	1.77928
8.8	0.146667	-1.4233	8.8	0.146667	1.79311
8.9	0.148333	-1.4422	8.9	0.148333	1.80682
9	0.15	-1.4587	9	0.15	1.82042
9.1	0.151667	-1.478	9.1	0.151667	1.83389
9.2	0.153333	-1.4967	9.2	0.153333	1.84725
9.3	0.155	-1.5116	9.3	0.155	1.86049
9.4	0.156667	-1.5275	9.4	0.156667	1.87362
9.5	0.158333	-1.5399	9.5	0.158333	1.88663
9.6	0.16	-1.5538	9.6	0.16	1.89953
9.7	0.161667	-1.5715	9.7	0.161667	1.91232
9.8	0.163333	-1.5861	9.8	0.163333	1.925
9.9	0.165	-1.5996	9.9	0.165	1.93757
10	0.166667	-1.6151	10	0.166667	1.95003
10.1	0.168333	-1.6269	10.1	0.168333	1.96238
10.2	0.17	-1.6365	10.2	0.17	1.97462
10.3	0.171667	-1.6481	10.3	0.171667	1.98676
10.4	0.173333	-1.6633	10.4	0.173333	1.99879
10.5	0.175	-1.6794	10.5	0.175	2.01071
10.6	0.176667	-1.6924	10.6	0.176667	2.02254
10.7	0.178333	-1.7045	10.7	0.178333	2.03426
10.8	0.18	-1.7173	10.8	0.18	2.04588
10.9	0.181667	-1.7287	10.9	0.181667	2.0574
11	0.183333	-1.7388	11	0.183333	2.06881
11.1	0.185	-1.7501	11.1	0.185	2.08013
11.2	0.186667	-1.7609	11.2	0.186667	2.09135
11.3	0.188333	-1.7746	11.3	0.188333	2.10248
11.4	0.19	-1.7883	11.4	0.19	2.1135
11.5	0.191667	-1.7998	11.5	0.191667	2.12443
11.6	0.193333	-1.8061	11.6	0.193333	2.13527
11.7	0.195	-1.8106	11.7	0.195	2.14601
11.8	0.196667	-1.8129	11.8	0.196667	2.15666
11.9	0.198333	-1.821	11.9	0.198333	2.16722
12	0.2	-1.8272	12	0.2	2.17768
12.1	0.201667	-1.8407	12.1	0.201667	2.18806
12.2	0.203333	-1.8464	12.2	0.203333	2.19834
12.3	0.205	-1.8528	12.3	0.205	2.20854
12.4	0.206667	-1.8567	12.4	0.206667	2.21864
12.5	0.208333	-1.8566	12.5	0.208333	2.22866
12.6	0.21	-1.8633	12.6	0.21	2.23859
12.7	0.211667	-1.868	12.7	0.211667	2.24844
12.8	0.213333	-1.8764	12.8	0.213333	2.2582
12.9	0.215	-1.8825	12.9	0.215	2.26787
13	0.216667	-1.8895	13	0.216667	2.27746
13.1	0.218333	-1.8935	13.1	0.218333	2.28697
13.2	0.22	-1.8922	13.2	0.22	2.2964
13.3	0.221667	-1.9019	13.3	0.221667	2.30574
13.4	0.223333	-1.9084	13.4	0.223333	2.315
13.5	0.225	-1.9107	13.5	0.225	2.32418
13.6	0.226667	-1.9107	13.6	0.226667	2.33329
13.7	0.228333	-1.9127	13.7	0.228333	2.34231
13.8	0.23	-1.9161	13.8	0.23	2.35125
13.9	0.231667	-1.9151	13.9	0.231667	2.36012
14	0.233333	-1.9125	14	0.233333	2.36891
14.1	0.235	-1.9142	14.1	0.235	2.37763
14.2	0.236667	-1.9184	14.2	0.236667	2.38626
14.3	0.238333	-1.9176	14.3	0.238333	2.39483
14.4	0.24	-1.9208	14.4	0.24	2.40332
14.5	0.241667	-1.9198	14.5	0.241667	2.41173
14.6	0.243333	-1.923	14.6	0.243333	2.42007
14.7	0.245	-1.925	14.7	0.245	2.42834
14.8	0.246667	-1.935	14.8	0.246667	2.43654
14.9	0.248333	-1.9396	14.9	0.248333	2.44467
15	0.25	-1.9442	15	0.25	2.45272
15.1	0.251667	-1.9457	15.1	0.251667	2.46071
15.2	0.253333	-1.9437	15.2	0.253333	2.46863
15.3	0.255	-1.9448	15.3	0.255	2.47648
15.4	0.256667	-1.9476	15.4	0.256667	2.48426
15.5	0.258333	-1.9492	15.5	0.258333	2.49197
15.6	0.26	-1.9457	15.6	0.26	2.49961
15.7	0.261667	-1.9442	15.7	0.261667	2.50719
15.8	0.263333	-1.9418	15.8	0.263333	2.51471
15.9	0.265	-1.9413	15.9	0.265	2.52216
16	0.266667	-1.9414	16	0.266667	2.52954
16.1	0.268333	-1.9405	16.1	0.268333	2.53686
16.2	0.27	-1.9422	16.2	0.27	2.54411
16.3	0.271667	-1.9422	16.3	0.271667	2.55131
16.4	0.273333	-1.9431	16.4	0.273333	2.55844
16.5	0.275	-1.9454	16.5	0.275	2.56551
16.6	0.276667	-1.9465	16.6	0.276667	2.57251
16.7	0.278333	-1.9451	16.7	0.278333	2.57946
16.8	0.28	-1.9446	16.8	0.28	2.58635
16.9	0.281667	-1.9433	16.9	0.281667	2.59317
17	0.283333	-1.9407	17	0.283333	2.59994
17.1	0.285	-1.9384	17.1	0.285	2.60665
17.2	0.286667	-1.9399	17.2	0.286667	2.6133
17.3	0.288333	-1.9423	17.3	0.288333	2.61989
17.4	0.29	-1.9414	17.4	0.29	2.62643
17.5	0.291667	-1.9395	17.5	0.291667	2.6329
17.6	0.293333	-1.9374	17.6	0.293333	2.63933
17.7	0.295	-1.9413	17.7	0.295	2.64569
17.8	0.296667	-1.9394	17.8	0.296667	2.652
17.9	0.298333	-1.9426	17.9	0.298333	2.65826
18	0.3	-1.9417	18	0.3	2.66446
18.1	0.301667	-1.944	18.1	0.301667	2.67061
18.2	0.303333	-1.9448	18.2	0.303333	2.67671
18.3	0.305	-1.941	18.3	0.305	2.68275
18.4	0.306667	-1.9389	18.4	0.306667	2.68874
18.5	0.308333	-1.9395	18.5	0.308333	2.69467
18.6	0.31	-1.9374	18.6	0.31	2.70056
18.7	0.311667	-1.9301	18.7	0.311667	2.70639
18.8	0.313333	-1.9279	18.8	0.313333	2.71218
18.9	0.315	-1.9328	18.9	0.315	2.71791
19	0.316667	-1.9314	19	0.316667	2.7236
19.1	0.318333	-1.9266	19.1	0.318333	2.72923
19.2	0.32	-1.9262	19.2	0.32	2.73482
19.3	0.321667	-1.9273	19.3	0.321667	2.74036
19.4	0.323333	-1.9247	19.4	0.323333	2.74585
19.5	0.325	-1.9199	19.5	0.325	2.75129
19.6	0.326667	-1.9238	19.6	0.326667	2.75668
19.7	0.328333	-1.9233	19.7	0.328333	2.76203
19.8	0.33	-1.9224	19.8	0.33	2.76733
19.9	0.331667	-1.9243	19.9	0.331667	2.77259
20	0.333333	-1.9286	20	0.333333	2.77779
20.1	0.335	-1.9333	20.1	0.335	2.78296
20.2	0.336667	-1.9326	20.2	0.336667	2.78808
20.3	0.338333	-1.9367	20.3	0.338333	2.79315
20.4	0.34	-1.9353	20.4	0.34	2.79819
20.5	0.341667	-1.9309	20.5	0.341667	2.80317
20.6	0.343333	-1.924	20.6	0.343333	2.80812
20.7	0.345	-1.9237	20.7	0.345	2.81302
20.8	0.346667	-1.9241	20.8	0.346667	2.81788
20.9	0.348333	-1.9226	20.9	0.348333	2.82269
21	0.35	-1.9254	21	0.35	2.82747
21.1	0.351667	-1.9252	21.1	0.351667	2.8322
21.2	0.353333	-1.9264	21.2	0.353333	2.83689
21.3	0.355	-1.9332	21.3	0.355	2.84154
21.4	0.356667	-1.9328	21.4	0.356667	2.84615
21.5	0.358333	-1.9306	21.5	0.358333	2.85073
21.6	0.36	-1.9325	21.6	0.36	2.85526
21.7	0.361667	-1.9363	21.7	0.361667	2.85975
21.8	0.363333	-1.939	21.8	0.363333	2.8642
21.9	0.365	-1.9433	21.9	0.365	2.86862
22	0.366667	-1.9444	22	0.366667	2.87299
22.1	0.368333	-1.9445	22.1	0.368333	2.87733
22.2	0.37	-1.9476	22.2	0.37	2.88163
22.3	0.371667	-1.9481	22.3	0.371667	2.88589
22.4	0.373333	-1.9513	22.4	0.373333	2.89012
22.5	0.375	-1.9511	22.5	0.375	2.89431
22.6	0.376667	-1.9508	22.6	0.376667	2.89846
22.7	0.378333	-1.9525	22.7	0.378333	2.90258
22.8	0.38	-1.9548	22.8	0.38	2.90666
22.9	0.381667	-1.9584	22.9	0.381667	2.91071
23	0.383333	-1.9611	23	0.383333	2.91472
23.1	0.385	-1.9658	23.1	0.385	2.91869
23.2	0.386667	-1.9699	23.2	0.386667	2.92263
23.3	0.388333	-1.9717	23.3	0.388333	2.92654
23.4	0.39	-1.968	23.4	0.39	2.93041
23.5	0.391667	-1.9732	23.5	0.391667	2.93425
23.6	0.393333	-1.9797	23.6	0.393333	2.93806
23.7	0.395	-1.9808	23.7	0.395	2.94183
23.8	0.396667	-1.975	23.8	0.396667	2.94557
23.9	0.398333	-1.9774	23.9	0.398333	2.94928
24	0.4	-1.9772	24	0.4	2.95296
24.1	0.401667	-1.9786	24.1	0.401667	2.9566
24.2	0.403333	-1.9843	24.2	0.403333	2.96021
24.3	0.405	-1.9897	24.3	0.405	2.96379
24.4	0.406667	-1.996	24.4	0.406667	2.96734
24.5	0.408333	-1.9978	24.5	0.408333	2.97086
24.6	0.41	-1.9957	24.6	0.41	2.97435
24.7	0.411667	-2.0025	24.7	0.411667	2.97781
24.8	0.413333	-2.0082	24.8	0.413333	2.98124
24.9	0.415	-2.0146	24.9	0.415	2.98463
25	0.416667	-2.0164	25	0.416667	2.988
25.1	0.418333	-2.0241	25.1	0.418333	2.99134
25.2	0.42	-2.0324	25.2	0.42	2.99465
25.3	0.421667	-2.0333	25.3	0.421667	2.99793
25.4	0.423333	-2.037	25.4	0.423333	3.00119
25.5	0.425	-2.0408	25.5	0.425	3.00441
25.6	0.426667	-2.0458	25.6	0.426667	3.00761
25.7	0.428333	-2.0453	25.7	0.428333	3.01078
25.8	0.43	-2.0536	25.8	0.43	3.01392
25.9	0.431667	-2.059	25.9	0.431667	3.01704
26	0.433333	-2.063	26	0.433333	3.02012
26.1	0.435	-2.0649	26.1	0.435	3.02318
26.2	0.436667	-2.0665	26.2	0.436667	3.02622
26.3	0.438333	-2.0718	26.3	0.438333	3.02923
26.4	0.44	-2.0713	26.4	0.44	3.03221
26.5	0.441667	-2.0732	26.5	0.441667	3.03516
26.6	0.443333	-2.0804	26.6	0.443333	3.03809
26.7	0.445	-2.0879	26.7	0.445	3.041
26.8	0.446667	-2.0904	26.8	0.446667	3.04388
26.9	0.448333	-2.0941	26.9	0.448333	3.04673
27	0.45	-2.1019	27	0.45	3.04956
27.1	0.451667	-2.1043	27.1	0.451667	3.05237
27.2	0.453333	-2.1066	27.2	0.453333	3.05515
27.3	0.455	-2.1136	27.3	0.455	3.0579
27.4	0.456667	-2.1141	27.4	0.456667	3.06064
27.5	0.458333	-2.1195	27.5	0.458333	3.06335
27.6	0.46	-2.1235	27.6	0.46	3.06603
27.7	0.461667	-2.1301	27.7	0.461667	3.06869
27.8	0.463333	-2.1346	27.8	0.463333	3.07133
27.9	0.465	-2.1388	27.9	0.465	3.07395
28	0.466667	-2.1455	28	0.466667	3.07654
28.1	0.468333	-2.1493	28.1	0.468333	3.07911
28.2	0.47	-2.1539	28.2	0.47	3.08166
28.3	0.471667	-2.1593	28.3	0.471667	3.08419
28.4	0.473333	-2.1677	28.4	0.473333	3.08669
28.5	0.475	-2.1723	28.5	0.475	3.08918
28.6	0.476667	-2.1734	28.6	0.476667	3.09164
28.7	0.478333	-2.179	28.7	0.478333	3.09408
28.8	0.48	-2.1842	28.8	0.48	3.0965
28.9	0.481667	-2.1884	28.9	0.481667	3.09889
29	0.483333	-2.1901	29	0.483333	3.10127
29.1	0.485	-2.1939	29.1	0.485	3.10363
29.2	0.486667	-2.2015	29.2	0.486667	3.10596
29.3	0.488333	-2.2055	29.3	0.488333	3.10828
29.4	0.49	-2.2081	29.4	0.49	3.11057
29.5	0.491667	-2.2101	29.5	0.491667	3.11285
29.6	0.493333	-2.2151	29.6	0.493333	3.1151
29.7	0.495	-2.2168	29.7	0.495	3.11734
29.8	0.496667	-2.2263	29.8	0.496667	3.11956
29.9	0.498333	-2.2355	29.9	0.498333	3.12175
30	0.5	-2.241	30	0.5	3.12393
30.1	0.501667	-2.247	30.1	0.501667	3.12609
30.2	0.503333	-2.2506	30.2	0.503333	3.12823
30.3	0.505	-2.2525	30.3	0.505	3.13036
30.4	0.506667	-2.258	30.4	0.506667	3.13246
30.5	0.508333	-2.2644	30.5	0.508333	3.13454
30.6	0.51	-2.2714	30.6	0.51	3.13661
30.7	0.511667	-2.2775	30.7	0.511667	3.13866
30.8	0.513333	-2.2815	30.8	0.513333	3.14069
30.9	0.515	-2.2866	30.9	0.515	3.14271
31	0.516667	-2.2905	31	0.516667	3.1447
31.1	0.518333	-2.2963	31.1	0.518333	3.14668
31.2	0.52	-2.2969	31.2	0.52	3.14865
31.3	0.521667	-2.2981	31.3	0.521667	3.15059
31.4	0.523333	-2.3062	31.4	0.523333	3.15252
31.5	0.525	-2.3104	31.5	0.525	3.15443
31.6	0.526667	-2.3166	31.6	0.526667	3.15632
31.7	0.528333	-2.318	31.7	0.528333	3.1582
31.8	0.53	-2.3279	31.8	0.53	3.16006
31.9	0.531667	-2.3314	31.9	0.531667	3.16191
32	0.533333	-2.3374	32	0.533333	3.16374
32.1	0.535	-2.3413	32.1	0.535	3.16555
32.2	0.536667	-2.3469	32.2	0.536667	3.16735
32.3	0.538333	-2.3535	32.3	0.538333	3.16914
32.4	0.54	-2.3586	32.4	0.54	3.1709
32.5	0.541667	-2.363	32.5	0.541667	3.17265
32.6	0.543333	-2.3706	32.6	0.543333	3.17439
32.7	0.545	-2.3761	32.7	0.545	3.17611
32.8	0.546667	-2.3806	32.8	0.546667	3.17782
32.9	0.548333	-2.3896	32.9	0.548333	3.17951
33	0.55	-2.3991	33	0.55	3.18119
33.1	0.551667	-2.4034	33.1	0.551667	3.18285
33.2	0.553333	-2.4094	33.2	0.553333	3.1845
33.3	0.555	-2.4177	33.3	0.555	3.18613
33.4	0.556667	-2.42	33.4	0.556667	3.18775
33.5	0.558333	-2.4295	33.5	0.558333	3.18936
33.6	0.56	-2.4359	33.6	0.56	3.19095
33.7	0.561667	-2.443	33.7	0.561667	3.19253
33.8	0.563333	-2.4455	33.8	0.563333	3.19409
33.9	0.565	-2.45	33.9	0.565	3.19564
34	0.566667	-2.4553	34	0.566667	3.19718
34.1	0.568333	-2.4588	34.1	0.568333	3.1987
34.2	0.57	-2.4648	34.2	0.57	3.20021
34.3	0.571667	-2.4697	34.3	0.571667	3.20171
34.4	0.573333	-2.4723	34.4	0.573333	3.20319
34.5	0.575	-2.4735	34.5	0.575	3.20467
34.6	0.576667	-2.4803	34.6	0.576667	3.20612
34.7	0.578333	-2.4865	34.7	0.578333	3.20757
34.8	0.58	-2.4899	34.8	0.58	3.209
34.9	0.581667	-2.4944	34.9	0.581667	3.21042
35	0.583333	-2.4983	35	0.583333	3.21183
35.1	0.585	-2.5058	35.1	0.585	3.21323
35.2	0.586667	-2.5111	35.2	0.586667	3.21461
35.3	0.588333	-2.5116	35.3	0.588333	3.21599
35.4	0.59	-2.5148	35.4	0.59	3.21735
35.5	0.591667	-2.5192	35.5	0.591667	3.2187
35.6	0.593333	-2.5277	35.6	0.593333	3.22003
35.7	0.595	-2.535	35.7	0.595	3.22136
35.8	0.596667	-2.545	35.8	0.596667	3.22267
35.9	0.598333	-2.545	35.9	0.598333	3.22397
36	0.6	-2.5508	36	0.6	3.22526
36.1	0.601667	-2.5522	36.1	0.601667	3.22654
36.2	0.603333	-2.5629	36.2	0.603333	3.22781
36.3	0.605	-2.5633	36.3	0.605	3.22907
36.4	0.606667	-2.5683	36.4	0.606667	3.23032
36.5	0.608333	-2.5668	36.5	0.608333	3.23155
36.6	0.61	-2.5697	36.6	0.61	3.23278
36.7	0.611667	-2.5716	36.7	0.611667	3.23399
36.8	0.613333	-2.5757	36.8	0.613333	3.2352
36.9	0.615	-2.5827	36.9	0.615	3.23639
37	0.616667	-2.5904	37	0.616667	3.23757
37.1	0.618333	-2.5998	37.1	0.618333	3.23875
37.2	0.62	-2.6072	37.2	0.62	3.23991
37.3	0.621667	-2.617	37.3	0.621667	3.24106
37.4	0.623333	-2.625	37.4	0.623333	3.24221
37.5	0.625	-2.6274	37.5	0.625	3.24334
37.6	0.626667	-2.6366	37.6	0.626667	3.24446
37.7	0.628333	-2.6433	37.7	0.628333	3.24557
37.8	0.63	-2.655	37.8	0.63	3.24668
37.9	0.631667	-2.6576	37.9	0.631667	3.24777
38	0.633333	-2.6594	38	0.633333	3.24886
38.1	0.635	-2.6648	38.1	0.635	3.24993
38.2	0.636667	-2.669	38.2	0.636667	3.251
38.3	0.638333	-2.6734	38.3	0.638333	3.25205
38.4	0.64	-2.6808	38.4	0.64	3.2531
38.5	0.641667	-2.685	38.5	0.641667	3.25414
38.6	0.643333	-2.6956	38.6	0.643333	3.25517
38.7	0.645	-2.6999	38.7	0.645	3.25619
38.8	0.646667	-2.7049	38.8	0.646667	3.2572
38.9	0.648333	-2.711	38.9	0.648333	3.2582
39	0.65	-2.7149	39	0.65	3.2592
39.1	0.651667	-2.7185	39.1	0.651667	3.26018
39.2	0.653333	-2.7226	39.2	0.653333	3.26116
39.3	0.655	-2.7283	39.3	0.655	3.26213
39.4	0.656667	-2.7337	39.4	0.656667	3.26309
39.5	0.658333	-2.7436	39.5	0.658333	3.26404
39.6	0.66	-2.7467	39.6	0.66	3.26498
39.7	0.661667	-2.7493	39.7	0.661667	3.26592
39.8	0.663333	-2.7515	39.8	0.663333	3.26684
39.9	0.665	-2.7593	39.9	0.665	3.26776
40	0.666667	-2.7632	40	0.666667	3.26867
40.1	0.668333	-2.7673	40.1	0.668333	3.26958
40.2	0.67	-2.7725	40.2	0.67	3.27047
40.3	0.671667	-2.7746	40.3	0.671667	3.27136
40.4	0.673333	-2.7834	40.4	0.673333	3.27224
40.5	0.675	-2.7889	40.5	0.675	3.27311
40.6	0.676667	-2.7958	40.6	0.676667	3.27398
40.7	0.678333	-2.8008	40.7	0.678333	3.27483
40.8	0.68	-2.8066	40.8	0.68	3.27568
40.9	0.681667	-2.811	40.9	0.681667	3.27652
41	0.683333	-2.8165	41	0.683333	3.27736
41.1	0.685	-2.8231	41.1	0.685	3.27819
41.2	0.686667	-2.828	41.2	0.686667	3.27901
41.3	0.688333	-2.8334	41.3	0.688333	3.27982
41.4	0.69	-2.8428	41.4	0.69	3.28063
41.5	0.691667	-2.8502	41.5	0.691667	3.28143
41.6	0.693333	-2.8524	41.6	0.693333	3.28222
41.7	0.695	-2.8588	41.7	0.695	3.283
41.8	0.696667	-2.8614	41.8	0.696667	3.28378
41.9	0.698333	-2.8667	41.9	0.698333	3.28455
42	0.7	-2.8755	42	0.7	3.28532
42.1	0.701667	-2.8788	42.1	0.701667	3.28608
42.2	0.703333	-2.8909	42.2	0.703333	3.28683
42.3	0.705	-2.8918	42.3	0.705	3.28758
42.4	0.706667	-2.9052	42.4	0.706667	3.28831
42.5	0.708333	-2.9089	42.5	0.708333	3.28905
42.6	0.71	-2.9165	42.6	0.71	3.28977
42.7	0.711667	-2.9214	42.7	0.711667	3.29049
42.8	0.713333	-2.9306	42.8	0.713333	3.29121
42.9	0.715	-2.9379	42.9	0.715	3.29191
43	0.716667	-2.9404	43	0.716667	3.29261
43.1	0.718333	-2.9453	43.1	0.718333	3.29331
43.2	0.72	-2.9472	43.2	0.72	3.294
43.3	0.721667	-2.9486	43.3	0.721667	3.29468
43.4	0.723333	-2.95	43.4	0.723333	3.29536
43.5	0.725	-2.9541	43.5	0.725	3.29603
43.6	0.726667	-2.9613	43.6	0.726667	3.2967
43.7	0.728333	-2.9613	43.7	0.728333	3.29736
43.8	0.73	-2.9659	43.8	0.73	3.29801
43.9	0.731667	-2.9726	43.9	0.731667	3.29866
44	0.733333	-2.9809	44	0.733333	3.2993
44.1	0.735	-2.9881	44.1	0.735	3.29994
44.2	0.736667	-2.9943	44.2	0.736667	3.30057
44.3	0.738333	-2.9994	44.3	0.738333	3.3012
44.4	0.74	-3.006	44.4	0.74	3.30182
44.5	0.741667	-3.0095	44.5	0.741667	3.30243
44.6	0.743333	-3.02	44.6	0.743333	3.30304
44.7	0.745	-3.022	44.7	0.745	3.30365
44.8	0.746667	-3.0276	44.8	0.746667	3.30425
44.9	0.748333	-3.0347	44.9	0.748333	3.30484
45	0.75	-3.04	45	0.75	3.30543
45.1	0.751667	-3.046	45.1	0.751667	3.30601
45.2	0.753333	-3.0517	45.2	0.753333	3.30659
45.3	0.755	-3.0594	45.3	0.755	3.30717
45.4	0.756667	-3.067	45.4	0.756667	3.30773
45.5	0.758333	-3.0681	45.5	0.758333	3.3083
45.6	0.76	-3.0686	45.6	0.76	3.30886
45.7	0.761667	-3.0752	45.7	0.761667	3.30941
45.8	0.763333	-3.0854	45.8	0.763333	3.30996
45.9	0.765	-3.0937	45.9	0.765	3.31051
46	0.766667	-3.1001	46	0.766667	3.31105
46.1	0.768333	-3.108	46.1	0.768333	3.31158
46.2	0.77	-3.1128	46.2	0.77	3.31211
46.3	0.771667	-3.118	46.3	0.771667	3.31264
46.4	0.773333	-3.1276	46.4	0.773333	3.31316
46.5	0.775	-3.1322	46.5	0.775	3.31368
46.6	0.776667	-3.1454	46.6	0.776667	3.31419
46.7	0.778333	-3.1497	46.7	0.778333	3.3147
46.8	0.78	-3.1554	46.8	0.78	3.3152
46.9	0.781667	-3.1637	46.9	0.781667	3.3157
47	0.783333	-3.1709	47	0.783333	3.31619
47.1	0.785	-3.1737	47.1	0.785	3.31668
47.2	0.786667	-3.1799	47.2	0.786667	3.31717
47.3	0.788333	-3.1851	47.3	0.788333	3.31765
47.4	0.79	-3.1916	47.4	0.79	3.31813
47.5	0.791667	-3.1952	47.5	0.791667	3.3186
47.6	0.793333	-3.2004	47.6	0.793333	3.31907
47.7	0.795	-3.2096	47.7	0.795	3.31954
47.8	0.796667	-3.2156	47.8	0.796667	3.32
47.9	0.798333	-3.2229	47.9	0.798333	3.32046
48	0.8	-3.229	48	0.8	3.32091
48.1	0.801667	-3.2338	48.1	0.801667	3.32136
48.2	0.803333	-3.2391	48.2	0.803333	3.32181
48.3	0.805	-3.2412	48.3	0.805	3.32225
48.4	0.806667	-3.2485	48.4	0.806667	3.32269
48.5	0.808333	-3.2543	48.5	0.808333	3.32312
48.6	0.81	-3.2631	48.6	0.81	3.32355
48.7	0.811667	-3.2724	48.7	0.811667	3.32398
48.8	0.813333	-3.2804	48.8	0.813333	3.3244
48.9	0.815	-3.2885	48.9	0.815	3.32482
49	0.816667	-3.2939	49	0.816667	3.32523
49.1	0.818333	-3.3036	49.1	0.818333	3.32565
49.2	0.82	-3.3081	49.2	0.82	3.32606
49.3	0.821667	-3.3169	49.3	0.821667	3.32646
49.4	0.823333	-3.3262	49.4	0.823333	3.32686
49.5	0.825	-3.3346	49.5	0.825	3.32726
49.6	0.826667	-3.3399	49.6	0.826667	3.32765
49.7	0.828333	-3.3443	49.7	0.828333	3.32804
49.8	0.83	-3.352	49.8	0.83	3.32843
49.9	0.831667	-3.3579	49.9	0.831667	3.32882
50	0.833333	-3.3604	50	0.833333	3.3292
50.1	0.835	-3.3653	50.1	0.835	3.32958
50.2	0.836667	-3.3709	50.2	0.836667	3.32995
50.3	0.838333	-3.3728	50.3	0.838333	3.33032
50.4	0.84	-3.3752	50.4	0.84	3.33069
50.5	0.841667	-3.379	50.5	0.841667	3.33105
50.6	0.843333	-3.3844	50.6	0.843333	3.33141
50.7	0.845	-3.3854	50.7	0.845	3.33177
50.8	0.846667	-3.3881	50.8	0.846667	3.33213
50.9	0.848333	-3.4001	50.9	0.848333	3.33248
51	0.85	-3.4063	51	0.85	3.33283
51.1	0.851667	-3.4109	51.1	0.851667	3.33318
51.2	0.853333	-3.4173	51.2	0.853333	3.33352
51.3	0.855	-3.4247	51.3	0.855	3.33386
51.4	0.856667	-3.432	51.4	0.856667	3.3342
51.5	0.858333	-3.4358	51.5	0.858333	3.33453
51.6	0.86	-3.4466	51.6	0.86	3.33486
51.7	0.861667	-3.456	51.7	0.861667	3.33519
51.8	0.863333	-3.4589	51.8	0.863333	3.33552
51.9	0.865	-3.4617	51.9	0.865	3.33584
52	0.866667	-3.4683	52	0.866667	3.33616
52.1	0.868333	-3.4721	52.1	0.868333	3.33648
52.2	0.87	-3.479	52.2	0.87	3.33679
52.3	0.871667	-3.4871	52.3	0.871667	3.3371
52.4	0.873333	-3.4947	52.4	0.873333	3.33741
52.5	0.875	-3.4981	52.5	0.875	3.33772
52.6	0.876667	-3.5069	52.6	0.876667	3.33802
52.7	0.878333	-3.5091	52.7	0.878333	3.33832
52.8	0.88	-3.5167	52.8	0.88	3.33862
52.9	0.881667	-3.5214	52.9	0.881667	3.33892
53	0.883333	-3.5272	53	0.883333	3.33921
53.1	0.885	-3.5297	53.1	0.885	3.3395
53.2	0.886667	-3.5376	53.2	0.886667	3.33979
53.3	0.888333	-3.5416	53.3	0.888333	3.34007
53.4	0.89	-3.5466	53.4	0.89	3.34036
53.5	0.891667	-3.5505	53.5	0.891667	3.34064
53.6	0.893333	-3.5597	53.6	0.893333	3.34092
53.7	0.895	-3.5648	53.7	0.895	3.34119
53.8	0.896667	-3.575	53.8	0.896667	3.34147
53.9	0.898333	-3.5783	53.9	0.898333	3.34174
54	0.9	-3.5848	54	0.9	3.342
54.1	0.901667	-3.5877	54.1	0.901667	3.34227
54.2	0.903333	-3.5944	54.2	0.903333	3.34254
54.3	0.905	-3.5987	54.3	0.905	3.3428
54.4	0.906667	-3.6069	54.4	0.906667	3.34306
54.5	0.908333	-3.61	54.5	0.908333	3.34331
54.6	0.91	-3.6117	54.6	0.91	3.34357
54.7	0.911667	-3.6153	54.7	0.911667	3.34382
54.8	0.913333	-3.6177	54.8	0.913333	3.34407
54.9	0.915	-3.624	54.9	0.915	3.34432
55	0.916667	-3.6266	55	0.916667	3.34457
55.1	0.918333	-3.6295	55.1	0.918333	3.34481
55.2	0.92	-3.6322	55.2	0.92	3.34505
55.3	0.921667	-3.64	55.3	0.921667	3.34529
55.4	0.923333	-3.6446	55.4	0.923333	3.34553
55.5	0.925	-3.6498	55.5	0.925	3.34577
55.6	0.926667	-3.6512	55.6	0.926667	3.346
55.7	0.928333	-3.6577	55.7	0.928333	3.34623
55.8	0.93	-3.6626	55.8	0.93	3.34646
55.9	0.931667	-3.6682	55.9	0.931667	3.34669
56	0.933333	-3.6716	56	0.933333	3.34692
56.1	0.935	-3.6769	56.1	0.935	3.34714
56.2	0.936667	-3.6772	56.2	0.936667	3.34736
56.3	0.938333	-3.6853	56.3	0.938333	3.34758
56.4	0.94	-3.6913	56.4	0.94	3.3478
56.5	0.941667	-3.6982	56.5	0.941667	3.34802
56.6	0.943333	-3.7052	56.6	0.943333	3.34823
56.7	0.945	-3.7106	56.7	0.945	3.34844
56.8	0.946667	-3.7185	56.8	0.946667	3.34865
56.9	0.948333	-3.7263	56.9	0.948333	3.34886
57	0.95	-3.7269	57	0.95	3.34907
57.1	0.951667	-3.7334	57.1	0.951667	3.34927
57.2	0.953333	-3.7406	57.2	0.953333	3.34948
57.3	0.955	-3.7424	57.3	0.955	3.34968
57.4	0.956667	-3.7461	57.4	0.956667	3.34988
57.5	0.958333	-3.7468	57.5	0.958333	3.35008
57.6	0.96	-3.7542	57.6	0.96	3.35027
57.7	0.961667	-3.7574	57.7	0.961667	3.35047
57.8	0.963333	-3.7597	57.8	0.963333	3.35066
57.9	0.965	-3.765	57.9	0.965	3.35085
58	0.966667	-3.7675	58	0.966667	3.35104
58.1	0.968333	-3.7728	58.1	0.968333	3.35123
58.2	0.97	-3.7823	58.2	0.97	3.35142
58.3	0.971667	-3.7824	58.3	0.971667	3.3516
58.4	0.973333	-3.7861	58.4	0.973333	3.35178
58.5	0.975	-3.7896	58.5	0.975	3.35196
58.6	0.976667	-3.7912	58.6	0.976667	3.35214
58.7	0.978333	-3.7973	58.7	0.978333	3.35232
58.8	0.98	-3.8004	58.8	0.98	3.3525
58.9	0.981667	-3.8016	58.9	0.981667	3.35268
59	0.983333	-3.8073	59	0.983333	3.35285
59.1	0.985	-3.8146	59.1	0.985	3.35302
59.2	0.986667	-3.8232	59.2	0.986667	3.35319
59.3	0.988333	-3.8317	59.3	0.988333	3.35336
59.4	0.99	-3.8381	59.4	0.99	3.35353
59.5	0.991667	-3.8442	59.5	0.991667	3.3537
59.6	0.993333	-3.8524	59.6	0.993333	3.35386
59.7	0.995	-3.8537	59.7	0.995	3.35402
59.8	0.996667	-3.8596	59.8	0.996667	3.35419
59.9	0.998333	-3.8618	59.9	0.998333	3.35435
60	1	-3.8709	60	1	3.35451
60.1	1.00167	-3.8762	60.1	1.00167	3.35466
60.2	1.00333	-3.8785	60.2	1.00333	3.35482
60.3	1.005	-3.8815	60.3	1.005	3.35498
60.4	1.00667	-3.89	60.4	1.00667	3.35513
60.5	1.00833	-3.892	60.5	1.00833	3.35528
60.6	1.01	-3.8974	60.6	1.01	3.35543
60.7	1.01167	-3.9026	60.7	1.01167	3.35558
60.8	1.01333	-3.9085	60.8	1.01333	3.35573
60.9	1.015	-3.9193	60.9	1.015	3.35588
61	1.01667	-3.9247	61	1.01667	3.35603
61.1	1.01833	-3.9316	61.1	1.01833	3.35617
61.2	1.02	-3.9372	61.2	1.02	3.35631
61.3	1.02167	-3.942	61.3	1.02167	3.35646
61.4	1.02333	-3.9458	61.4	1.02333	3.3566
61.5	1.025	-3.9538	61.5	1.025	3.35674
61.6	1.02667	-3.9593	61.6	1.02667	3.35687
61.7	1.02833	-3.9691	61.7	1.02833	3.35701
61.8	1.03	-3.9713	61.8	1.03	3.35715
61.9	1.03167	-3.9787	61.9	1.03167	3.35728
62	1.03333	-3.9828	62	1.03333	3.35742
62.1	1.035	-3.987	62.1	1.035	3.35755
62.2	1.03667	-3.9882	62.2	1.03667	3.35768
62.3	1.03833	-3.9936	62.3	1.03833	3.35781
62.4	1.04	-3.995	62.4	1.04	3.35794
62.5	1.04167	-4.0003	62.5	1.04167	3.35807
62.6	1.04333	-4.0056	62.6	1.04333	3.3582
62.7	1.045	-4.0089	62.7	1.045	3.35832
62.8	1.04667	-4.0158	62.8	1.04667	3.35845
62.9	1.04833	-4.0221	62.9	1.04833	3.35857
63	1.05	-4.0278	63	1.05	3.35869
63.1	1.05167	-4.0289	63.1	1.05167	3.35881
63.2	1.05333	-4.0294	63.2	1.05333	3.35893
63.3	1.055	-4.0352	63.3	1.055	3.35905
63.4	1.05667	-4.0454	63.4	1.05667	3.35917
63.5	1.05833	-4.0494	63.5	1.05833	3.35929
63.6	1.06	-4.0551	63.6	1.06	3.35941
63.7	1.06167	-4.0594	63.7	1.06167	3.35952
63.8	1.06333	-4.0665	63.8	1.06333	3.35964
63.9	1.065	-4.0752	63.9	1.065	3.35975
64	1.06667	-4.0804	64	1.06667	3.35986
64.1	1.06833	-4.0873	64.1	1.06833	3.35997
64.2	1.07	-4.0926	64.2	1.07	3.36008
64.3	1.07167	-4.0907	64.3	1.07167	3.36019
64.4	1.07333	-4.0982	64.4	1.07333	3.3603
64.5	1.075	-4.1028	64.5	1.075	3.36041
64.6	1.07667	-4.1079	64.6	1.07667	3.36052
64.7	1.07833	-4.1186	64.7	1.07833	3.36062
64.8	1.08	-4.1178	64.8	1.08	3.36073
64.9	1.08167	-4.1273	64.9	1.08167	3.36083
65	1.08333	-4.1404	65	1.08333	3.36093
65.1	1.085	-4.145	65.1	1.085	3.36104
65.2	1.08667	-4.1451	65.2	1.08667	3.36114
65.3	1.08833	-4.1485	65.3	1.08833	3.36124
65.4	1.09	-4.1492	65.4	1.09	3.36134
65.5	1.09167	-4.1558	65.5	1.09167	3.36144
65.6	1.09333	-4.1607	65.6	1.09333	3.36153
65.7	1.095	-4.1613	65.7	1.095	3.36163
65.8	1.09667	-4.1678	65.8	1.09667	3.36173
65.9	1.09833	-4.174	65.9	1.09833	3.36182
66	1.1	-4.1775	66	1.1	3.36192
66.1	1.10167	-4.183	66.1	1.10167	3.36201
66.2	1.10333	-4.1877	66.2	1.10333	3.3621
66.3	1.105	-4.1941	66.3	1.105	3.36219
66.4	1.10667	-4.198	66.4	1.10667	3.36228
66.5	1.10833	-4.2038	66.5	1.10833	3.36238
66.6	1.11	-4.2114	66.6	1.11	3.36246
66.7	1.11167	-4.2161	66.7	1.11167	3.36255
66.8	1.11333	-4.2212	66.8	1.11333	3.36264
66.9	1.115	-4.2262	66.9	1.115	3.36273
67	1.11667	-4.2282	67	1.11667	3.36282
67.1	1.11833	-4.2355	67.1	1.11833	3.3629
67.2	1.12	-4.2383	67.2	1.12	3.36299
67.3	1.12167	-4.2454	67.3	1.12167	3.36307
67.4	1.12333	-4.2509	67.4	1.12333	3.36315
67.5	1.125	-4.256	67.5	1.125	3.36324
67.6	1.12667	-4.2578	67.6	1.12667	3.36332
67.7	1.12833	-4.2614	67.7	1.12833	3.3634
67.8	1.13	-4.2641	67.8	1.13	3.36348
67.9	1.13167	-4.2709	67.9	1.13167	3.36356
68	1.13333	-4.275	68	1.13333	3.36364
68.1	1.135	-4.2805	68.1	1.135	3.36372
68.2	1.13667	-4.287	68.2	1.13667	3.3638
68.3	1.13833	-4.2986	68.3	1.13833	3.36387
68.4	1.14	-4.3055	68.4	1.14	3.36395
68.5	1.14167	-4.3148	68.5	1.14167	3.36403
68.6	1.14333	-4.3204	68.6	1.14333	3.3641
68.7	1.145	-4.329	68.7	1.145	3.36418
68.8	1.14667	-4.3349	68.8	1.14667	3.36425
68.9	1.14833	-4.3386	68.9	1.14833	3.36432
69	1.15	-4.3407	69	1.15	3.3644
69.1	1.15167	-4.3464	69.1	1.15167	3.36447
69.2	1.15333	-4.3586	69.2	1.15333	3.36454
69.3	1.155	-4.3673	69.3	1.155	3.36461
69.4	1.15667	-4.3714	69.4	1.15667	3.36468
69.5	1.15833	-4.3756	69.5	1.15833	3.36475
69.6	1.16	-4.3827	69.6	1.16	3.36482
69.7	1.16167	-4.3862	69.7	1.16167	3.36489
69.8	1.16333	-4.3889	69.8	1.16333	3.36496
69.9	1.165	-4.3919	69.9	1.165	3.36502
70	1.16667	-4.395	70	1.16667	3.36509
70.1	1.16833	-4.4011	70.1	1.16833	3.36516
70.2	1.17	-4.4076	70.2	1.17	3.36522
70.3	1.17167	-4.4115	70.3	1.17167	3.36529
70.4	1.17333	-4.4209	70.4	1.17333	3.36535
70.5	1.175	-4.4276	70.5	1.175	3.36541
70.6	1.17667	-4.4307	70.6	1.17667	3.36548
70.7	1.17833	-4.4379	70.7	1.17833	3.36554
70.8	1.18	-4.4412	70.8	1.18	3.3656
70.9	1.18167	-4.4489	70.9	1.18167	3.36566
71	1.18333	-4.447	71	1.18333	3.36572
71.1	1.185	-4.4493	71.1	1.185	3.36578
71.2	1.18667	-4.4537	71.2	1.18667	3.36584
71.3	1.18833	-4.4626	71.3	1.18833	3.3659
71.4	1.19	-4.4697	71.4	1.19	3.36596
71.5	1.19167	-4.4748	71.5	1.19167	3.36602
71.6	1.19333	-4.4774	71.6	1.19333	3.36608
71.7	1.195	-4.4809	71.7	1.195	3.36614
71.8	1.19667	-4.4903	71.8	1.19667	3.36619
71.9	1.19833	-4.4967	71.9	1.19833	3.36625
72	1.2	-4.5009	72	1.2	3.36631
72.1	1.20167	-4.507	72.1	1.20167	3.36636
72.2	1.20333	-4.5077	72.2	1.20333	3.36642
72.3	1.205	-4.5096	72.3	1.205	3.36647
72.4	1.20667	-4.5155	72.4	1.20667	3.36653
72.5	1.20833	-4.526	72.5	1.20833	3.36658
72.6	1.21	-4.5313	72.6	1.21	3.36663
72.7	1.21167	-4.5308	72.7	1.21167	3.36668
72.8	1.21333	-4.5337	72.8	1.21333	3.36674
72.9	1.215	-4.5413	72.9	1.215	3.36679
73	1.21667	-4.5463	73	1.21667	3.36684
73.1	1.21833	-4.5516	73.1	1.21833	3.36689
73.2	1.22	-4.5535	73.2	1.22	3.36694
73.3	1.22167	-4.5598	73.3	1.22167	3.36699
73.4	1.22333	-4.5661	73.4	1.22333	3.36704
73.5	1.225	-4.5695	73.5	1.225	3.36709
73.6	1.22667	-4.5729	73.6	1.22667	3.36714
73.7	1.22833	-4.575	73.7	1.22833	3.36719
73.8	1.23	-4.5786	73.8	1.23	3.36723
73.9	1.23167	-4.5829	73.9	1.23167	3.36728
74	1.23333	-4.5889	74	1.23333	3.36733
74.1	1.235	-4.5944	74.1	1.235	3.36738
74.2	1.23667	-4.5965	74.2	1.23667	3.36742
74.3	1.23833	-4.6014	74.3	1.23833	3.36747
74.4	1.24	-4.6047	74.4	1.24	3.36751
74.5	1.24167	-4.6058	74.5	1.24167	3.36756
74.6	1.24333	-4.6063	74.6	1.24333	3.3676
74.7	1.245	-4.6121	74.7	1.245	3.36765
74.8	1.24667	-4.6177	74.8	1.24667	3.36769
74.9	1.24833	-4.6226	74.9	1.24833	3.36773
75	1.25	-4.6274	75	1.25	3.36778
75.1	1.25167	-4.6321	75.1	1.25167	3.36782
75.2	1.25333	-4.6352	75.2	1.25333	3.36786
75.3	1.255	-4.6358	75.3	1.255	3.3679
75.4	1.25667	-4.6372	75.4	1.25667	3.36795
75.5	1.25833	-4.6429	75.5	1.25833	3.36799
75.6	1.26	-4.6472	75.6	1.26	3.36803
75.7	1.26167	-4.652	75.7	1.26167	3.36807
75.8	1.26333	-4.66	75.8	1.26333	3.36811
75.9	1.265	-4.6677	75.9	1.265	3.36815
76	1.26667	-4.671	76	1.26667	3.36819
76.1	1.26833	-4.6756	76.1	1.26833	3.36823
76.2	1.27	-4.6804	76.2	1.27	3.36827
76.3	1.27167	-4.6837	76.3	1.27167	3.3683
76.4	1.27333	-4.6877	76.4	1.27333	3.36834
76.5	1.275	-4.6917	76.5	1.275	3.36838
76.6	1.27667	-4.6975	76.6	1.27667	3.36842
76.7	1.27833	-4.7058	76.7	1.27833	3.36845
76.8	1.28	-4.7075	76.8	1.28	3.36849
76.9	1.28167	-4.7156	76.9	1.28167	3.36853
77	1.28333	-4.7208	77	1.28333	3.36856
77.1	1.285	-4.727	77.1	1.285	3.3686
77.2	1.28667	-4.7282	77.2	1.28667	3.36864
77.3	1.28833	-4.7349	77.3	1.28833	3.36867
77.4	1.29	-4.7383	77.4	1.29	3.36871
77.5	1.29167	-4.7426	77.5	1.29167	3.36874
77.6	1.29333	-4.7498	77.6	1.29333	3.36877
77.7	1.295	-4.7551	77.7	1.295	3.36881
77.8	1.29667	-4.761	77.8	1.29667	3.36884
77.9	1.29833	-4.7662	77.9	1.29833	3.36888
78	1.3	-4.7706	78	1.3	3.36891
78.1	1.30167	-4.775	78.1	1.30167	3.36894
78.2	1.30333	-4.7838	78.2	1.30333	3.36897
78.3	1.305	-4.7934	78.3	1.305	3.36901
78.4	1.30667	-4.7979	78.4	1.30667	3.36904
78.5	1.30833	-4.8044	78.5	1.30833	3.36907
78.6	1.31	-4.8039	78.6	1.31	3.3691
78.7	1.31167	-4.8077	78.7	1.31167	3.36913
78.8	1.31333	-4.8118	78.8	1.31333	3.36916
78.9	1.315	-4.8192	78.9	1.315	3.36919
79	1.31667	-4.8224	79	1.31667	3.36923
79.1	1.31833	-4.8274	79.1	1.31833	3.36926
79.2	1.32	-4.8331	79.2	1.32	3.36928
79.3	1.32167	-4.8397	79.3	1.32167	3.36931
79.4	1.32333	-4.8458	79.4	1.32333	3.36934
79.5	1.325	-4.8513	79.5	1.325	3.36937
79.6	1.32667	-4.8573	79.6	1.32667	3.3694
79.7	1.32833	-4.8639	79.7	1.32833	3.36943
79.8	1.33	-4.8728	79.8	1.33	3.36946
79.9	1.33167	-4.8804	79.9	1.33167	3.36949
80	1.33333	-4.8881	80	1.33333	3.36951
80.1	1.335	-4.891	80.1	1.335	3.36954
80.2	1.33667	-4.8923	80.2	1.33667	3.36957
80.3	1.33833	-4.9003	80.3	1.33833	3.3696
80.4	1.34	-4.904	80.4	1.34	3.36962
80.5	1.34167	-4.908	80.5	1.34167	3.36965
80.6	1.34333	-4.916	80.6	1.34333	3.36968
80.7	1.345	-4.9193	80.7	1.345	3.3697
80.8	1.34667	-4.9213	80.8	1.34667	3.36973
80.9	1.34833	-4.9226	80.9	1.34833	3.36975
81	1.35	-4.9312	81	1.35	3.36978
81.1	1.35167	-4.9339	81.1	1.35167	3.36981
81.2	1.35333	-4.9393	81.2	1.35333	3.36983
81.3	1.355	-4.9452	81.3	1.355	3.36986
81.4	1.35667	-4.951	81.4	1.35667	3.36988
81.5	1.35833	-4.9593	81.5	1.35833	3.3699
81.6	1.36	-4.9646	81.6	1.36	3.36993
81.7	1.36167	-4.9683	81.7	1.36167	3.36995
81.8	1.36333	-4.9699	81.8	1.36333	3.36998
81.9	1.365	-4.972	81.9	1.365	3.37
82	1.36667	-4.9711	82	1.36667	3.37002
82.1	1.36833	-4.9776	82.1	1.36833	3.37005
82.2	1.37	-4.9833	82.2	1.37	3.37007
82.3	1.37167	-4.9845	82.3	1.37167	3.37009
82.4	1.37333	-4.9869	82.4	1.37333	3.37012
82.5	1.375	-4.9915	82.5	1.375	3.37014
82.6	1.37667	-4.9955	82.6	1.37667	3.37016
82.7	1.37833	-4.9978	82.7	1.37833	3.37018
82.8	1.38	-4.999	82.8	1.38	3.3702
82.9	1.38167	-5.0054	82.9	1.38167	3.37023
83	1.38333	-5.0081	83	1.38333	3.37025
83.1	1.385	-5.009	83.1	1.385	3.37027
83.2	1.38667	-5.0147	83.2	1.38667	3.37029
83.3	1.38833	-5.0224	83.3	1.38833	3.37031
83.4	1.39	-5.0268	83.4	1.39	3.37033
83.5	1.39167	-5.0341	83.5	1.39167	3.37035
83.6	1.39333	-5.0419	83.6	1.39333	3.37037
83.7	1.395	-5.046	83.7	1.395	3.37039
83.8	1.39667	-5.0532	83.8	1.39667	3.37041
83.9	1.39833	-5.0608	83.9	1.39833	3.37043
84	1.4	-5.0665	84	1.4	3.37045
84.1	1.40167	-5.0669	84.1	1.40167	3.37047
84.2	1.40333	-5.0724	84.2	1.40333	3.37049
84.3	1.405	-5.0753	84.3	1.405	3.37051
84.4	1.40667	-5.0794	84.4	1.40667	3.37053
84.5	1.40833	-5.0869	84.5	1.40833	3.37055
84.6	1.41	-5.0915	84.6	1.41	3.37057
84.7	1.41167	-5.0961	84.7	1.41167	3.37058
84.8	1.41333	-5.097	84.8	1.41333	3.3706
84.9	1.415	-5.1073	84.9	1.415	3.37062
85	1.41667	-5.1113	85	1.41667	3.37064
85.1	1.41833	-5.1153	85.1	1.41833	3.37066
85.2	1.42	-5.1188	85.2	1.42	3.37067
85.3	1.42167	-5.1223	85.3	1.42167	3.37069
85.4	1.42333	-5.124	85.4	1.42333	3.37071
85.5	1.425	-5.1226	85.5	1.425	3.37073
85.6	1.42667	-5.1245	85.6	1.42667	3.37074
85.7	1.42833	-5.1286	85.7	1.42833	3.37076
85.8	1.43	-5.1325	85.8	1.43	3.37078
85.9	1.43167	-5.1351	85.9	1.43167	3.37079
86	1.43333	-5.1387	86	1.43333	3.37081
86.1	1.435	-5.145	86.1	1.435	3.37083
86.2	1.43667	-5.1495	86.2	1.43667	3.37084
86.3	1.43833	-5.1569	86.3	1.43833	3.37086
86.4	1.44	-5.1614	86.4	1.44	3.37087
86.5	1.44167	-5.1671	86.5	1.44167	3.37089
86.6	1.44333	-5.1724	86.6	1.44333	3.37091
86.7	1.445	-5.1752	86.7	1.445	3.37092
86.8	1.44667	-5.1788	86.8	1.44667	3.37094
86.9	1.44833	-5.1818	86.9	1.44833	3.37095
87	1.45	-5.1867	87	1.45	3.37097
87.1	1.45167	-5.1887	87.1	1.45167	3.37098
87.2	1.45333	-5.2009	87.2	1.45333	3.371
87.3	1.455	-5.2031	87.3	1.455	3.37101
87.4	1.45667	-5.2059	87.4	1.45667	3.37103
87.5	1.45833	-5.2111	87.5	1.45833	3.37104
87.6	1.46	-5.2165	87.6	1.46	3.37106
87.7	1.46167	-5.2173	87.7	1.46167	3.37107
87.8	1.46333	-5.221	87.8	1.46333	3.37108
87.9	1.465	-5.2282	87.9	1.465	3.3711
88	1.46667	-5.2331	88	1.46667	3.37111
88.1	1.46833	-5.2381	88.1	1.46833	3.37113
88.2	1.47	-5.2433	88.2	1.47	3.37114
88.3	1.47167	-5.2444	88.3	1.47167	3.37115
88.4	1.47333	-5.2555	88.4	1.47333	3.37117
88.5	1.475	-5.2633	88.5	1.475	3.37118
88.6	1.47667	-5.2703	88.6	1.47667	3.37119
88.7	1.47833	-5.2749	88.7	1.47833	3.37121
88.8	1.48	-5.2806	88.8	1.48	3.37122
88.9	1.48167	-5.2893	88.9	1.48167	3.37123
89	1.48333	-5.2944	89	1.48333	3.37124
89.1	1.485	-5.2968	89.1	1.485	3.37126
89.2	1.48667	-5.303	89.2	1.48667	3.37127
89.3	1.48833	-5.3103	89.3	1.48833	3.37128
89.4	1.49	-5.3128	89.4	1.49	3.37129
89.5	1.49167	-5.3191	89.5	1.49167	3.37131
89.6	1.49333	-5.3197	89.6	1.49333	3.37132
89.7	1.495	-5.3185	89.7	1.495	3.37133
89.8	1.49667	-5.3213	89.8	1.49667	3.37134
89.9	1.49833	-5.3237	89.9	1.49833	3.37135
90	1.5	-5.3237	90	1.5	3.37137
90.1	1.50167	-5.3258	90.1	1.50167	3.37138
90.2	1.50333	-5.3332	90.2	1.50333	3.37139
90.3	1.505	-5.3358	90.3	1.505	3.3714
90.4	1.50667	-5.3392	90.4	1.50667	3.37141
90.5	1.50833	-5.3421	90.5	1.50833	3.37142
90.6	1.51	-5.3451	90.6	1.51	3.37143
90.7	1.51167	-5.3443	90.7	1.51167	3.37144
90.8	1.51333	-5.3509	90.8	1.51333	3.37145
90.9	1.515	-5.3592	90.9	1.515	3.37147
91	1.51667	-5.3611	91	1.51667	3.37148
91.1	1.51833	-5.366	91.1	1.51833	3.37149
91.2	1.52	-5.3677	91.2	1.52	3.3715
91.3	1.52167	-5.3698	91.3	1.52167	3.37151
91.4	1.52333	-5.3722	91.4	1.52333	3.37152
91.5	1.525	-5.3767	91.5	1.525	3.37153
91.6	1.52667	-5.3897	91.6	1.52667	3.37154
91.7	1.52833	-5.3938	91.7	1.52833	3.37155
91.8	1.53	-5.3994	91.8	1.53	3.37156
91.9	1.53167	-5.4063	91.9	1.53167	3.37157
92	1.53333	-5.4076	92	1.53333	3.37158
92.1	1.535	-5.4091	92.1	1.535	3.37159
92.2	1.53667	-5.4103	92.2	1.53667	3.3716
92.3	1.53833	-5.4157	92.3	1.53833	3.37161
92.4	1.54	-5.4204	92.4	1.54	3.37162
92.5	1.54167	-5.4218	92.5	1.54167	3.37163
92.6	1.54333	-5.4279	92.6	1.54333	3.37163
92.7	1.545	-5.4297	92.7	1.545	3.37164
92.8	1.54667	-5.4386	92.8	1.54667	3.37165
92.9	1.54833	-5.4481	92.9	1.54833	3.37166
93	1.55	-5.4546	93	1.55	3.37167
93.1	1.55167	-5.4558	93.1	1.55167	3.37168
93.2	1.55333	-5.4654	93.2	1.55333	3.37169
93.3	1.555	-5.4672	93.3	1.555	3.3717
93.4	1.55667	-5.4733	93.4	1.55667	3.37171
93.5	1.55833	-5.4818	93.5	1.55833	3.37172
93.6	1.56	-5.4853	93.6	1.56	3.37172
93.7	1.56167	-5.4906	93.7	1.56167	3.37173
93.8	1.56333	-5.4956	93.8	1.56333	3.37174
93.9	1.565	-5.4997	93.9	1.565	3.37175
94	1.56667	-5.5041	94	1.56667	3.37176
94.1	1.56833	-5.5068	94.1	1.56833	3.37176
94.2	1.57	-5.5111	94.2	1.57	3.37177
94.3	1.57167	-5.5166	94.3	1.57167	3.37178
94.4	1.57333	-5.5235	94.4	1.57333	3.37179
94.5	1.575	-5.523	94.5	1.575	3.3718
94.6	1.57667	-5.5253	94.6	1.57667	3.3718
94.7	1.57833	-5.5293	94.7	1.57833	3.37181
94.8	1.58	-5.5356	94.8	1.58	3.37182
94.9	1.58167	-5.5412	94.9	1.58167	3.37183
95	1.58333	-5.546	95	1.58333	3.37184
95.1	1.585	-5.5492	95.1	1.585	3.37184
95.2	1.58667	-5.5518	95.2	1.58667	3.37185
95.3	1.58833	-5.5542	95.3	1.58833	3.37186
95.4	1.59	-5.5552	95.4	1.59	3.37186
95.5	1.59167	-5.5588	95.5	1.59167	3.37187
95.6	1.59333	-5.5617	95.6	1.59333	3.37188
95.7	1.595	-5.5677	95.7	1.595	3.37189
95.8	1.59667	-5.5739	95.8	1.59667	3.37189
95.9	1.59833	-5.5772	95.9	1.59833	3.3719
96	1.6	-5.5821	96	1.6	3.37191
96.1	1.60167	-5.5877	96.1	1.60167	3.37191
96.2	1.60333	-5.5917	96.2	1.60333	3.37192
96.3	1.605	-5.5967	96.3	1.605	3.37193
96.4	1.60667	-5.6005	96.4	1.60667	3.37193
96.5	1.60833	-5.6028	96.5	1.60833	3.37194
96.6	1.61	-5.6069	96.6	1.61	3.37195
96.7	1.61167	-5.6117	96.7	1.61167	3.37195
96.8	1.61333	-5.6219	96.8	1.61333	3.37196
96.9	1.615	-5.6264	96.9	1.615	3.37197
97	1.61667	-5.6267	97	1.61667	3.37197
97.1	1.61833	-5.6318	97.1	1.61833	3.37198
97.2	1.62	-5.6352	97.2	1.62	3.37199
97.3	1.62167	-5.643	97.3	1.62167	3.37199
97.4	1.62333	-5.6472	97.4	1.62333	3.372
97.5	1.625	-5.6524	97.5	1.625	3.372
97.6	1.62667	-5.6569	97.6	1.62667	3.37201
97.7	1.62833	-5.6558	97.7	1.62833	3.37202
97.8	1.63	-5.6612	97.8	1.63	3.37202
97.9	1.63167	-5.6674	97.9	1.63167	3.37203
98	1.63333	-5.666	98	1.63333	3.37203
98.1	1.635	-5.6711	98.1	1.635	3.37204
98.2	1.63667	-5.6786	98.2	1.63667	3.37204
98.3	1.63833	-5.6826	98.3	1.63833	3.37205
98.4	1.64	-5.6868	98.4	1.64	3.37206
98.5	1.64167	-5.6932	98.5	1.64167	3.37206
98.6	1.64333	-5.6998	98.6	1.64333	3.37207
98.7	1.645	-5.7028	98.7	1.645	3.37207
98.8	1.64667	-5.7074	98.8	1.64667	3.37208
98.9	1.64833	-5.7051	98.9	1.64833	3.37208
99	1.65	-5.7063	99	1.65	3.37209
99.1	1.65167	-5.7115	99.1	1.65167	3.37209
99.2	1.65333	-5.7239	99.2	1.65333	3.3721
99.3	1.655	-5.7204	99.3	1.655	3.3721
99.4	1.65667	-5.7205	99.4	1.65667	3.37211
99.5	1.65833	-5.7242	99.5	1.65833	3.37211
99.6	1.66	-5.7236	99.6	1.66	3.37212
99.7	1.66167	-5.7294	99.7	1.66167	3.37212
99.8	1.66333	-5.7326	99.8	1.66333	3.37213
99.9	1.665	-5.7379	99.9	1.665	3.37213
100	1.66667	-5.7426	100	1.66667	3.37214
100.1	1.66833	-5.7444	100.1	1.66833	3.37214
100.2	1.67	-5.751	100.2	1.67	3.37215
100.3	1.67167	-5.7571	100.3	1.67167	3.37215
100.4	1.67333	-5.7605	100.4	1.67333	3.37216
100.5	1.675	-5.7641	100.5	1.675	3.37216
100.6	1.67667	-5.7712	100.6	1.67667	3.37217
100.7	1.67833	-5.7744	100.7	1.67833	3.37217
100.8	1.68	-5.7743	100.8	1.68	3.37218
100.9	1.68167	-5.7775	100.9	1.68167	3.37218
101	1.68333	-5.7799	101	1.68333	3.37219
101.1	1.685	-5.782	101.1	1.685	3.37219
101.2	1.68667	-5.7854	101.2	1.68667	3.37219
101.3	1.68833	-5.7942	101.3	1.68833	3.3722
101.4	1.69	-5.8011	101.4	1.69	3.3722
101.5	1.69167	-5.8068	101.5	1.69167	3.37221
101.6	1.69333	-5.8109	101.6	1.69333	3.37221
101.7	1.695	-5.8162	101.7	1.695	3.37222
101.8	1.69667	-5.8229	101.8	1.69667	3.37222
101.9	1.69833	-5.8272	101.9	1.69833	3.37222
102	1.7	-5.8324	102	1.7	3.37223
102.1	1.70167	-5.8388	102.1	1.70167	3.37223
102.2	1.70333	-5.8415	102.2	1.70333	3.37224
102.3	1.705	-5.8464	102.3	1.705	3.37224
102.4	1.70667	-5.8483	102.4	1.70667	3.37224
102.5	1.70833	-5.859	102.5	1.70833	3.37225
102.6	1.71	-5.865	102.6	1.71	3.37225
102.7	1.71167	-5.8702	102.7	1.71167	3.37226
102.8	1.71333	-5.8738	102.8	1.71333	3.37226
102.9	1.715	-5.8777	102.9	1.715	3.37226
103	1.71667	-5.8829	103	1.71667	3.37227
103.1	1.71833	-5.8882	103.1	1.71833	3.37227
103.2	1.72	-5.8939	103.2	1.72	3.37227
103.3	1.72167	-5.8991	103.3	1.72167	3.37228
103.4	1.72333	-5.9014	103.4	1.72333	3.37228
103.5	1.725	-5.9106	103.5	1.725	3.37229
103.6	1.72667	-5.9173	103.6	1.72667	3.37229
103.7	1.72833	-5.9238	103.7	1.72833	3.37229
103.8	1.73	-5.9299	103.8	1.73	3.3723
103.9	1.73167	-5.932	103.9	1.73167	3.3723
104	1.73333	-5.9327	104	1.73333	3.3723
104.1	1.735	-5.9335	104.1	1.735	3.37231
104.2	1.73667	-5.9403	104.2	1.73667	3.37231
104.3	1.73833	-5.944	104.3	1.73833	3.37231
104.4	1.74	-5.944	104.4	1.74	3.37232
104.5	1.74167	-5.9509	104.5	1.74167	3.37232
104.6	1.74333	-5.9511	104.6	1.74333	3.37232
104.7	1.745	-5.9538	104.7	1.745	3.37233
104.8	1.74667	-5.9599	104.8	1.74667	3.37233
104.9	1.74833	-5.9655	104.9	1.74833	3.37233
105	1.75	-5.9726	105	1.75	3.37234
105.1	1.75167	-5.9767	105.1	1.75167	3.37234
105.2	1.75333	-5.9831	105.2	1.75333	3.37234
105.3	1.755	-5.9846	105.3	1.755	3.37234
105.4	1.75667	-5.9887	105.4	1.75667	3.37235
105.5	1.75833	-5.9946	105.5	1.75833	3.37235
105.6	1.76	-5.9986	105.6	1.76	3.37235
105.7	1.76167	-6.0024	105.7	1.76167	3.37236
105.8	1.76333	-6.0033	105.8	1.76333	3.37236
105.9	1.765	-6.0056	105.9	1.765	3.37236
106	1.76667	-6.0113	106	1.76667	3.37237
106.1	1.76833	-6.0109	106.1	1.76833	3.37237
106.2	1.77	-6.0146	106.2	1.77	3.37237
106.3	1.77167	-6.0169	106.3	1.77167	3.37237
106.4	1.77333	-6.0219	106.4	1.77333	3.37238
106.5	1.775	-6.024	106.5	1.775	3.37238
106.6	1.77667	-6.0251	106.6	1.77667	3.37238
106.7	1.77833	-6.0286	106.7	1.77833	3.37239
106.8	1.78	-6.0372	106.8	1.78	3.37239
106.9	1.78167	-6.0459	106.9	1.78167	3.37239
107	1.78333	-6.0489	107	1.78333	3.37239
107.1	1.785	-6.054	107.1	1.785	3.3724
107.2	1.78667	-6.0591	107.2	1.78667	3.3724
107.3	1.78833	-6.0626	107.3	1.78833	3.3724
107.4	1.79	-6.0653	107.4	1.79	3.3724
107.5	1.79167	-6.0675	107.5	1.79167	3.37241
107.6	1.79333	-6.07	107.6	1.79333	3.37241
107.7	1.795	-6.07	107.7	1.795	3.37241
107.8	1.79667	-6.0705	107.8	1.79667	3.37241
107.9	1.79833	-6.0739	107.9	1.79833	3.37242
108	1.8	-6.0768	108	1.8	3.37242
108.1	1.80167	-6.0828	108.1	1.80167	3.37242
108.2	1.80333	-6.0836	108.2	1.80333	3.37242
108.3	1.805	-6.0874	108.3	1.805	3.37243
108.4	1.80667	-6.0921	108.4	1.80667	3.37243
108.5	1.80833	-6.0954	108.5	1.80833	3.37243
108.6	1.81	-6.0968	108.6	1.81	3.37243
108.7	1.81167	-6.1004	108.7	1.81167	3.37243
108.8	1.81333	-6.1024	108.8	1.81333	3.37244
108.9	1.815	-6.1122	108.9	1.815	3.37244
109	1.81667	-6.1156	109	1.81667	3.37244
109.1	1.81833	-6.1162	109.1	1.81833	3.37244
109.2	1.82	-6.1199	109.2	1.82	3.37245
109.3	1.82167	-6.1223	109.3	1.82167	3.37245
109.4	1.82333	-6.1254	109.4	1.82333	3.37245
109.5	1.825	-6.129	109.5	1.825	3.37245
109.6	1.82667	-6.1305	109.6	1.82667	3.37245
109.7	1.82833	-6.134	109.7	1.82833	3.37246
109.8	1.83	-6.1341	109.8	1.83	3.37246
109.9	1.83167	-6.1361	109.9	1.83167	3.37246
110	1.83333	-6.1408	110	1.83333	3.37246
110.1	1.835	-6.1501	110.1	1.835	3.37246
110.2	1.83667	-6.158	110.2	1.83667	3.37247
110.3	1.83833	-6.1557	110.3	1.83833	3.37247
110.4	1.84	-6.1579	110.4	1.84	3.37247
110.5	1.84167	-6.1631	110.5	1.84167	3.37247
110.6	1.84333	-6.1627	110.6	1.84333	3.37247
110.7	1.845	-6.1703	110.7	1.845	3.37248
110.8	1.84667	-6.1762	110.8	1.84667	3.37248
110.9	1.84833	-6.1752	110.9	1.84833	3.37248
111	1.85	-6.179	111	1.85	3.37248
111.1	1.85167	-6.1865	111.1	1.85167	3.37248
111.2	1.85333	-6.1901	111.2	1.85333	3.37249
111.3	1.855	-6.1916	111.3	1.855	3.37249
111.4	1.85667	-6.1891	111.4	1.85667	3.37249
111.5	1.85833	-6.1912	111.5	1.85833	3.37249
111.6	1.86	-6.1932	111.6	1.86	3.37249
111.7	1.86167	-6.1952	111.7	1.86167	3.37249
111.8	1.86333	-6.2001	111.8	1.86333	3.3725
111.9	1.865	-6.2053	111.9	1.865	3.3725
112	1.86667	-6.2076	112	1.86667	3.3725
112.1	1.86833	-6.2088	112.1	1.86833	3.3725
112.2	1.87	-6.2129	112.2	1.87	3.3725
112.3	1.87167	-6.2166	112.3	1.87167	3.3725
112.4	1.87333	-6.2233	112.4	1.87333	3.37251
112.5	1.875	-6.2275	112.5	1.875	3.37251
112.6	1.87667	-6.2308	112.6	1.87667	3.37251
112.7	1.87833	-6.235	112.7	1.87833	3.37251
112.8	1.88	-6.2379	112.8	1.88	3.37251
112.9	1.88167	-6.2384	112.9	1.88167	3.37251
113	1.88333	-6.2409	113	1.88333	3.37252
113.1	1.885	-6.2455	113.1	1.885	3.37252
113.2	1.88667	-6.2491	113.2	1.88667	3.37252
113.3	1.88833	-6.2531	113.3	1.88833	3.37252
113.4	1.89	-6.2555	113.4	1.89	3.37252
113.5	1.89167	-6.2568	113.5	1.89167	3.37252
113.6	1.89333	-6.2627	113.6	1.89333	3.37253
113.7	1.895	-6.2673	113.7	1.895	3.37253
113.8	1.89667	-6.2759	113.8	1.89667	3.37253
113.9	1.89833	-6.2789	113.9	1.89833	3.37253
114	1.9	-6.2801	114	1.9	3.37253
114.1	1.90167	-6.2853	114.1	1.90167	3.37253
114.2	1.90333	-6.2901	114.2	1.90333	3.37253
114.3	1.905	-6.2932	114.3	1.905	3.37254
114.4	1.90667	-6.2954	114.4	1.90667	3.37254
114.5	1.90833	-6.291	114.5	1.90833	3.37254
114.6	1.91	-6.2944	114.6	1.91	3.37254
114.7	1.91167	-6.2923	114.7	1.91167	3.37254
114.8	1.91333	-6.2927	114.8	1.91333	3.37254
114.9	1.915	-6.2976	114.9	1.915	3.37254
115	1.91667	-6.2976	115	1.91667	3.37254
115.1	1.91833	-6.2984	115.1	1.91833	3.37255
115.2	1.92	-6.3009	115.2	1.92	3.37255
115.3	1.92167	-6.3074	115.3	1.92167	3.37255
115.4	1.92333	-6.312	115.4	1.92333	3.37255
115.5	1.925	-6.3154	115.5	1.925	3.37255
115.6	1.92667	-6.3188	115.6	1.92667	3.37255
115.7	1.92833	-6.3207	115.7	1.92833	3.37255
115.8	1.93	-6.321	115.8	1.93	3.37255
115.9	1.93167	-6.3214	115.9	1.93167	3.37256
116	1.93333	-6.324	116	1.93333	3.37256
116.1	1.935	-6.3294	116.1	1.935	3.37256
116.2	1.93667	-6.3285	116.2	1.93667	3.37256
116.3	1.93833	-6.3358	116.3	1.93833	3.37256
116.4	1.94	-6.3459	116.4	1.94	3.37256
116.5	1.94167	-6.3529	116.5	1.94167	3.37256
116.6	1.94333	-6.3593	116.6	1.94333	3.37256
116.7	1.945	-6.3621	116.7	1.945	3.37257
116.8	1.94667	-6.3617	116.8	1.94667	3.37257
116.9	1.94833	-6.3665	116.9	1.94833	3.37257
117	1.95	-6.371	117	1.95	3.37257
117.1	1.95167	-6.3694	117.1	1.95167	3.37257
117.2	1.95333	-6.3719	117.2	1.95333	3.37257
117.3	1.955	-6.3804	117.3	1.955	3.37257
117.4	1.95667	-6.388	117.4	1.95667	3.37257
117.5	1.95833	-6.3929	117.5	1.95833	3.37257
117.6	1.96	-6.3974	117.6	1.96	3.37258
117.7	1.96167	-6.3991	117.7	1.96167	3.37258
117.8	1.96333	-6.403	117.8	1.96333	3.37258
117.9	1.965	-6.4061	117.9	1.965	3.37258
118	1.96667	-6.4102	118	1.96667	3.37258
118.1	1.96833	-6.4041	118.1	1.96833	3.37258
118.2	1.97	-6.4081	118.2	1.97	3.37258
118.3	1.97167	-6.4093	118.3	1.97167	3.37258
118.4	1.97333	-6.4097	118.4	1.97333	3.37258
118.5	1.975	-6.4106	118.5	1.975	3.37258
118.6	1.97667	-6.4184	118.6	1.97667	3.37259
118.7	1.97833	-6.419	118.7	1.97833	3.37259
118.8	1.98	-6.4227	118.8	1.98	3.37259
118.9	1.98167	-6.4367	118.9	1.98167	3.37259
119	1.98333	-6.4367	119	1.98333	3.37259
119.1	1.985	-6.4367	119.1	1.985	3.37259
119.2	1.98667	-6.4353	119.2	1.98667	3.37259
119.3	1.98833	-6.4348	119.3	1.98833	3.37259
119.4	1.99	-6.4232	119.4	1.99	3.37259
119.5	1.99167	-6.4227	119.5	1.99167	3.37259
119.6	1.99333	-6.4217	119.6	1.99333	3.37259
119.7	1.995	-6.42	119.7	1.995	3.3726
119.8	1.99667	-6.419	119.8	1.99667	3.3726
119.9	1.99833	-6.4184	119.9	1.99833	3.3726
120	2	-6.4106	120	2	3.3726
120.1	2.00167	-6.2835	120.1	2.00167	3.34338
120.2	2.00333	-6.2835	120.2	2.00333	3.31441
120.3	2.005	-6.2835	120.3	2.005	3.2857
120.4	2.00667	-6.2835	120.4	2.00667	3.25723
120.5	2.00833	-6.2835	120.5	2.00833	3.22901
120.6	2.01	-6.2835	120.6	2.01	3.20104
120.7	2.01167	-6.2835	120.7	2.01167	3.1733
120.8	2.01333	-6.2835	120.8	2.01333	3.14581
120.9	2.015	-6.2835	120.9	2.015	3.11856
121	2.01667	-6.2835	121	2.01667	3.09154
121.1	2.01833	-6.2693	121.1	2.01833	3.06476
121.2	2.02	-6.2296	121.2	2.02	3.0382
121.3	2.02167	-6.2261	121.3	2.02167	3.01188
121.4	2.02333	-6.2261	121.4	2.02333	2.98579
121.5	2.025	-6.2296	121.5	2.025	2.95992
121.6	2.02667	-6.2835	121.6	2.02667	2.93428
121.7	2.02833	-6.3307	121.7	2.02833	2.90885
121.8	2.03	-6.3576	121.8	2.03	2.88366
121.9	2.03167	-6.3688	121.9	2.03167	2.85867
122	2.03333	-6.3747	122	2.03333	2.8339
122.1	2.035	-6.3839	122.1	2.035	2.80935
122.2	2.03667	-6.3839	122.2	2.03667	2.78501
122.3	2.03833	-6.3839	122.3	2.03833	2.76089
122.4	2.04	-6.3869	122.4	2.04	2.73696
122.5	2.04167	-6.3747	122.5	2.04167	2.71325
122.6	2.04333	-6.3587	122.6	2.04333	2.68975
122.7	2.045	-6.3493	122.7	2.045	2.66644
122.8	2.04667	-6.3408	122.8	2.04667	2.64334
122.9	2.04833	-6.3317	122.9	2.04833	2.62044
123	2.05	-6.3293	123	2.05	2.59774
123.1	2.05167	-6.3211	123.1	2.05167	2.57523
123.2	2.05333	-6.3071	123.2	2.05333	2.55292
123.3	2.055	-6.3061	123.3	2.055	2.5308
123.4	2.05667	-6.3053	123.4	2.05667	2.50888
123.5	2.05833	-6.2841	123.5	2.05833	2.48714
123.6	2.06	-6.2782	123.6	2.06	2.46559
123.7	2.06167	-6.2623	123.7	2.06167	2.44423
123.8	2.06333	-6.2589	123.8	2.06333	2.42306
123.9	2.065	-6.2488	123.9	2.065	2.40206
124	2.06667	-6.2389	124	2.06667	2.38125
124.1	2.06833	-6.2215	124.1	2.06833	2.36062
124.2	2.07	-6.2037	124.2	2.07	2.34017
124.3	2.07167	-6.1966	124.3	2.07167	2.3199
124.4	2.07333	-6.1867	124.4	2.07333	2.2998
124.5	2.075	-6.1679	124.5	2.075	2.27987
124.6	2.07667	-6.1546	124.6	2.07667	2.26012
124.7	2.07833	-6.1483	124.7	2.07833	2.24054
124.8	2.08	-6.135	124.8	2.08	2.22113
124.9	2.08167	-6.123	124.9	2.08167	2.20189
125	2.08333	-6.1107	125	2.08333	2.18281
125.1	2.085	-6.0954	125.1	2.085	2.1639
125.2	2.08667	-6.0867	125.2	2.08667	2.14515
125.3	2.08833	-6.0809	125.3	2.08833	2.12657
125.4	2.09	-6.0729	125.4	2.09	2.10814
125.5	2.09167	-6.0672	125.5	2.09167	2.08988
125.6	2.09333	-6.0598	125.6	2.09333	2.07177
125.7	2.095	-6.0513	125.7	2.095	2.05382
125.8	2.09667	-6.031	125.8	2.09667	2.03603
125.9	2.09833	-6.018	125.9	2.09833	2.01839
126	2.1	-6.0162	126	2.1	2.0009
126.1	2.10167	-6.0156	126.1	2.10167	1.98357
126.2	2.10333	-6.0057	126.2	2.10333	1.96638
126.3	2.105	-5.9974	126.3	2.105	1.94935
126.4	2.10667	-5.9914	126.4	2.10667	1.93246
126.5	2.10833	-5.9803	126.5	2.10833	1.91572
126.6	2.11	-5.9736	126.6	2.11	1.89912
126.7	2.11167	-5.9679	126.7	2.11167	1.88267
126.8	2.11333	-5.9557	126.8	2.11333	1.86636
126.9	2.115	-5.9435	126.9	2.115	1.85019
127	2.11667	-5.9283	127	2.11667	1.83416
127.1	2.11833	-5.9215	127.1	2.11833	1.81827
127.2	2.12	-5.9102	127.2	2.12	1.80251
127.3	2.12167	-5.9034	127.3	2.12167	1.7869
127.4	2.12333	-5.8957	127.4	2.12333	1.77142
127.5	2.125	-5.8841	127.5	2.125	1.75607
127.6	2.12667	-5.8742	127.6	2.12667	1.74086
127.7	2.12833	-5.8666	127.7	2.12833	1.72577
127.8	2.13	-5.858	127.8	2.13	1.71082
127.9	2.13167	-5.8533	127.9	2.13167	1.696
128	2.13333	-5.844	128	2.13333	1.68131
128.1	2.135	-5.8366	128.1	2.135	1.66674
128.2	2.13667	-5.8352	128.2	2.13667	1.6523
128.3	2.13833	-5.835	128.3	2.13833	1.63799
128.4	2.14	-5.8359	128.4	2.14	1.62379
128.5	2.14167	-5.8371	128.5	2.14167	1.60973
128.6	2.14333	-5.8407	128.6	2.14333	1.59578
128.7	2.145	-5.8483	128.7	2.145	1.58195
128.8	2.14667	-5.8302	128.8	2.14667	1.56825
128.9	2.14833	-5.8221	128.9	2.14833	1.55466
129	2.15	-5.8085	129	2.15	1.54119
129.1	2.15167	-5.7957	129.1	2.15167	1.52784
129.2	2.15333	-5.789	129.2	2.15333	1.5146
129.3	2.155	-5.7983	129.3	2.155	1.50148
129.4	2.15667	-5.8275	129.4	2.15667	1.48847
129.5	2.15833	-5.981	129.5	2.15833	1.47558
129.6	2.16	-6.0607	129.6	2.16	1.46279
129.7	2.16167	-5.5045	129.7	2.16167	1.45012
129.8	2.16333	-5.5102	129.8	2.16333	1.43756
129.9	2.165	-6.0397	129.9	2.165	1.4251
130	2.16667	-6.3871	130	2.16667	1.41276
130.1	2.16833	-6.0343	130.1	2.16833	1.40052
130.2	2.17	-5.4617	130.2	2.17	1.38838
130.3	2.17167	-5.5947	130.3	2.17167	1.37636
130.4	2.17333	-5.6798	130.4	2.17333	1.36443
130.5	2.175	-5.7285	130.5	2.175	1.35261
130.6	2.17667	-5.701	130.6	2.17667	1.34089
130.7	2.17833	-5.6814	130.7	2.17833	1.32927
130.8	2.18	-5.6991	130.8	2.18	1.31776
130.9	2.18167	-5.6741	130.9	2.18167	1.30634
131	2.18333	-5.6654	131	2.18333	1.29502
131.1	2.185	-5.6573	131.1	2.185	1.2838
131.2	2.18667	-5.6286	131.2	2.18667	1.27268
131.3	2.18833	-5.6421	131.3	2.18833	1.26166
131.4	2.19	-5.6468	131.4	2.19	1.25073
131.5	2.19167	-5.6644	131.5	2.19167	1.23989
131.6	2.19333	-5.6385	131.6	2.19333	1.22915
131.7	2.195	-5.6612	131.7	2.195	1.2185
131.8	2.19667	-5.6779	131.8	2.19667	1.20794
131.9	2.19833	-5.6654	131.9	2.19833	1.19748
132	2.2	-5.6649	132	2.2	1.1871
132.1	2.20167	-5.6437	132.1	2.20167	1.17682
132.2	2.20333	-5.6608	132.2	2.20333	1.16662
132.3	2.205	-5.654	132.3	2.205	1.15652
132.4	2.20667	-5.6573	132.4	2.20667	1.14649
132.5	2.20833	-5.6549	132.5	2.20833	1.13656
132.6	2.21	-5.6517	132.6	2.21	1.12671
132.7	2.21167	-5.6845	132.7	2.21167	1.11695
132.8	2.21333	-5.7044	132.8	2.21333	1.10728
132.9	2.215	-5.7222	132.9	2.215	1.09768
133	2.21667	-5.739	133	2.21667	1.08817
133.1	2.21833	-5.7522	133.1	2.21833	1.07875
133.2	2.22	-5.7599	133.2	2.22	1.0694
133.3	2.22167	-5.7626	133.3	2.22167	1.06014
133.4	2.22333	-5.753	133.4	2.22333	1.05095
133.5	2.225	-5.6863	133.5	2.225	1.04185
133.6	2.22667	-5.7114	133.6	2.22667	1.03282
133.7	2.22833	-5.7381	133.7	2.22833	1.02387
133.8	2.23	-5.7655	133.8	2.23	1.015
133.9	2.23167	-5.6814	133.9	2.23167	1.00621
134	2.23333	-5.7571	134	2.23333	0.99749
134.1	2.235	-5.5751	134.1	2.235	0.988847
134.2	2.23667	-5.7287	134.2	2.23667	0.98028
134.3	2.23833	-5.755	134.3	2.23833	0.971789
134.4	2.24	-5.555	134.4	2.24	0.963369
134.5	2.24167	-6.2364	134.5	2.24167	0.955022
134.6	2.24333	-6.214	134.6	2.24333	0.946748
134.7	2.245	-5.6752	134.7	2.245	0.938545
134.8	2.24667	-5.6051	134.8	2.24667	0.930416
134.9	2.24833	-5.7311	134.9	2.24833	0.922354
135	2.25	-5.7598	135	2.25	0.914363
135.1	2.25167	-5.6685	135.1	2.25167	0.906441
135.2	2.25333	-5.6969	135.2	2.25333	0.898587
135.3	2.255	-5.6719	135.3	2.255	0.890804
135.4	2.25667	-5.689	135.4	2.25667	0.883086
135.5	2.25833	-5.6814	135.5	2.25833	0.875435
135.6	2.26	-5.6387	135.6	2.26	0.86785
135.7	2.26167	-5.6596	135.7	2.26167	0.860331
135.8	2.26333	-5.672	135.8	2.26333	0.852879
135.9	2.265	-5.6371	135.9	2.265	0.845489
136	2.26667	-5.6214	136	2.26667	0.838164
136.1	2.26833	-5.6053	136.1	2.26833	0.830902
136.2	2.27	-5.591	136.2	2.27	0.823703
136.3	2.27167	-5.593	136.3	2.27167	0.816568
136.4	2.27333	-5.5762	136.4	2.27333	0.809493
136.5	2.275	-5.5547	136.5	2.275	0.80248
136.6	2.27667	-5.551	136.6	2.27667	0.795527
136.7	2.27833	-5.5277	136.7	2.27833	0.788634
136.8	2.28	-5.5185	136.8	2.28	0.781803
136.9	2.28167	-5.4981	136.9	2.28167	0.77503
137	2.28333	-5.5028	137	2.28333	0.768315
137.1	2.285	-5.5011	137.1	2.285	0.761658
137.2	2.28667	-5.4915	137.2	2.28667	0.755059
137.3	2.28833	-5.4777	137.3	2.28833	0.748519
137.4	2.29	-5.4724	137.4	2.29	0.742034
137.5	2.29167	-5.479	137.5	2.29167	0.735604
137.6	2.29333	-5.4848	137.6	2.29333	0.729231
137.7	2.295	-5.4846	137.7	2.295	0.722913
137.8	2.29667	-5.4832	137.8	2.29667	0.716651
137.9	2.29833	-5.4824	137.9	2.29833	0.710442
138	2.3	-5.4876	138	2.3	0.704287
138.1	2.30167	-5.4844	138.1	2.30167	0.698185
138.2	2.30333	-5.4677	138.2	2.30333	0.692135
138.3	2.305	-5.4522	138.3	2.305	0.68614
138.4	2.30667	-5.446	138.4	2.30667	0.680196
138.5	2.30833	-5.4413	138.5	2.30833	0.674302
138.6	2.31	-5.4364	138.6	2.31	0.66846
138.7	2.31167	-5.4304	138.7	2.31167	0.662668
138.8	2.31333	-5.4222	138.8	2.31333	0.656929
138.9	2.315	-5.414	138.9	2.315	0.651237
139	2.31667	-5.4067	139	2.31667	0.645594
139.1	2.31833	-5.4029	139.1	2.31833	0.640001
139.2	2.32	-5.3918	139.2	2.32	0.634456
139.3	2.32167	-5.3796	139.3	2.32167	0.62896
139.4	2.32333	-5.3703	139.4	2.32333	0.623511
139.5	2.325	-5.365	139.5	2.325	0.618109
139.6	2.32667	-5.3565	139.6	2.32667	0.612753
139.7	2.32833	-5.3486	139.7	2.32833	0.607444
139.8	2.33	-5.3447	139.8	2.33	0.602183
139.9	2.33167	-5.3372	139.9	2.33167	0.596966
140	2.33333	-5.3362	140	2.33333	0.591793
140.1	2.335	-5.3247	140.1	2.335	0.586666
140.2	2.33667	-5.317	140.2	2.33667	0.581583
140.3	2.33833	-5.3092	140.3	2.33833	0.576546
140.4	2.34	-5.3026	140.4	2.34	0.57155
140.5	2.34167	-5.2913	140.5	2.34167	0.566598
140.6	2.34333	-5.2843	140.6	2.34333	0.561689
140.7	2.345	-5.2786	140.7	2.345	0.556823
140.8	2.34667	-5.2702	140.8	2.34667	0.552
140.9	2.34833	-5.2641	140.9	2.34833	0.547217
141	2.35	-5.2544	141	2.35	0.542476
141.1	2.35167	-5.249	141.1	2.35167	0.537776
141.2	2.35333	-5.2426	141.2	2.35333	0.533116
141.3	2.355	-5.2329	141.3	2.355	0.528499
141.4	2.35667	-5.2229	141.4	2.35667	0.52392
141.5	2.35833	-5.2119	141.5	2.35833	0.51938
141.6	2.36	-5.2028	141.6	2.36	0.51488
141.7	2.36167	-5.1949	141.7	2.36167	0.510419
141.8	2.36333	-5.1872	141.8	2.36333	0.505998
141.9	2.365	-5.1823	141.9	2.365	0.501614
142	2.36667	-5.1764	142	2.36667	0.497268
142.1	2.36833	-5.167	142.1	2.36833	0.49296
142.2	2.37	-5.1611	142.2	2.37	0.488689
142.3	2.37167	-5.1553	142.3	2.37167	0.484456
142.4	2.37333	-5.1497	142.4	2.37333	0.480258
142.5	2.375	-5.145	142.5	2.375	0.476097
142.6	2.37667	-5.1374	142.6	2.37667	0.471972
142.7	2.37833	-5.1258	142.7	2.37833	0.467883
142.8	2.38	-5.1223	142.8	2.38	0.463831
142.9	2.38167	-5.114	142.9	2.38167	0.459812
143	2.38333	-5.1058	143	2.38333	0.455828
143.1	2.385	-5.0981	143.1	2.385	0.451879
143.2	2.38667	-5.0889	143.2	2.38667	0.447963
143.3	2.38833	-5.084	143.3	2.38833	0.444083
143.4	2.39	-5.0823	143.4	2.39	0.440236
143.5	2.39167	-5.0752	143.5	2.39167	0.436421
143.6	2.39333	-5.0683	143.6	2.39333	0.43264
143.7	2.395	-5.0632	143.7	2.395	0.428892
143.8	2.39667	-5.0552	143.8	2.39667	0.425177
143.9	2.39833	-5.0484	143.9	2.39833	0.421493
144	2.4	-5.0397	144	2.4	0.417841
144.1	2.40167	-5.0297	144.1	2.40167	0.414221
144.2	2.40333	-5.0228	144.2	2.40333	0.410632
144.3	2.405	-5.0225	144.3	2.405	0.407075
144.4	2.40667	-5.0135	144.4	2.40667	0.403548
144.5	2.40833	-5.0021	144.5	2.40833	0.400052
144.6	2.41	-4.988	144.6	2.41	0.396586
144.7	2.41167	-4.9835	144.7	2.41167	0.39315
144.8	2.41333	-4.9785	144.8	2.41333	0.389744
144.9	2.415	-4.9701	144.9	2.415	0.386368
145	2.41667	-4.9651	145	2.41667	0.38302
145.1	2.41833	-4.9586	145.1	2.41833	0.379702
145.2	2.42	-4.9558	145.2	2.42	0.376412
145.3	2.42167	-4.9486	145.3	2.42167	0.373151
145.4	2.42333	-4.9384	145.4	2.42333	0.369918
145.5	2.425	-4.9272	145.5	2.425	0.366713
145.6	2.42667	-4.9173	145.6	2.42667	0.363536
145.7	2.42833	-4.9058	145.7	2.42833	0.360386
145.8	2.43	-4.8969	145.8	2.43	0.357265
145.9	2.43167	-4.8918	145.9	2.43167	0.354169
146	2.43333	-4.8878	146	2.43333	0.351101
146.1	2.435	-4.8823	146.1	2.435	0.348059
146.2	2.43667	-4.8788	146.2	2.43667	0.345043
146.3	2.43833	-4.8759	146.3	2.43833	0.342055
146.4	2.44	-4.8689	146.4	2.44	0.339091
146.5	2.44167	-4.8604	146.5	2.44167	0.336153
146.6	2.44333	-4.8462	146.6	2.44333	0.333241
146.7	2.445	-4.8357	146.7	2.445	0.330353
146.8	2.44667	-4.8363	146.8	2.44667	0.327492
146.9	2.44833	-4.8296	146.9	2.44833	0.324654
147	2.45	-4.8258	147	2.45	0.321842
147.1	2.45167	-4.8156	147.1	2.45167	0.319053
147.2	2.45333	-4.8106	147.2	2.45333	0.316289
147.3	2.455	-4.8017	147.3	2.455	0.313549
147.4	2.45667	-4.8072	147.4	2.45667	0.310833
147.5	2.45833	-4.8021	147.5	2.45833	0.308139
147.6	2.46	-4.8031	147.6	2.46	0.30547
147.7	2.46167	-4.7902	147.7	2.46167	0.302823
147.8	2.46333	-4.7808	147.8	2.46333	0.3002
147.9	2.465	-4.7792	147.9	2.465	0.297599
148	2.46667	-4.7727	148	2.46667	0.295021
148.1	2.46833	-4.7468	148.1	2.46833	0.292465
148.2	2.47	-4.741	148.2	2.47	0.289931
148.3	2.47167	-4.7225	148.3	2.47167	0.287419
148.4	2.47333	-4.7038	148.4	2.47333	0.284929
148.5	2.475	-4.6966	148.5	2.475	0.28246
148.6	2.47667	-4.6886	148.6	2.47667	0.280013
148.7	2.47833	-4.663	148.7	2.47833	0.277587
148.8	2.48	-4.6629	148.8	2.48	0.275183
148.9	2.48167	-4.6534	148.9	2.48167	0.272798
149	2.48333	-4.6487	149	2.48333	0.270435
149.1	2.485	-4.6496	149.1	2.485	0.268092
149.2	2.48667	-4.6527	149.2	2.48667	0.265769
149.3	2.48833	-4.6468	149.3	2.48833	0.263467
149.4	2.49	-4.6405	149.4	2.49	0.261184
149.5	2.49167	-4.6315	149.5	2.49167	0.258921
149.6	2.49333	-4.6249	149.6	2.49333	0.256678
149.7	2.495	-4.6285	149.7	2.495	0.254454
149.8	2.49667	-4.6202	149.8	2.49667	0.25225
149.9	2.49833	-4.6049	149.9	2.49833	0.250065
150	2.5	-4.5946	150	2.5	0.247898
150.1	2.50167	-4.5807	150.1	2.50167	0.24575
150.2	2.50333	-4.5928	150.2	2.50333	0.243621
150.3	2.505	-4.5901	150.3	2.505	0.241511
150.4	2.50667	-4.5773	150.4	2.50667	0.239418
150.5	2.50833	-4.5604	150.5	2.50833	0.237344
150.6	2.51	-4.5455	150.6	2.51	0.235288
150.7	2.51167	-4.5233	150.7	2.51167	0.233249
150.8	2.51333	-4.4996	150.8	2.51333	0.231229
150.9	2.515	-4.4878	150.9	2.515	0.229225
151	2.51667	-4.4739	151	2.51667	0.227239
151.1	2.51833	-4.4654	151.1	2.51833	0.22527
151.2	2.52	-4.4727	151.2	2.52	0.223319
151.3	2.52167	-4.481	151.3	2.52167	0.221384
151.4	2.52333	-4.4923	151.4	2.52333	0.219466
151.5	2.525	-4.497	151.5	2.525	0.217565
151.6	2.52667	-4.504	151.6	2.52667	0.21568
151.7	2.52833	-4.5039	151.7	2.52833	0.213811
151.8	2.53	-4.5047	151.8	2.53	0.211959
151.9	2.53167	-4.4845	151.9	2.53167	0.210123
152	2.53333	-4.4596	152	2.53333	0.208302
152.1	2.535	-4.4588	152.1	2.535	0.206497
152.2	2.53667	-4.4667	152.2	2.53667	0.204708
152.3	2.53833	-4.4791	152.3	2.53833	0.202935
152.4	2.54	-4.4615	152.4	2.54	0.201177
152.5	2.54167	-4.4554	152.5	2.54167	0.199434
152.6	2.54333	-4.4443	152.6	2.54333	0.197706
152.7	2.545	-4.3997	152.7	2.545	0.195993
152.8	2.54667	-4.3621	152.8	2.54667	0.194295
152.9	2.54833	-4.3537	152.9	2.54833	0.192612
153	2.55	-4.3551	153	2.55	0.190943
153.1	2.55167	-4.3566	153.1	2.55167	0.189289
153.2	2.55333	-4.3657	153.2	2.55333	0.187649
153.3	2.555	-4.3683	153.3	2.555	0.186023
153.4	2.55667	-4.3922	153.4	2.55667	0.184412
153.5	2.55833	-4.4054	153.5	2.55833	0.182814
153.6	2.56	-4.3965	153.6	2.56	0.18123
153.7	2.56167	-4.3894	153.7	2.56167	0.17966
153.8	2.56333	-4.3749	153.8	2.56333	0.178104
153.9	2.565	-4.3452	153.9	2.565	0.17656
154	2.56667	-4.3176	154	2.56667	0.175031
154.1	2.56833	-4.2921	154.1	2.56833	0.173514
154.2	2.57	-4.2759	154.2	2.57	0.172011
154.3	2.57167	-4.2518	154.3	2.57167	0.170521
154.4	2.57333	-4.2293	154.4	2.57333	0.169044
154.5	2.575	-4.2288	154.5	2.575	0.167579
154.6	2.57667	-4.2193	154.6	2.57667	0.166127
154.7	2.57833	-4.2239	154.7	2.57833	0.164688
154.8	2.58	-4.2244	154.8	2.58	0.163261
154.9	2.58167	-4.2295	154.9	2.58167	0.161847
155	2.58333	-4.227	155	2.58333	0.160444
155.1	2.585	-4.2209	155.1	2.585	0.159054
155.2	2.58667	-4.2281	155.2	2.58667	0.157676
155.3	2.58833	-4.2321	155.3	2.58833	0.15631
155.4	2.59	-4.2149	155.4	2.59	0.154956
155.5	2.59167	-4.219	155.5	2.59167	0.153614
155.6	2.59333	-4.2079	155.6	2.59333	0.152283
155.7	2.595	-4.2041	155.7	2.595	0.150963
155.8	2.59667	-4.1769	155.8	2.59667	0.149656
155.9	2.59833	-4.1646	155.9	2.59833	0.148359
156	2.6	-4.1633	156	2.6	0.147074
156.1	2.60167	-4.1557	156.1	2.60167	0.145799
156.2	2.60333	-4.1465	156.2	2.60333	0.144536
156.3	2.605	-4.1308	156.3	2.605	0.143284
156.4	2.60667	-4.1151	156.4	2.60667	0.142043
156.5	2.60833	-4.1006	156.5	2.60833	0.140812
156.6	2.61	-4.0841	156.6	2.61	0.139592
156.7	2.61167	-4.0771	156.7	2.61167	0.138383
156.8	2.61333	-4.067	156.8	2.61333	0.137184
156.9	2.615	-4.0572	156.9	2.615	0.135995
157	2.61667	-4.0581	157	2.61667	0.134817
157.1	2.61833	-4.0589	157.1	2.61833	0.133649
157.2	2.62	-4.0507	157.2	2.62	0.132491
157.3	2.62167	-4.0336	157.3	2.62167	0.131344
157.4	2.62333	-4.0224	157.4	2.62333	0.130206
157.5	2.625	-4.0104	157.5	2.625	0.129077
157.6	2.62667	-4.0007	157.6	2.62667	0.127959
157.7	2.62833	-3.9948	157.7	2.62833	0.12685
157.8	2.63	-3.99	157.8	2.63	0.125752
157.9	2.63167	-3.9744	157.9	2.63167	0.124662
158	2.63333	-3.9673	158	2.63333	0.123582
158.1	2.635	-3.9572	158.1	2.635	0.122511
158.2	2.63667	-3.9459	158.2	2.63667	0.12145
158.3	2.63833	-3.9334	158.3	2.63833	0.120398
158.4	2.64	-3.9225	158.4	2.64	0.119355
158.5	2.64167	-3.9196	158.5	2.64167	0.118321
158.6	2.64333	-3.9097	158.6	2.64333	0.117296
158.7	2.645	-3.9	158.7	2.645	0.116279
158.8	2.64667	-3.8857	158.8	2.64667	0.115272
158.9	2.64833	-3.8734	158.9	2.64833	0.114273
159	2.65	-3.8582	159	2.65	0.113283
159.1	2.65167	-3.8327	159.1	2.65167	0.112302
159.2	2.65333	-3.8178	159.2	2.65333	0.111329
159.3	2.655	-3.8021	159.3	2.655	0.110364
159.4	2.65667	-3.7889	159.4	2.65667	0.109408
159.5	2.65833	-3.7772	159.5	2.65833	0.10846
159.6	2.66	-3.7654	159.6	2.66	0.107521
159.7	2.66167	-3.7467	159.7	2.66167	0.106589
159.8	2.66333	-3.7331	159.8	2.66333	0.105666
159.9	2.665	-3.7198	159.9	2.665	0.10475
160	2.66667	-3.7059	160	2.66667	0.103843
160.1	2.66833	-3.6977	160.1	2.66833	0.102943
160.2	2.67	-3.6966	160.2	2.67	0.102051
160.3	2.67167	-3.696	160.3	2.67167	0.101167
160.4	2.67333	-3.6958	160.4	2.67333	0.100291
160.5	2.675	-3.6951	160.5	2.675	0.0994217
160.6	2.67667	-3.6938	160.6	2.67667	0.0985603
160.7	2.67833	-3.6841	160.7	2.67833	0.0977064
[truncated: 20,072 more rows]

## Sheet: Fig 1f
#1					#2					#3					#1																					#2
Conc (M)	Log conc (M)	Binding response (RU) at 15 sec before injection end with 5 sec window	%		Conc (M)	Log conc (M)	Binding response (RU) at 15 sec before injection end with 5 sec window	%		Conc (M)	Log conc (M)	Binding response (RU) at 15 sec before injection end with 5 sec window	%		Time (sec)	0.0152 nM	Time (sec)	0.0457 nM	Time (sec)	0.137 nM	Time (sec)	0.412 nM	Time (sec)	1.23 nM	Time (sec)	3.70 nM	Time (sec)	11.1 nM	Time (sec)	33.3 nM	Time (sec)	100 nM	Time (sec)	300 nM		Time (sec)	0.0152 nM	Time (sec)	0.0457 nM	Time (sec)	0.137 nM	Time (sec)	0.412 nM	Time (sec)	1.23 nM	Time (sec)	3.70 nM	Time (sec)	11.1 nM
1.52416e-11	-10.8	15.9964	5.69607		1.52416e-11	-10.8	18.9934	5.86582		1.52416e-11	-10.8	14.8146	5.67386		-38.4	-0.146704	-38.4	-0.8782	-38.4	-1.0145	-38.4	-0.0749036	-38.4	0.5221	-38.4	0.701	-38.4	0.365996	-38.4	1.2021	-38.4	1.9652	-38.4	2.8054		-38.4	0.048199	-38.4	-0.3459	-38.4	-0.5987	-38.4	-0.688601	-38.4	0.0441	-38.4	0.109	-38.4	-0.160301
4.57247e-11	-10.3	18.0798	6.43794		4.57247e-11	-10.3	21.6896	6.6985		4.57247e-11	-10.3	14.3053	5.4788		-38.3	-0.8207	-38.3	-0.1502	-38.3	-0.2387	-38.3	0.4936	-38.3	0.2315	-38.3	0.2248	-38.3	0.5681	-38.3	1.2657	-38.3	2.1936	-38.3	2.9271		-38.3	-0.4104	-38.3	-0.5395	-38.3	-0.6187	-38.3	-0.1497	-38.3	-0.2138	-38.3	-0.2421	-38.3	-0.215913
1.37174e-10	-9.86	23.5935	8.40128		1.37174e-10	-9.86	28.6675	8.85352		1.37174e-10	-9.86	17.9738	6.8838		-38.2	-0.1457	-38.2	0.6043	-38.2	0.5119	-38.2	0.132	-38.2	0.2101	-38.2	0.0841	-38.2	0.5727	-38.2	1.2153	-38.2	2.0815	-38.2	2.7424		-38.2	-0.5582	-38.2	0.0589999	-38.2	-0.1263	-38.2	-0.5218	-38.2	-0.2795	-38.2	-0.3388	-38.2	0.1251
4.11523e-10	-9.39	38.8189	13.8228		4.11523e-10	-9.39	46.2353	14.2791		4.11523e-10	-9.39	31.2339	11.9623		-38.1	-0.0554	-38.1	-0.4855	-38.1	-0.5182	-38.1	-0.402478	-38.1	-0.1339	-38.1	-0.466	-38.1	0.0155225	-38.1	0.697822	-38.1	1.4751	-38.1	2.2082		-38.1	0.0019	-38.1	-0.5215	-38.1	-0.4148	-38.1	-0.569975	-38.1	-0.2467	-38.1	-0.1049	-38.1	-0.0583754
1.23457e-09	-8.91	76.2172	27.1398		1.23457e-09	-8.91	86.6933	26.7739		1.23457e-09	-8.91	66.846	25.6014		-38	-0.0205	-38	-0.1138	-38	-0.0561	-38	-0.0295	-38	0.1519	-38	0.0097	-38	0.4189	-38	1.0495	-38	1.8058	-38	2.5488		-38	-0.2687	-38	-0.5273	-38	-0.3356	-38	-0.1434	-38	-0.2253	-38	-0.0544	-38	0.107
3.7037e-09	-8.43	139.111	49.5353		3.7037e-09	-8.43	160.229	49.4842		3.7037e-09	-8.43	122.765	47.0178		-37.9	-0.4231	-37.9	-0.282805	-37.9	-0.169705	-37.9	-0.2659	-37.9	-0.116205	-37.9	-0.0564046	-37.9	0.2815	-37.9	0.8759	-37.9	1.6172	-37.9	2.3522		-37.9	-0.310799	-37.9	-0.1733	-37.9	-0.1599	-37.9	-0.285599	-37.9	-0.1761	-37.9	-0.019	-37.9	0.136201
1.11111e-08	-7.95	224.178	79.8262		1.11111e-08	-7.95	255.727	78.9774		1.11111e-08	-7.95	208.081	79.693		-37.8	-0.141	-37.8	-0.2362	-37.8	-0.32	-37.8	-0.3539	-37.8	-0.2927	-37.8	-0.2215	-37.8	0.167705	-37.8	0.773305	-37.8	1.4919	-37.8	2.2171		-37.8	-0.1506	-37.8	-0.0599	-37.8	-0.1161	-37.8	-0.2175	-37.8	-0.1551	-37.8	-0.0132	-37.8	0.1961
3.33333e-08	-7.48	251.773	89.6525		3.33333e-08	-7.48	286.967	88.6253		3.33333e-08	-7.48	240.712	92.1904		-37.7	-0.0831	-37.7	-0.1702	-37.7	-0.0948004	-37.7	-0.1598	-37.7	-0.1379	-37.7	-0.00669997	-37.7	0.3056	-37.7	0.9693	-37.7	1.6463	-37.7	2.379		-37.7	-0.1088	-37.7	-0.0566012	-37.7	-0.0509012	-37.7	-0.2107	-37.7	-0.1679	-37.7	-0.0233	-37.7	0.1796
1e-07	-7	264.487	94.1799		1e-07	-7	303.125	93.6156		1e-07	-7	254.335	97.4082		-37.6	-0.1245	-37.6	-0.164	-37.6	-0.1714	-37.6	-0.1675	-37.6	-0.159	-37.6	-0.0222	-37.6	0.2988	-37.6	0.9768	-37.6	1.6156	-37.6	2.3742		-37.6	-0.1094	-37.6	-0.0591	-37.6	-0.0576	-37.6	-0.188399	-37.6	-0.1932	-37.6	-0.0421	-37.6	0.104401
3e-07	-6.52	280.832	100		3e-07	-6.52	323.798	100		3e-07	-6.52	261.103	100		-37.5	-0.0673	-37.5	-0.1469	-37.5	-0.1561	-37.5	-0.1606	-37.5	-0.1569	-37.5	-0.0205	-37.5	0.1686	-37.5	0.8513	-37.5	1.6046	-37.5	2.4651		-37.5	-0.1178	-37.5	-0.1133	-37.5	-0.1223	-37.5	-0.2442	-37.5	-0.2332	-37.5	-0.091	-37.5	-0.0828
															-37.4	-0.0439	-37.4	-0.1739	-37.4	-0.1345	-37.4	-0.1345	-37.4	-0.082	-37.4	-0.1454	-37.4	0.2748	-37.4	0.9499	-37.4	1.6884	-37.4	2.4994		-37.4	-0.325393	-37.4	-0.3071	-37.4	-0.3293	-37.4	-0.424993	-37.4	-0.5368	-37.4	-0.3812	-37.4	-0.0959932
															-37.3	-0.0544	-37.3	-0.1841	-37.3	-0.1786	-37.3	-0.156	-37.3	-0.2151	-37.3	-0.0117	-37.3	0.2851	-37.3	0.9825	-37.3	1.7581	-37.3	2.5214		-37.3	0.0092	-37.3	0.0032	-37.3	-0.0676	-37.3	-0.1052	-37.3	-0.0852	-37.3	0.0594	-37.3	0.1858
															-37.2	-0.0206	-37.2	-0.1783	-37.2	-0.2827	-37.2	-0.1153	-37.2	-0.118	-37.2	0.0481	-37.2	0.39	-37.2	1.0154	-37.2	1.8344	-37.2	2.7114		-37.2	-0.1346	-37.2	-0.271998	-37.2	-0.342598	-37.2	-0.1973	-37.2	-0.2622	-37.2	-0.1137	-37.2	0.0723
															-37.1	-0.0289	-37.1	-0.1156	-37.1	-0.1763	-37.1	-0.0607003	-37.1	-0.1219	-37.1	0.0959	-37.1	0.4464	-37.1	1.1141	-37.1	2.0224	-37.1	2.3771		-37.1	-0.2142	-37.1	-0.0296	-37.1	-0.0977	-37.1	-0.121902	-37.1	-0.137	-37.1	-0.0127	-37.1	0.240498
															-37	0.0209	-37	-0.0431	-37	-0.0442	-37	0.045	-37	-0.0123	-37	0.169	-37	0.6673	-37	1.3709	-37	1.6541	-37	2.4632		-37	0.0436	-37	0.0292	-37	0.0145	-37	0.0081	-37	0.0902	-37	0.2062	-37	0.5458
															-36.9	-0.0261	-36.9	-0.0406026	-36.9	-0.0583026	-36.9	-0.0768	-36.9	0.0177974	-36.9	0.274997	-36.9	0.2101	-36.9	0.9001	-36.9	1.6593	-36.9	2.3201		-36.9	-0.0215	-36.9	0.0541972	-36.9	0.0510972	-36.9	0.1389	-36.9	0.181597	-36.9	0.411497	-36.9	0.1699
															-36.8	-0.0741	-36.8	-0.1125	-36.8	-0.1275	-36.8	-0.0458	-36.8	-0.2647	-36.8	-0.189	-36.8	0.119203	-36.8	0.811103	-36.8	1.5525	-36.8	1.8126		-36.8	-0.053	-36.8	0.1283	-36.8	0.0556	-36.8	0.3414	-36.8	-0.2547	-36.8	-0.0057	-36.8	0.123903
															-36.7	-0.1086	-36.7	0.0417921	-36.7	-0.0828079	-36.7	-0.3526	-36.7	-0.2405	-36.7	-0.2075	-36.7	0.1082	-36.7	0.8136	-36.7	1.0838	-36.7	1.34159		-36.7	0.0429	-36.7	0.359994	-36.7	0.302494	-36.7	-0.0616	-36.7	-0.2211	-36.7	0.0103	-36.7	0.1551
															-36.6	-0.1206	-36.6	-0.5475	-36.6	-0.5929	-36.6	-0.491292	-36.6	-0.4208	-36.6	-0.3961	-36.6	-0.512092	-36.6	0.309408	-36.6	0.3496	-36.6	0.7874		-36.6	0.0625	-36.6	-0.1484	-36.6	-0.2271	-36.6	-0.197794	-36.6	-0.233	-36.6	-0.1726	-36.6	-0.207294
															-36.5	-0.1265	-36.5	-0.1295	-36.5	-0.1873	-36.5	0.0402	-36.5	-0.414	-36.5	-0.377	-36.5	-0.5625	-36.5	0.0073	-36.5	0.4484	-36.5	1.0672		-36.5	-0.1598	-36.5	0.00590001	-36.5	-0.0172	-36.5	-0.1235	-36.5	-0.3309	-36.5	-0.1462	-36.5	-0.3657
															-36.4	-0.0794	-36.4	-0.1301	-36.4	-0.2175	-36.4	-0.3659	-36.4	-0.8613	-36.4	-0.8226	-36.4	-0.9645	-36.4	-0.3605	-36.4	0.3811	-36.4	1.0893		-36.4	-0.19	-36.4	-0.0921983	-36.4	-0.141898	-36.4	-0.4018	-36.4	-0.784898	-36.4	-0.651498	-36.4	-0.771
															-36.3	-0.1212	-36.3	-0.5497	-36.3	-0.5955	-36.3	-1.0547	-36.3	-1.2213	-36.3	-1.1584	-36.3	-1.073	-36.3	-0.4447	-36.3	0.4193	-36.3	1.1715		-36.3	-0.0441	-36.3	-0.2309	-36.3	-0.2375	-36.3	-0.7736	-36.3	-1.0657	-36.3	-0.9421	-36.3	-0.807302
															-36.2	-0.1113	-36.2	-0.605781	-36.2	-0.637081	-36.2	-1.0776	-36.2	-0.9083	-36.2	-0.8413	-36.2	-0.5886	-36.2	-0.0659	-36.2	0.8086	-36.2	1.63562		-36.2	-0.2349	-36.2	-0.439285	-36.2	-0.532785	-36.2	-0.9642	-36.2	-0.9985	-36.2	-0.9721	-36.2	-0.6364
															-36.1	-0.0245	-36.1	-0.4131	-36.1	-0.4779	-36.1	-0.587419	-36.1	-0.3759	-36.1	-0.2922	-36.1	0.00778096	-36.1	0.541881	-36.1	1.3528	-36.1	2.1593		-36.1	-0.1924	-36.1	-0.3858	-36.1	-0.4511	-36.1	-0.701015	-36.1	-0.5106	-36.1	-0.5403	-36.1	-0.196515
															-36	-0.1394	-36	-0.2033	-36	-0.2962	-36	-0.2945	-36	-0.0422	-36	0.0434	-36	0.3234	-36	0.9038	-36	1.5671	-36	2.4029		-36	-0.2336	-36	-0.2535	-36	-0.4111	-36	-0.4157	-36	-0.174	-36	-0.2103	-36	0.0318
															-35.9	-0.270299	-35.9	-0.1536	-35.9	-0.2608	-35.9	-0.196499	-35.9	0.0128	-35.9	0.0971	-35.9	0.336801	-35.9	0.935101	-35.9	1.5853	-35.9	2.4086		-35.9	-0.2194	-35.9	-0.177	-35.9	-0.2997	-35.9	-0.3032	-35.9	-0.1378	-35.9	-0.1489	-35.9	0.0666999
															-35.8	-0.2468	-35.8	-0.1169	-35.8	-0.2233	-35.8	-0.1643	-35.8	-0.0245	-35.8	0.097	-35.8	0.299802	-35.8	0.900002	-35.8	1.5733	-35.8	2.3394		-35.8	-0.1664	-35.8	-0.1651	-35.8	-0.2753	-35.8	-0.284	-35.8	-0.1854	-35.8	-0.1115	-35.8	0.0555015
															-35.7	-0.1479	-35.7	-0.0343008	-35.7	-0.129701	-35.7	-0.1499	-35.7	0.00310001	-35.7	0.1121	-35.7	0.3012	-35.7	0.9438	-35.7	1.6128	-35.7	2.3612		-35.7	-0.0461	-35.7	-0.1068	-35.7	-0.181	-35.7	-0.2075	-35.7	-0.1488	-35.7	-0.0473	-35.7	0.0984
															-35.6	-0.0577	-35.6	-0.0319	-35.6	-0.13	-35.6	-0.124299	-35.6	-0.0143	-35.6	0.1255	-35.6	0.305601	-35.6	0.910501	-35.6	1.6082	-35.6	2.3661		-35.6	-0.0166	-35.6	-0.0716	-35.6	-0.1285	-35.6	-0.1545	-35.6	-0.1325	-35.6	-0.042	-35.6	0.0964997
															-35.5	-0.0622	-35.5	0.0182	-35.5	-0.1342	-35.5	-0.1514	-35.5	-0.000999999	-35.5	0.1022	-35.5	0.3072	-35.5	0.9322	-35.5	1.6039	-35.5	2.3344		-35.5	-0.0088	-35.5	-0.0787	-35.5	-0.0836	-35.5	-0.1485	-35.5	-0.1299	-35.5	-0.0129	-35.5	0.1277
															-35.4	-0.0287996	-35.4	0.00109999	-35.4	-0.1379	-35.4	-0.1491	-35.4	9.9987e-05	-35.4	0.1159	-35.4	0.335	-35.4	0.9248	-35.4	1.599	-35.4	2.3203		-35.4	0.00209997	-35.4	-0.0335	-35.4	-0.061	-35.4	-0.1388	-35.4	-0.1108	-35.4	-0.0106	-35.4	0.1246
															-35.3	-0.0465	-35.3	0.00120001	-35.3	-0.1497	-35.3	-0.1563	-35.3	0.0177	-35.3	0.0939	-35.3	0.305302	-35.3	0.901902	-35.3	1.582	-35.3	2.2963		-35.3	0.009	-35.3	-0.0512	-35.3	-0.0274	-35.3	-0.1327	-35.3	-0.1131	-35.3	-0.0231	-35.3	0.110601
															-35.2	-0.0289	-35.2	0.0080992	-35.2	-0.129301	-35.2	-0.1228	-35.2	0.022	-35.2	0.0899	-35.2	0.309	-35.2	0.8974	-35.2	1.5816	-35.2	2.2867		-35.2	0.0247	-35.2	-0.0222003	-35.2	-0.0377003	-35.2	-0.123	-35.2	-0.083	-35.2	0.00889999	-35.2	0.1271
															-35.1	-0.0445	-35.1	0.0046	-35.1	-0.1228	-35.1	-0.138399	-35.1	0.0125	-35.1	0.0744	-35.1	0.271701	-35.1	0.899801	-35.1	1.5622	-35.1	2.2601		-35.1	0.0321	-35.1	-0.0172	-35.1	-0.0302	-35.1	-0.121	-35.1	-0.0855	-35.1	-0.00190001	-35.1	0.1229
															-35	-0.0235	-35	0.000899996	-35	-0.1147	-35	-0.143	-35	0.0343	-35	0.0674	-35	0.2735	-35	0.9046	-35	1.5599	-35	2.2322		-35	0.0362	-35	-0.0106	-35	-0.00730001	-35	-0.0757	-35	-0.0807	-35	0.000599995	-35	0.1281
															-34.9	0.00800051	-34.9	0.0199	-34.9	-0.1117	-34.9	-0.102799	-34.9	0.0376	-34.9	0.0718	-34.9	0.284501	-34.9	0.900001	-34.9	1.5632	-34.9	2.2323		-34.9	0.000501129	-34.9	-0.0349	-34.9	-0.0285	-34.9	-0.0988989	-34.9	-0.1029	-34.9	-0.0018	-34.9	0.102901
															-34.8	-0.00289999	-34.8	-0.00699999	-34.8	-0.1263	-34.8	-0.1277	-34.8	-0.00369999	-34.8	0.0637	-34.8	0.259001	-34.8	0.876701	-34.8	1.5558	-34.8	2.2269		-34.8	0.0242	-34.8	-0.0272	-34.8	-0.0327	-34.8	-0.1188	-34.8	-0.0894	-34.8	0.00899999	-34.8	0.1091
															-34.7	-0.0116	-34.7	-0.00639905	-34.7	-0.102099	-34.7	-0.138	-34.7	-0.0149	-34.7	0.0534	-34.7	0.2488	-34.7	0.8654	-34.7	1.5357	-34.7	2.204		-34.7	0.0129	-34.7	-0.0274	-34.7	-0.0265	-34.7	-0.1175	-34.7	-0.1053	-34.7	-0.0205	-34.7	0.0832
															-34.6	-0.00480001	-34.6	-0.0151	-34.6	-0.1104	-34.6	-0.1214	-34.6	-0.00520001	-34.6	0.0414	-34.6	0.2734	-34.6	0.8709	-34.6	1.5437	-34.6	2.2009		-34.6	0.00330001	-34.6	-0.0117	-34.6	-0.0187	-34.6	-0.1311	-34.6	-0.1006	-34.6	-0.0126	-34.6	0.0844
															-34.5	-0.021	-34.5	-0.0125	-34.5	-0.1293	-34.5	-0.1053	-34.5	-0.0182	-34.5	0.0522	-34.5	0.2613	-34.5	0.8596	-34.5	1.5295	-34.5	2.1969		-34.5	-0.0207	-34.5	-0.0203	-34.5	-0.0242	-34.5	-0.1553	-34.5	-0.1213	-34.5	-0.0288	-34.5	0.0699
															-34.4	-0.0267	-34.4	-0.0116	-34.4	-0.1361	-34.4	-0.1172	-34.4	-0.0289	-34.4	0.047	-34.4	0.2616	-34.4	0.8507	-34.4	1.5245	-34.4	2.1835		-34.4	-0.0177998	-34.4	-0.0226	-34.4	-0.0424	-34.4	-0.146	-34.4	-0.1296	-34.4	-0.0259	-34.4	0.0668002
															-34.3	-0.0228	-34.3	-0.02	-34.3	-0.1436	-34.3	-0.1253	-34.3	-0.036	-34.3	0.0406	-34.3	0.2665	-34.3	0.8494	-34.3	1.5279	-34.3	2.1852		-34.3	-0.0113	-34.3	-0.0281	-34.3	-0.035	-34.3	-0.1484	-34.3	-0.1265	-34.3	-0.0324	-34.3	0.0617002
															-34.2	-0.0375	-34.2	-0.00960034	-34.2	-0.1282	-34.2	-0.109	-34.2	-0.0436	-34.2	0.0402	-34.2	0.2721	-34.2	0.8421	-34.2	1.5258	-34.2	2.1723		-34.2	-0.0437	-34.2	-0.0332003	-34.2	-0.0565003	-34.2	-0.1569	-34.2	-0.1332	-34.2	-0.0288	-34.2	0.0731
															-34.1	-0.0407	-34.1	-0.0286	-34.1	-0.1168	-34.1	-0.1261	-34.1	-0.0415	-34.1	0.0326	-34.1	0.2767	-34.1	0.84	-34.1	1.5052	-34.1	2.15		-34.1	-0.0463	-34.1	-0.0367	-34.1	-0.0499	-34.1	-0.1466	-34.1	-0.1238	-34.1	-0.0248	-34.1	0.0813002
															-34	-0.0369	-34	-0.0313	-34	-0.1128	-34	-0.1223	-34	-0.0355	-34	0.0249	-34	0.2756	-34	0.8344	-34	1.5042	-34	2.1482		-34	-0.0351	-34	-0.0276	-34	-0.0473	-34	-0.1239	-34	-0.1129	-34	-0.019	-34	0.0902
															-33.9	-0.0242999	-33.9	-0.0194	-33.9	-0.111	-33.9	-0.121	-33.9	-0.0352	-33.9	0.0299	-33.9	0.2712	-33.9	0.8216	-33.9	1.4957	-33.9	2.1335		-33.9	-0.0354	-33.9	-0.00969999	-33.9	-0.0367	-33.9	-0.1211	-33.9	-0.1173	-33.9	-0.016	-33.9	0.0994
															-33.8	-0.0294	-33.8	-0.0342	-33.8	-0.1194	-33.8	-0.1247	-33.8	-0.0439	-33.8	0.0162	-33.8	0.2676	-33.8	0.8077	-33.8	1.4823	-33.8	2.1185		-33.8	-0.0392	-33.8	-0.0296	-33.8	-0.0481	-33.8	-0.1226	-33.8	-0.132	-33.8	-0.0224	-33.8	0.0976007
															-33.7	-0.0207	-33.7	-0.0219003	-33.7	-0.1039	-33.7	-0.114	-33.7	-0.0386	-33.7	0.0194	-33.7	0.2668	-33.7	0.8037	-33.7	1.4769	-33.7	2.116		-33.7	-0.0336	-33.7	-0.0326001	-33.7	-0.0497001	-33.7	-0.1179	-33.7	-0.1332	-33.7	-0.0194	-33.7	0.1156
															-33.6	-0.0296	-33.6	-0.0355	-33.6	-0.1037	-33.6	-0.1206	-33.6	-0.0453	-33.6	0.0137	-33.6	0.2733	-33.6	0.7949	-33.6	1.4738	-33.6	2.0974		-33.6	-0.0444	-33.6	-0.0279	-33.6	-0.052	-33.6	-0.1007	-33.6	-0.1131	-33.6	-0.0054	-33.6	0.1135
															-33.5	-0.04	-33.5	-0.0355	-33.5	-0.1047	-33.5	-0.0995	-33.5	-0.0472	-33.5	0.0108	-33.5	0.2798	-33.5	0.8063	-33.5	1.4726	-33.5	2.0938		-33.5	-0.0439	-33.5	-0.0134	-33.5	-0.0507	-33.5	-0.1076	-33.5	-0.096	-33.5	-0.00269999	-33.5	0.1183
															-33.4	-0.0414998	-33.4	-0.035	-33.4	-0.0979	-33.4	-0.0951998	-33.4	-0.0437	-33.4	0.0156	-33.4	0.2832	-33.4	0.8024	-33.4	1.461	-33.4	2.0943		-33.4	-0.0434001	-33.4	-0.00470001	-33.4	-0.0353	-33.4	-0.0883001	-33.4	-0.0781	-33.4	0.00809999	-33.4	0.1249
															-33.3	-0.0362	-33.3	-0.0368	-33.3	-0.086	-33.3	-0.0922	-33.3	-0.0448	-33.3	0.0186	-33.3	0.2854	-33.3	0.8051	-33.3	1.4619	-33.3	2.0954		-33.3	-0.0426	-33.3	-0.0137	-33.3	-0.0434	-33.3	-0.0956	-33.3	-0.0924	-33.3	-0.0194	-33.3	0.103201
															-33.2	-0.0188	-33.2	-0.0305002	-33.2	-0.0850002	-33.2	-0.0834	-33.2	-0.0423	-33.2	0.033	-33.2	0.2907	-33.2	0.8133	-33.2	1.4624	-33.2	2.1005		-33.2	-0.0244	-33.2	0.0119997	-33.2	-0.0260003	-33.2	-0.0876	-33.2	-0.0682	-33.2	0.00159999	-33.2	0.1182
															-33.1	-0.0149	-33.1	-0.0311	-33.1	-0.0862	-33.1	-0.0848998	-33.1	-0.0478	-33.1	0.0375	-33.1	0.2825	-33.1	0.8043	-33.1	1.4529	-33.1	2.1008		-33.1	-0.0245	-33.1	0.0178	-33.1	-0.0219	-33.1	-0.0877997	-33.1	-0.0708	-33.1	-0.00849999	-33.1	0.1121
															-33	-0.0105	-33	-0.0308	-33	-0.0818	-33	-0.0837	-33	-0.0451	-33	0.0277	-33	0.2833	-33	0.8038	-33	1.4482	-33	2.0924		-33	-0.0311	-33	0.0151	-33	-0.0216	-33	-0.0888	-33	-0.0667	-33	-0.0147	-33	0.1087
															-32.9	-0.00400003	-32.9	-0.0285	-32.9	-0.0793	-32.9	-0.0741	-32.9	-0.0404	-32.9	0.0213	-32.9	0.2834	-32.9	0.8068	-32.9	1.4437	-32.9	2.0773		-32.9	-0.0222999	-32.9	0.0153	-32.9	-0.0238	-32.9	-0.0937999	-32.9	-0.0753	-32.9	-0.0123	-32.9	0.1079
															-32.8	-0.0021	-32.8	-0.0209	-32.8	-0.0825	-32.8	-0.0618	-32.8	-0.0344	-32.8	0.0174	-32.8	0.2939	-32.8	0.8059	-32.8	1.4401	-32.8	2.0743		-32.8	-0.0182	-32.8	0.0105	-32.8	-0.0292	-32.8	-0.092	-32.8	-0.076	-32.8	-0.0149	-32.8	0.0962002
															-32.7	-0.00100001	-32.7	-0.0272003	-32.7	-0.0787003	-32.7	-0.0651	-32.7	-0.03	-32.7	0.0156	-32.7	0.2876	-32.7	0.8012	-32.7	1.4284	-32.7	2.0684		-32.7	-0.013	-32.7	0.0148999	-32.7	-0.0208001	-32.7	-0.0939	-32.7	-0.0704	-32.7	-0.0142	-32.7	0.1009
															-32.6	0.0016	-32.6	-0.0293	-32.6	-0.0812	-32.6	-0.0737997	-32.6	-0.0308	-32.6	0.0051	-32.6	0.2814	-32.6	0.7868	-32.6	1.4155	-32.6	2.0497		-32.6	-0.0119	-32.6	0.0152	-32.6	-0.0295	-32.6	-0.0980999	-32.6	-0.0659	-32.6	-0.0135	-32.6	0.0948001
															-32.5	0.0089	-32.5	-0.0219	-32.5	-0.0751	-32.5	-0.0664	-32.5	-0.0272	-32.5	0.0194	-32.5	0.2791	-32.5	0.8016	-32.5	1.4157	-32.5	2.0497		-32.5	-0.0234	-32.5	0.0179	-32.5	-0.0372	-32.5	-0.0982	-32.5	-0.0792	-32.5	-0.0229	-32.5	0.0855
															-32.4	-0.0022995	-32.4	-0.0362	-32.4	-0.0894	-32.4	-0.0721995	-32.4	-0.0394	-32.4	0.00339999	-32.4	0.263401	-32.4	0.793101	-32.4	1.404	-32.4	2.0249		-32.4	-0.0186	-32.4	0.017	-32.4	-0.0435	-32.4	-0.0967	-32.4	-0.0791	-32.4	-0.021	-32.4	0.0826
															-32.3	0.0058	-32.3	-0.0306	-32.3	-0.083	-32.3	-0.0596	-32.3	-0.0342	-32.3	0.014	-32.3	0.262	-32.3	0.7991	-32.3	1.4071	-32.3	2.0256		-32.3	-0.00309999	-32.3	0.0242	-32.3	-0.042	-32.3	-0.0857	-32.3	-0.068	-32.3	-0.00619999	-32.3	0.1019
															-32.2	0.0094	-32.2	-0.0292001	-32.2	-0.0804001	-32.2	-0.0581	-32.2	-0.0348	-32.2	0.0198	-32.2	0.2544	-32.2	0.8009	-32.2	1.4013	-32.2	2.0181		-32.2	-0.0108	-32.2	0.0174003	-32.2	-0.0405997	-32.2	-0.0804	-32.2	-0.0641	-32.2	0.000299991	-32.2	0.1049
															-32.1	0.0129	-32.1	-0.028	-32.1	-0.0796	-32.1	-0.0544999	-32.1	-0.0426	-32.1	0.0221	-32.1	0.2524	-32.1	0.7945	-32.1	1.396	-32.1	2.0168		-32.1	-0.00519999	-32.1	0.0356	-32.1	-0.0289	-32.1	-0.0735003	-32.1	-0.0564	-32.1	0.0142	-32.1	0.1197
															-32	0.0173	-32	-0.0277001	-32	-0.0798001	-32	-0.0534	-32	-0.0477	-32	0.0263	-32	0.2568	-32	0.7917	-32	1.3915	-32	2.0155		-32	-0.00740001	-32	0.0396999	-32	-0.0287001	-32	-0.0771	-32	-0.0557	-32	0.0173	-32	0.125
															-31.9	0.0193	-31.9	-0.0262001	-31.9	-0.0818001	-31.9	-0.0582999	-31.9	-0.0582	-31.9	0.0277	-31.9	0.2518	-31.9	0.7831	-31.9	1.387	-31.9	2.0032		-31.9	-0.0146	-31.9	0.0474	-31.9	-0.0271	-31.9	-0.0764999	-31.9	-0.0623	-31.9	0.0249	-31.9	0.1153
															-31.8	0.0201	-31.8	-0.0301	-31.8	-0.0838	-31.8	-0.0606999	-31.8	-0.0575	-31.8	0.0292	-31.8	0.2551	-31.8	0.7813	-31.8	1.3799	-31.8	1.9954		-31.8	-0.0232	-31.8	0.0471	-31.8	-0.023	-31.8	-0.0753998	-31.8	-0.064	-31.8	0.0263	-31.8	0.1075
															-31.7	0.0154001	-31.7	-0.0301	-31.7	-0.0887	-31.7	-0.0653999	-31.7	-0.0649	-31.7	0.0252	-31.7	0.2571	-31.7	0.7689	-31.7	1.3651	-31.7	1.9863		-31.7	-0.0218	-31.7	0.0504	-31.7	-0.0203	-31.7	-0.0768	-31.7	-0.0625	-31.7	0.0267	-31.7	0.1108
															-31.6	0.0228	-31.6	-0.0256	-31.6	-0.0825	-31.6	-0.0646	-31.6	-0.0642	-31.6	0.0237	-31.6	0.2538	-31.6	0.7726	-31.6	1.3647	-31.6	1.9819		-31.6	-0.0201999	-31.6	0.0518	-31.6	-0.0249	-31.6	-0.0791999	-31.6	-0.064	-31.6	0.0254	-31.6	0.108
															-31.5	0.0189	-31.5	-0.0287	-31.5	-0.0871	-31.5	-0.0672	-31.5	-0.0703	-31.5	0.0217	-31.5	0.251	-31.5	0.7664	-31.5	1.3566	-31.5	1.972		-31.5	-0.0156	-31.5	0.0533	-31.5	-0.0262	-31.5	-0.0823	-31.5	-0.062	-31.5	0.0267	-31.5	0.1099
															-31.4	0.0241	-31.4	-0.0349001	-31.4	-0.0851001	-31.4	-0.061	-31.4	-0.073	-31.4	0.0243	-31.4	0.2501	-31.4	0.7635	-31.4	1.352	-31.4	1.9665		-31.4	-0.0046	-31.4	0.0590999	-31.4	-0.0201001	-31.4	-0.0811	-31.4	-0.0665	-31.4	0.0331	-31.4	0.1111
															-31.3	0.0241	-31.3	-0.0357	-31.3	-0.0864	-31.3	-0.0642	-31.3	-0.0771	-31.3	0.0274	-31.3	0.2496	-31.3	0.7598	-31.3	1.3436	-31.3	1.9491		-31.3	-0.0071	-31.3	0.0609	-31.3	-0.0221	-31.3	-0.0828999	-31.3	-0.0708	-31.3	0.0316	-31.3	0.1037
															-31.2	0.0254	-31.2	-0.0309	-31.2	-0.0807	-31.2	-0.0638	-31.2	-0.0716	-31.2	0.0322	-31.2	0.254	-31.2	0.7606	-31.2	1.3413	-31.2	1.9469		-31.2	0.000999955	-31.2	0.0625	-31.2	-0.0265	-31.2	-0.0737	-31.2	-0.0639	-31.2	0.0378	-31.2	0.1074
															-31.1	0.0178001	-31.1	-0.0351	-31.1	-0.0879	-31.1	-0.0746999	-31.1	-0.0785	-31.1	0.0266	-31.1	0.2466	-31.1	0.7525	-31.1	1.3312	-31.1	1.9348		-31.1	-0.0116	-31.1	0.0437999	-31.1	-0.0399001	-31.1	-0.0775	-31.1	-0.0733001	-31.1	0.0292999	-31.1	0.0983002
															-31	0.0109	-31	-0.0404001	-31	-0.0882001	-31	-0.088	-31	-0.0824	-31	0.0184	-31	0.2386	-31	0.7411	-31	1.3185	-31	1.9219		-31	-0.0121	-31	0.0355999	-31	-0.0419001	-31	-0.0729	-31	-0.07	-31	0.0283	-31	0.0951001
															-30.9	0.0127	-30.9	-0.0499999	-30.9	-0.0897999	-30.9	-0.0918999	-30.9	-0.0836	-30.9	0.0128	-30.9	0.2372	-30.9	0.7404	-30.9	1.3094	-30.9	1.9127		-30.9	-0.0121	-30.9	0.0252	-30.9	-0.041	-30.9	-0.0762999	-30.9	-0.0738	-30.9	0.0227	-30.9	0.0894001
															-30.8	0.022	-30.8	-0.0491	-30.8	-0.0854	-30.8	-0.0902001	-30.8	-0.0785	-30.8	0.0172	-30.8	0.2413	-30.8	0.7419	-30.8	1.3092	-30.8	1.9108		-30.8	-0.0103	-30.8	0.0225	-30.8	-0.0383	-30.8	-0.0719	-30.8	-0.0709	-30.8	0.0262	-30.8	0.0919
															-30.7	0.0193001	-30.7	-0.0539	-30.7	-0.0883	-30.7	-0.0963999	-30.7	-0.083	-30.7	0.0043	-30.7	0.2371	-30.7	0.7285	-30.7	1.2974	-30.7	1.8957		-30.7	-0.0066	-30.7	0.0249999	-30.7	-0.0318001	-30.7	-0.0695	-30.7	-0.0616001	-30.7	0.0281999	-30.7	0.0949
															-30.6	0.0212	-30.6	-0.0531	-30.6	-0.0863	-30.6	-0.0989	-30.6	-0.0766	-30.6	0.0048	-30.6	0.2369	-30.6	0.7274	-30.6	1.2957	-30.6	1.8849		-30.6	-0.0095	-30.6	0.0191	-30.6	-0.0336	-30.6	-0.077	-30.6	-0.0676	-30.6	0.0245	-30.6	0.0902001
															-30.5	0.0182	-30.5	-0.05	-30.5	-0.0868	-30.5	-0.0945	-30.5	-0.07	-30.5	0.0075	-30.5	0.2366	-30.5	0.7246	-30.5	1.2918	-30.5	1.8764		-30.5	-0.0106	-30.5	0.0192999	-30.5	-0.0299001	-30.5	-0.076	-30.5	-0.0665	-30.5	0.0273	-30.5	0.0881
															-30.4	0.018	-30.4	-0.0480001	-30.4	-0.0844001	-30.4	-0.0904	-30.4	-0.0671	-30.4	0.0123	-30.4	0.2347	-30.4	0.721	-30.4	1.2883	-30.4	1.8704		-30.4	-0.009	-30.4	0.0147	-30.4	-0.0333	-30.4	-0.0807999	-30.4	-0.0651	-30.4	0.0244	-30.4	0.0848001
															-30.3	0.0163	-30.3	-0.046	-30.3	-0.0905	-30.3	-0.0933999	-30.3	-0.0698	-30.3	0.0079	-30.3	0.2336	-30.3	0.7152	-30.3	1.2812	-30.3	1.8607		-30.3	-0.0082	-30.3	0.0139	-30.3	-0.0377	-30.3	-0.0828	-30.3	-0.0639	-30.3	0.0251	-30.3	0.0865
															-30.2	0.0209	-30.2	-0.0483	-30.2	-0.0922	-30.2	-0.0911	-30.2	-0.0679	-30.2	0.0055	-30.2	0.2301	-30.2	0.7134	-30.2	1.2775	-30.2	1.853		-30.2	-0.0079	-30.2	0.015	-30.2	-0.0352	-30.2	-0.0805	-30.2	-0.0655	-30.2	0.026	-30.2	0.0845
															-30.1	0.0179001	-30.1	-0.0499	-30.1	-0.0934	-30.1	-0.0898999	-30.1	-0.0668	-30.1	0.0021	-30.1	0.2263	-30.1	0.7112	-30.1	1.2718	-30.1	1.844		-30.1	-0.0046	-30.1	0.0192	-30.1	-0.0303	-30.1	-0.0789	-30.1	-0.061	-30.1	0.0245	-30.1	0.0866
															-30	0.019	-30	-0.0454001	-30	-0.0930001	-30	-0.0947	-30	-0.0631	-30	0.004	-30	0.2266	-30	0.7116	-30	1.2676	-30	1.8381		-30	-0.0046	-30	0.0212999	-30	-0.0290001	-30	-0.0777	-30	-0.058	-30	0.025	-30	0.0869
															-29.9	0.0139	-29.9	-0.0453001	-29.9	-0.0942001	-29.9	-0.0963999	-29.9	-0.0624	-29.9	0.0022	-29.9	0.224	-29.9	0.7073	-29.9	1.2614	-29.9	1.8268		-29.9	-0.00169999	-29.9	0.0192	-29.9	-0.0292	-29.9	-0.0832999	-29.9	-0.0568	-29.9	0.0207	-29.9	0.0868001
															-29.8	0.0093	-29.8	-0.047	-29.8	-0.0961	-29.8	-0.0999999	-29.8	-0.0631	-29.8	-0.0023	-29.8	0.2202	-29.8	0.7028	-29.8	1.2544	-29.8	1.8168		-29.8	0.000799997	-29.8	0.021	-29.8	-0.023	-29.8	-0.0782	-29.8	-0.0519	-29.8	0.023	-29.8	0.0855
															-29.7	0.00840005	-29.7	-0.0458	-29.7	-0.0981	-29.7	-0.1004	-29.7	-0.0701	-29.7	-0.0011	-29.7	0.2151	-29.7	0.6991	-29.7	1.2446	-29.7	1.807		-29.7	0.0015	-29.7	0.0216	-29.7	-0.0247	-29.7	-0.0768	-29.7	-0.048	-29.7	0.023	-29.7	0.0813
															-29.6	0.00800002	-29.6	-0.0441	-29.6	-0.0974	-29.6	-0.1017	-29.6	-0.0706	-29.6	0.000399999	-29.6	0.2142	-29.6	0.6923	-29.6	1.241	-29.6	1.8005		-29.6	0.0067	-29.6	0.0287	-29.6	-0.0187	-29.6	-0.0712	-29.6	-0.0446	-29.6	0.0262	-29.6	0.0865
															-29.5	0.0049	-29.5	-0.0457001	-29.5	-0.0996001	-29.5	-0.0999	-29.5	-0.0723	-29.5	0.0016	-29.5	0.2122	-29.5	0.6913	-29.5	1.236	-29.5	1.7921		-29.5	0.0082	-29.5	0.0302999	-29.5	-0.0134001	-29.5	-0.0734	-29.5	-0.0454	-29.5	0.03	-29.5	0.083
															-29.4	0.0044	-29.4	-0.0519	-29.4	-0.1005	-29.4	-0.0979999	-29.4	-0.074	-29.4	-0.0035	-29.4	0.2102	-29.4	0.6876	-29.4	1.2266	-29.4	1.7809		-29.4	0.00349999	-29.4	0.0263999	-29.4	-0.0149001	-29.4	-0.0752999	-29.4	-0.0478	-29.4	0.0229	-29.4	0.0763001
															-29.3	0.000499999	-29.3	-0.052	-29.3	-0.0978	-29.3	-0.1011	-29.3	-0.077	-29.3	-0.0026	-29.3	0.2076	-29.3	0.6881	-29.3	1.2217	-29.3	1.7724		-29.3	0.0023	-29.3	0.0274	-29.3	-0.0138	-29.3	-0.0764999	-29.3	-0.0468	-29.3	0.0215	-29.3	0.0724001
															-29.2	0.000800076	-29.2	-0.0523	-29.2	-0.103	-29.2	-0.1037	-29.2	-0.0787	-29.2	-0.0052	-29.2	0.2067	-29.2	0.6831	-29.2	1.2135	-29.2	1.7604		-29.2	0.00159999	-29.2	0.0259	-29.2	-0.0149	-29.2	-0.0814	-29.2	-0.0442	-29.2	0.0203	-29.2	0.0696
															-29.1	0.00560001	-29.1	-0.0512	-29.1	-0.1016	-29.1	-0.1007	-29.1	-0.0799	-29.1	-0.0035	-29.1	0.2063	-29.1	0.6795	-29.1	1.209	-29.1	1.7561		-29.1	0.000999995	-29.1	0.0269	-29.1	-0.0124	-29.1	-0.079	-29.1	-0.0452	-29.1	0.0237	-29.1	0.0684
															-29	0.0059	-29	-0.0472	-29	-0.1037	-29	-0.1025	-29	-0.0808	-29	-0.0039	-29	0.2059	-29	0.6764	-29	1.2083	-29	1.7463		-29	0.004	-29	0.0282	-29	-0.00899997	-29	-0.0829	-29	-0.0426	-29	0.0227	-29	0.0678
															-28.9	0.0026	-28.9	-0.0441	-28.9	-0.1039	-28.9	-0.1006	-28.9	-0.0804	-28.9	-0.0041	-28.9	0.2076	-28.9	0.6758	-28.9	1.2049	-28.9	1.7375		-28.9	0.00749999	-28.9	0.0298	-28.9	-0.00710004	-28.9	-0.0783	-28.9	-0.0409	-28.9	0.0252	-28.9	0.0672
															-28.8	-0.0028	-28.8	-0.0441	-28.8	-0.1022	-28.8	-0.0993	-28.8	-0.0797	-28.8	-0.0035	-28.8	0.2081	-28.8	0.6736	-28.8	1.2037	-28.8	1.7288		-28.8	0.00739999	-28.8	0.0274	-28.8	-0.00830001	-28.8	-0.0804	-28.8	-0.0409	-28.8	0.0201	-28.8	0.0652
															-28.7	-0.00379999	-28.7	-0.044	-28.7	-0.1003	-28.7	-0.0976	-28.7	-0.0787	-28.7	-0.0026	-28.7	0.2043	-28.7	0.6733	-28.7	1.2024	-28.7	1.7228		-28.7	0.0105	-28.7	0.0328	-28.7	-0.00380005	-28.7	-0.0765	-28.7	-0.0402	-28.7	0.0238	-28.7	0.068
															-28.6	-0.000300026	-28.6	-0.0395	-28.6	-0.0956	-28.6	-0.096	-28.6	-0.0743	-28.6	0.0029	-28.6	0.203	-28.6	0.6699	-28.6	1.1945	-28.6	1.7191		-28.6	0.0148	-28.6	0.0301	-28.6	0.000100041	-28.6	-0.0776	-28.6	-0.0392	-28.6	0.0198	-28.6	0.0652001
															-28.5	-0.000599997	-28.5	-0.0407001	-28.5	-0.0972001	-28.5	-0.0981	-28.5	-0.0722	-28.5	0.000600003	-28.5	0.1995	-28.5	0.6607	-28.5	1.1854	-28.5	1.7076		-28.5	0.0216	-28.5	0.0356	-28.5	0.00720001	-28.5	-0.0775	-28.5	-0.0358	-28.5	0.0228	-28.5	0.0705
															-28.4	-0.000399998	-28.4	-0.041	-28.4	-0.0963	-28.4	-0.0951999	-28.4	-0.0714	-28.4	-0.0016	-28.4	0.1962	-28.4	0.6559	-28.4	1.1795	-28.4	1.6973		-28.4	0.0208	-28.4	0.0353	-28.4	0.00539998	-28.4	-0.0781999	-28.4	-0.0365	-28.4	0.0203	-28.4	0.0719001
															-28.3	0.0016	-28.3	-0.0401	-28.3	-0.0931	-28.3	-0.0927	-28.3	-0.072	-28.3	0.0011	-28.3	0.1973	-28.3	0.6535	-28.3	1.1771	-28.3	1.6938		-28.3	0.021	-28.3	0.0367	-28.3	0.00179999	-28.3	-0.0781	-28.3	-0.0395	-28.3	0.0204	-28.3	0.0724
															-28.2	-0.00169995	-28.2	-0.039	-28.2	-0.0941	-28.2	-0.0944	-28.2	-0.0704	-28.2	0.000200002	-28.2	0.1951	-28.2	0.6521	-28.2	1.1691	-28.2	1.6866		-28.2	0.0239	-28.2	0.0352	-28.2	0.001	-28.2	-0.0733	-28.2	-0.0372	-28.2	0.0211	-28.2	0.0729
															-28.1	-0.00160002	-28.1	-0.0384	-28.1	-0.0912	-28.1	-0.0924	-28.1	-0.0676	-28.1	0.000199997	-28.1	0.192	-28.1	0.6482	-28.1	1.1641	-28.1	1.6787		-28.1	0.0213001	-28.1	0.0318	-28.1	-0.00320001	-28.1	-0.0723999	-28.1	-0.04	-28.1	0.0165	-28.1	0.0675002
															-28	-9.99974e-05	-28	-0.0389	-28	-0.091	-28	-0.0889	-28	-0.0681	-28	-0.0024	-28	0.1911	-28	0.6449	-28	1.1586	-28	1.667		-28	0.0203	-28	0.0287999	-28	-0.000300056	-28	-0.0748	-28	-0.0414	-28	0.0166	-28	0.0683
															-27.9	0.0032	-27.9	-0.0328001	-27.9	-0.0857001	-27.9	-0.0862	-27.9	-0.064	-27.9	0.000299997	-27.9	0.1929	-27.9	0.6451	-27.9	1.1576	-27.9	1.66		-27.9	0.0211	-27.9	0.028	-27.9	-0.00019999	-27.9	-0.0796999	-27.9	-0.0454	-27.9	0.011	-27.9	0.0692001
															-27.8	-0.0011	-27.8	-0.0347	-27.8	-0.0883	-27.8	-0.0892999	-27.8	-0.0657	-27.8	-0.0045	-27.8	0.1898	-27.8	0.6391	-27.8	1.1464	-27.8	1.6484		-27.8	0.0264	-27.8	0.0329	-27.8	0.00540001	-27.8	-0.0791	-27.8	-0.0379	-27.8	0.0118	-27.8	0.0717
															-27.7	-0.0019	-27.7	-0.0331	-27.7	-0.0867	-27.7	-0.089	-27.7	-0.0647	-27.7	-0.0044	-27.7	0.1878	-27.7	0.6382	-27.7	1.1421	-27.7	1.6454		-27.7	0.0271001	-27.7	0.0363	-27.7	0.0056	-27.7	-0.0820999	-27.7	-0.0419	-27.7	0.0102	-27.7	0.0714001
															-27.6	-0.000799968	-27.6	-0.0317	-27.6	-0.0858	-27.6	-0.0844	-27.6	-0.0632	-27.6	-0.0056	-27.6	0.1868	-27.6	0.6349	-27.6	1.1373	-27.6	1.6381		-27.6	0.0249001	-27.6	0.0368	-27.6	0.00110001	-27.6	-0.0824999	-27.6	-0.0479	-27.6	0.00410001	-27.6	0.0721002
															-27.5	0.0027	-27.5	-0.0308	-27.5	-0.0884	-27.5	-0.0838	-27.5	-0.0634	-27.5	-0.0067	-27.5	0.1899	-27.5	0.631	-27.5	1.1313	-27.5	1.6294		-27.5	0.0243	-27.5	0.0386999	-27.5	-0.0016001	-27.5	-0.0789	-27.5	-0.0478	-27.5	0.0057	-27.5	0.0734001
															-27.4	0.0012	-27.4	-0.0282	-27.4	-0.0913	-27.4	-0.0839	-27.4	-0.0645	-27.4	-0.0093	-27.4	0.1876	-27.4	0.6262	-27.4	1.1229	-27.4	1.6186		-27.4	0.0193	-27.4	0.0353999	-27.4	-0.00200006	-27.4	-0.0806999	-27.4	-0.0514	-27.4	0.0025	-27.4	0.0702001
															-27.3	-0.000900002	-27.3	-0.0249	-27.3	-0.0885	-27.3	-0.0798	-27.3	-0.0651	-27.3	-0.0097	-27.3	0.1869	-27.3	0.6229	-27.3	1.1178	-27.3	1.6093		-27.3	0.0196	-27.3	0.0349	-27.3	0.0006	-27.3	-0.0816999	-27.3	-0.051	-27.3	0.0024	-27.3	0.0701001
															-27.2	0.000500003	-27.2	-0.0239	-27.2	-0.0856	-27.2	-0.0785	-27.2	-0.0631	-27.2	-0.0097	-27.2	0.1844	-27.2	0.621	-27.2	1.1135	-27.2	1.6048		-27.2	0.0263	-27.2	0.0349	-27.2	0.0037	-27.2	-0.0789	-27.2	-0.0492	-27.2	0.0012	-27.2	0.0706
															-27.1	0.000800061	-27.1	-0.0257	-27.1	-0.0886	-27.1	-0.0808999	-27.1	-0.0659	-27.1	-0.0129	-27.1	0.1825	-27.1	0.6151	-27.1	1.1052	-27.1	1.5939		-27.1	0.0329	-27.1	0.0374	-27.1	0.005	-27.1	-0.0733	-27.1	-0.0471	-27.1	0.0053	-27.1	0.0736999
															-27	-0.0013	-27	-0.0284001	-27	-0.0883001	-27	-0.0856	-27	-0.07	-27	-0.0158	-27	0.1761	-27	0.6092	-27	1.0956	-27	1.5835		-27	0.0311	-27	0.0387	-27	0.00759996	-27	-0.0725	-27	-0.0473	-27	0.00939999	-27	0.0723
															-26.9	-0.0063	-26.9	-0.0319	-26.9	-0.0928	-26.9	-0.0904999	-26.9	-0.077	-26.9	-0.0184	-26.9	0.1716	-26.9	0.6041	-26.9	1.0889	-26.9	1.5742		-26.9	0.0277	-26.9	0.0384	-26.9	0.0111	-26.9	-0.0697	-26.9	-0.0483	-26.9	0.009	-26.9	0.0735
															-26.8	-0.0031	-26.8	-0.0266	-26.8	-0.0902	-26.8	-0.0884	-26.8	-0.0758	-26.8	-0.0144	-26.8	0.1734	-26.8	0.5996	-26.8	1.0867	-26.8	1.5669		-26.8	0.0265	-26.8	0.0363	-26.8	0.0147	-26.8	-0.0721	-26.8	-0.0512	-26.8	0.00809999	-26.8	0.0773
															-26.7	-0.00649994	-26.7	-0.0288	-26.7	-0.0893	-26.7	-0.0897999	-26.7	-0.0764	-26.7	-0.0161	-26.7	0.1742	-26.7	0.5937	-26.7	1.0803	-26.7	1.5577		-26.7	0.0249001	-26.7	0.0314	-26.7	0.009	-26.7	-0.0738999	-26.7	-0.0546	-26.7	0.0043	-26.7	0.0720001
															-26.6	-0.00549998	-26.6	-0.026	-26.6	-0.0878	-26.6	-0.0909	-26.6	-0.077	-26.6	-0.0142	-26.6	0.1704	-26.6	0.5921	-26.6	1.0758	-26.6	1.5487		-26.6	0.0244	-26.6	0.0298	-26.6	0.0065	-26.6	-0.0717	-26.6	-0.056	-26.6	0.0052	-26.6	0.0693001
															-26.5	-0.0072	-26.5	-0.0250001	-26.5	-0.0903001	-26.5	-0.0883	-26.5	-0.0746	-26.5	-0.0168	-26.5	0.1703	-26.5	0.5868	-26.5	1.0715	-26.5	1.5436		-26.5	0.0228	-26.5	0.0269	-26.5	0.00240004	-26.5	-0.072	-26.5	-0.0603	-26.5	0.0039	-26.5	0.0693001
															-26.4	-0.01	-26.4	-0.0262	-26.4	-0.0901	-26.4	-0.0879999	-26.4	-0.0769	-26.4	-0.0185	-26.4	0.1689	-26.4	0.586	-26.4	1.0655	-26.4	1.535		-26.4	0.0298	-26.4	0.0306	-26.4	0.00479996	-26.4	-0.0693001	-26.4	-0.0564	-26.4	0.00489999	-26.4	0.0710999
															-26.3	-0.0112	-26.3	-0.022	-26.3	-0.0856	-26.3	-0.0849	-26.3	-0.0749	-26.3	-0.0159	-26.3	0.1673	-26.3	0.5833	-26.3	1.0598	-26.3	1.5277		-26.3	0.0257	-26.3	0.0309	-26.3	0.00389999	-26.3	-0.0718	-26.3	-0.0556	-26.3	0.00699999	-26.3	0.0733
															-26.2	-0.0117	-26.2	-0.0188	-26.2	-0.086	-26.2	-0.0823	-26.2	-0.0748	-26.2	-0.0186	-26.2	0.1706	-26.2	0.5773	-26.2	1.0534	-26.2	1.5187		-26.2	0.0274	-26.2	0.0281	-26.2	0.0044	-26.2	-0.0708	-26.2	-0.0558	-26.2	0.004	-26.2	0.0719
															-26.1	-0.0136	-26.1	-0.0198	-26.1	-0.0883	-26.1	-0.0837	-26.1	-0.0741	-26.1	-0.021	-26.1	0.1699	-26.1	0.5714	-26.1	1.0465	-26.1	1.5077		-26.1	0.0294	-26.1	0.029	-26.1	0.00759999	-26.1	-0.0696	-26.1	-0.0562	-26.1	0.00519999	-26.1	0.0756999
															-26	-0.0146	-26	-0.0173	-26	-0.0876	-26	-0.0775	-26	-0.0726	-26	-0.0194	-26	0.1749	-26	0.5702	-26	1.044	-26	1.5024		-26	0.0275	-26	0.0255999	-26	0.00979993	-26	-0.0677	-26	-0.0589	-26	0.00259999	-26	0.0761001
															-25.9	-0.0139	-25.9	-0.0181	-25.9	-0.0908	-25.9	-0.0767	-25.9	-0.0717	-25.9	-0.0188	-25.9	0.1749	-25.9	0.5698	-25.9	1.036	-25.9	1.4937		-25.9	0.0264	-25.9	0.0231	-25.9	0.00760001	-25.9	-0.0709999	-25.9	-0.0602	-25.9	-0.002	-25.9	0.0735001
															-25.8	-0.0142	-25.8	-0.0207	-25.8	-0.0888	-25.8	-0.077	-25.8	-0.0706	-25.8	-0.0181	-25.8	0.1749	-25.8	0.5635	-25.8	1.0299	-25.8	1.4793		-25.8	0.0285	-25.8	0.0213	-25.8	0.0107	-25.8	-0.0715	-25.8	-0.058	-25.8	-0.000199995	-25.8	0.0763
															-25.7	-0.0145	-25.7	-0.0201	-25.7	-0.088	-25.7	-0.0778	-25.7	-0.0704	-25.7	-0.0193	-25.7	0.1694	-25.7	0.5594	-25.7	1.0247	-25.7	1.4718		-25.7	0.0308001	-25.7	0.0225	-25.7	0.0125	-25.7	-0.0734999	-25.7	-0.0611	-25.7	-0.0062	-25.7	0.0711001
															-25.6	-0.0143	-25.6	-0.0187	-25.6	-0.087	-25.6	-0.0756	-25.6	-0.069	-25.6	-0.0166	-25.6	0.1693	-25.6	0.5532	-25.6	1.0226	-25.6	1.4626		-25.6	0.0328001	-25.6	0.0205	-25.6	0.0109	-25.6	-0.0732999	-25.6	-0.059	-25.6	-0.0061	-25.6	0.0672001
															-25.5	-0.012	-25.5	-0.0150001	-25.5	-0.0873001	-25.5	-0.0761	-25.5	-0.0655	-25.5	-0.0134	-25.5	0.171	-25.5	0.551	-25.5	1.0202	-25.5	1.4592		-25.5	0.0382	-25.5	0.0238	-25.5	0.0154	-25.5	-0.0705	-25.5	-0.0524	-25.5	-0.0031	-25.5	0.0709
															-25.4	-0.0137	-25.4	-0.0142	-25.4	-0.086	-25.4	-0.0763999	-25.4	-0.068	-25.4	-0.0172	-25.4	0.1666	-25.4	0.5441	-25.4	1.0137	-25.4	1.4506		-25.4	0.0405	-25.4	0.0263	-25.4	0.0175	-25.4	-0.0722	-25.4	-0.0504	-25.4	-0.0062	-25.4	0.0728
															-25.3	-0.0144	-25.3	-0.013	-25.3	-0.0864	-25.3	-0.0738	-25.3	-0.0673	-25.3	-0.0231	-25.3	0.1685	-25.3	0.5395	-25.3	1.0086	-25.3	1.444		-25.3	0.0429	-25.3	0.0253	-25.3	0.0217	-25.3	-0.0688	-25.3	-0.0491	-25.3	-0.0074	-25.3	0.0788
															-25.2	-0.0148	-25.2	-0.0178	-25.2	-0.0852	-25.2	-0.0747	-25.2	-0.0707	-25.2	-0.025	-25.2	0.1666	-25.2	0.5344	-25.2	1.0038	-25.2	1.4334		-25.2	0.0415	-25.2	0.0264	-25.2	0.0224	-25.2	-0.0698	-25.2	-0.0475	-25.2	-0.00910001	-25.2	0.0794
															-25.1	-0.0145	-25.1	-0.0164	-25.1	-0.085	-25.1	-0.0734	-25.1	-0.0695	-25.1	-0.0257	-25.1	0.1644	-25.1	0.5317	-25.1	1.0014	-25.1	1.4233		-25.1	0.0447	-25.1	0.0269	-25.1	0.0274	-25.1	-0.0684	-25.1	-0.0461	-25.1	-0.0108	-25.1	0.0819
															-25	-0.0198	-25	-0.0177	-25	-0.0874	-25	-0.0766	-25	-0.0733	-25	-0.0288	-25	0.159	-25	0.5284	-25	0.9919	-25	1.4099		-25	0.0491	-25	0.0265	-25	0.0201	-25	-0.0703	-25	-0.0507	-25	-0.014	-25	0.0785001
															-24.9	-0.0189	-24.9	-0.0142	-24.9	-0.083	-24.9	-0.0731	-24.9	-0.0707	-24.9	-0.0259	-24.9	0.1608	-24.9	0.527	-24.9	0.9889	-24.9	1.4046		-24.9	0.0528	-24.9	0.0298	-24.9	0.0225	-24.9	-0.0691	-24.9	-0.0463	-24.9	-0.0112	-24.9	0.0805
															-24.8	-0.0219	-24.8	-0.0175	-24.8	-0.0864	-24.8	-0.0729	-24.8	-0.0694	-24.8	-0.0252	-24.8	0.1582	-24.8	0.5232	-24.8	0.9846	-24.8	1.3954		-24.8	0.0563	-24.8	0.0343	-24.8	0.0282	-24.8	-0.0649	-24.8	-0.0405	-24.8	-0.0111	-24.8	0.0857
															-24.7	-0.0267999	-24.7	-0.0229	-24.7	-0.0916	-24.7	-0.0758999	-24.7	-0.0726	-24.7	-0.0262	-24.7	0.1538	-24.7	0.5171	-24.7	0.9765	-24.7	1.3864		-24.7	0.0616	-24.7	0.0368	-24.7	0.0342	-24.7	-0.066	-24.7	-0.0351	-24.7	-0.0111	-24.7	0.0908
															-24.6	-0.0266	-24.6	-0.0247	-24.6	-0.0938	-24.6	-0.0763	-24.6	-0.0719	-24.6	-0.0232	-24.6	0.1501	-24.6	0.518	-24.6	0.9697	-24.6	1.3769		-24.6	0.063	-24.6	0.036	-24.6	0.0385	-24.6	-0.0709	-24.6	-0.0368	-24.6	-0.0123	-24.6	0.0889001
															-24.5	-0.0278	-24.5	-0.0289	-24.5	-0.0951	-24.5	-0.0792	-24.5	-0.0754	-24.5	-0.0248	-24.5	0.1448	-24.5	0.5117	-24.5	0.9623	-24.5	1.3646		-24.5	0.0576	-24.5	0.0339	-24.5	0.037	-24.5	-0.0716	-24.5	-0.0378	-24.5	-0.0129	-24.5	0.0885
															-24.4	-0.0266	-24.4	-0.0322	-24.4	-0.0943	-24.4	-0.0827	-24.4	-0.0716	-24.4	-0.0256	-24.4	0.1479	-24.4	0.5121	-24.4	0.9594	-24.4	1.3578		-24.4	0.0608	-24.4	0.0351001	-24.4	0.0415001	-24.4	-0.0667	-24.4	-0.0333	-24.4	-0.0151	-24.4	0.0916
															-24.3	-0.0219	-24.3	-0.0339	-24.3	-0.0936	-24.3	-0.0809	-24.3	-0.0684	-24.3	-0.0248	-24.3	0.1475	-24.3	0.5117	-24.3	0.9529	-24.3	1.3505		-24.3	0.0658	-24.3	0.0432	-24.3	0.0453	-24.3	-0.0588001	-24.3	-0.0312	-24.3	-0.00749999	-24.3	0.0958999
															-24.2	-0.0192	-24.2	-0.0349	-24.2	-0.092	-24.2	-0.0807	-24.2	-0.0659	-24.2	-0.0241	-24.2	0.1459	-24.2	0.5097	-24.2	0.9501	-24.2	1.3427		-24.2	0.0624	-24.2	0.0432	-24.2	0.0452	-24.2	-0.0614	-24.2	-0.0314	-24.2	-0.0069	-24.2	0.095
															-24.1	-0.0218	-24.1	-0.0345	-24.1	-0.0911	-24.1	-0.0782	-24.1	-0.0649	-24.1	-0.0235	-24.1	0.1458	-24.1	0.5045	-24.1	0.9447	-24.1	1.3337		-24.1	0.0606	-24.1	0.0407	-24.1	0.0424	-24.1	-0.0603	-24.1	-0.0326	-24.1	-0.0122	-24.1	0.0928001
															-24	-0.0276	-24	-0.0354	-24	-0.0877	-24	-0.0799	-24	-0.0681	-24	-0.023	-24	0.1423	-24	0.4969	-24	0.9353	-24	1.3219		-24	0.0618	-24	0.0418	-24	0.0425	-24	-0.0588	-24	-0.0306	-24	-0.0144	-24	0.097
															-23.9	-0.0277	-23.9	-0.0365	-23.9	-0.0861	-23.9	-0.0798	-23.9	-0.0639	-23.9	-0.024	-23.9	0.14	-23.9	0.4918	-23.9	0.9294	-23.9	1.3156		-23.9	0.0626	-23.9	0.0419	-23.9	0.045	-23.9	-0.0581	-23.9	-0.0302	-23.9	-0.0133	-23.9	0.0977
															-23.8	-0.0247	-23.8	-0.0363	-23.8	-0.0853	-23.8	-0.0771	-23.8	-0.0642	-23.8	-0.0234	-23.8	0.1396	-23.8	0.4909	-23.8	0.9242	-23.8	1.3085		-23.8	0.0651	-23.8	0.0428	-23.8	0.0456	-23.8	-0.0572	-23.8	-0.0314	-23.8	-0.014	-23.8	0.0997
															-23.7	-0.0229	-23.7	-0.0359	-23.7	-0.0833	-23.7	-0.0732	-23.7	-0.059	-23.7	-0.0204	-23.7	0.1407	-23.7	0.4883	-23.7	0.9194	-23.7	1.3016		-23.7	0.0656	-23.7	0.0444	-23.7	0.0455	-23.7	-0.0536	-23.7	-0.0347	-23.7	-0.0129	-23.7	0.1016
															-23.6	-0.0192	-23.6	-0.0337	-23.6	-0.082	-23.6	-0.0735	-23.6	-0.0543	-23.6	-0.0214	-23.6	0.1426	-23.6	0.4883	-23.6	0.9168	-23.6	1.2977		-23.6	0.0643	-23.6	0.0415	-23.6	0.0441	-23.6	-0.0588	-23.6	-0.0355	-23.6	-0.0171	-23.6	0.103
															-23.5	-0.0207	-23.5	-0.0344	-23.5	-0.0805	-23.5	-0.0725	-23.5	-0.0545	-23.5	-0.0215	-23.5	0.1402	-23.5	0.488	-23.5	0.9084	-23.5	1.2907		-23.5	0.0603	-23.5	0.0382	-23.5	0.0402	-23.5	-0.0588	-23.5	-0.0347	-23.5	-0.0199	-23.5	0.1015
															-23.4	-0.0157	-23.4	-0.0296	-23.4	-0.0766	-23.4	-0.0675	-23.4	-0.0508	-23.4	-0.0173	-23.4	0.1436	-23.4	0.4851	-23.4	0.9075	-23.4	1.2878		-23.4	0.0584	-23.4	0.036	-23.4	0.0355	-23.4	-0.0574	-23.4	-0.0363	-23.4	-0.023	-23.4	0.1009
															-23.3	-0.0158	-23.3	-0.031	-23.3	-0.079	-23.3	-0.068	-23.3	-0.0489	-23.3	-0.0144	-23.3	0.1438	-23.3	0.4801	-23.3	0.9031	-23.3	1.2828		-23.3	0.0619	-23.3	0.0389	-23.3	0.0372	-23.3	-0.0566	-23.3	-0.0364	-23.3	-0.018	-23.3	0.1044
															-23.2	-0.015	-23.2	-0.031	-23.2	-0.0768	-23.2	-0.066	-23.2	-0.0472	-23.2	-0.0155	-23.2	0.1412	-23.2	0.4751	-23.2	0.8969	-23.2	1.2748		-23.2	0.0625	-23.2	0.0384	-23.2	0.0365	-23.2	-0.0554	-23.2	-0.0369	-23.2	-0.018	-23.2	0.1065
															-23.1	-0.0114	-23.1	-0.0293	-23.1	-0.0763	-23.1	-0.0684	-23.1	-0.044	-23.1	-0.0146	-23.1	0.1408	-23.1	0.4687	-23.1	0.8922	-23.1	1.2674		-23.1	0.0657	-23.1	0.0345	-23.1	0.0367	-23.1	-0.0553	-23.1	-0.0359	-23.1	-0.0186	-23.1	0.1057
															-23	-0.011	-23	-0.0324	-23	-0.0759	-23	-0.07	-23	-0.0431	-23	-0.0125	-23	0.1439	-23	0.4654	-23	0.886	-23	1.2611		-23	0.0678	-23	0.0314	-23	0.0409	-23	-0.0558	-23	-0.0364	-23	-0.0212	-23	0.1009
															-22.9	-0.0084	-22.9	-0.0352	-22.9	-0.0752	-22.9	-0.0692	-22.9	-0.0418	-22.9	-0.0124	-22.9	0.1433	-22.9	0.4636	-22.9	0.8819	-22.9	1.2587		-22.9	0.065	-22.9	0.0303	-22.9	0.0391	-22.9	-0.0584	-22.9	-0.0387	-22.9	-0.0235	-22.9	0.0984
															-22.8	-0.0076	-22.8	-0.0354	-22.8	-0.0748	-22.8	-0.0671	-22.8	-0.041	-22.8	-0.0128	-22.8	0.1419	-22.8	0.4609	-22.8	0.8771	-22.8	1.2515		-22.8	0.0655	-22.8	0.0294	-22.8	0.0373	-22.8	-0.0603	-22.8	-0.0407	-22.8	-0.0263	-22.8	0.0968
															-22.7	-0.00599998	-22.7	-0.0344	-22.7	-0.0738	-22.7	-0.0694	-22.7	-0.0407	-22.7	-0.01	-22.7	0.1393	-22.7	0.4566	-22.7	0.8716	-22.7	1.2453		-22.7	0.0595001	-22.7	0.0272	-22.7	0.0352	-22.7	-0.0662999	-22.7	-0.0438	-22.7	-0.0298	-22.7	0.0957001
															-22.6	-0.00350005	-22.6	-0.0275	-22.6	-0.0713	-22.6	-0.0663	-22.6	-0.0345	-22.6	-0.0043	-22.6	0.1443	-22.6	0.4582	-22.6	0.8687	-22.6	1.2383		-22.6	0.0589	-22.6	0.0272	-22.6	0.0317	-22.6	-0.0654	-22.6	-0.0437	-22.6	-0.0315	-22.6	0.0961001
															-22.5	-0.0071	-22.5	-0.0257001	-22.5	-0.0725001	-22.5	-0.0668	-22.5	-0.0352	-22.5	-0.006	-22.5	0.1415	-22.5	0.4534	-22.5	0.8642	-22.5	1.223		-22.5	0.055	-22.5	0.0242999	-22.5	0.0270999	-22.5	-0.0686	-22.5	-0.0453	-22.5	-0.0333	-22.5	0.0917001
															-22.4	-0.0084	-22.4	-0.0276	-22.4	-0.0771	-22.4	-0.0707999	-22.4	-0.0381	-22.4	-0.0058	-22.4	0.1385	-22.4	0.451	-22.4	0.8575	-22.4	1.216		-22.4	0.0512	-22.4	0.0174999	-22.4	0.0215999	-22.4	-0.0723999	-22.4	-0.0476	-22.4	-0.0376	-22.4	0.0846001
															-22.3	-0.006	-22.3	-0.0217	-22.3	-0.0737	-22.3	-0.0681	-22.3	-0.0329	-22.3	-0.0013	-22.3	0.1425	-22.3	0.4533	-22.3	0.8582	-22.3	1.212		-22.3	0.0507	-22.3	0.0129	-22.3	0.0185	-22.3	-0.0709999	-22.3	-0.0494	-22.3	-0.0386	-22.3	0.0843001
															-22.2	9.99539e-05	-22.2	-0.0269	-22.2	-0.0615	-22.2	-0.069	-22.2	-0.032	-22.2	0.0034	-22.2	0.142	-22.2	0.4556	-22.2	0.8593	-22.2	1.2075		-22.2	0.0466001	-22.2	0.012	-22.2	0.0124	-22.2	-0.0789999	-22.2	-0.0547	-22.2	-0.044	-22.2	0.0733001
															-22.1	-0.00539989	-22.1	-0.0292	-22.1	-0.0677	-22.1	-0.0750999	-22.1	-0.0381	-22.1	-0.002	-22.1	0.1356	-22.1	0.4412	-22.1	0.8445	-22.1	1.1914		-22.1	0.0412	-22.1	0.0133	-22.1	0.0143	-22.1	-0.0836	-22.1	-0.0543	-22.1	-0.0426	-22.1	0.0759
															-22	-0.0044	-22	-0.0284	-22	-0.0686	-22	-0.0717	-22	-0.0319	-22	0.0006	-22	0.1366	-22	0.4442	-22	0.8433	-22	1.1889		-22	0.0443	-22	0.0127	-22	0.0141	-22	-0.0801	-22	-0.0498	-22	-0.0411	-22	0.0744
															-21.9	-0.0029	-21.9	-0.0300999	-21.9	-0.0693999	-21.9	-0.0759	-21.9	-0.0331	-21.9	0.0019	-21.9	0.1375	-21.9	0.4417	-21.9	0.8392	-21.9	1.1829		-21.9	0.0422	-21.9	0.007	-21.9	0.0108	-21.9	-0.0784	-21.9	-0.0478	-21.9	-0.0392	-21.9	0.0699
															-21.8	0.0018	-21.8	-0.031	-21.8	-0.0642	-21.8	-0.0769001	-21.8	-0.0296	-21.8	0.0111	-21.8	0.1436	-21.8	0.4442	-21.8	0.8359	-21.8	1.1783		-21.8	0.0434	-21.8	0.0056	-21.8	0.0058	-21.8	-0.0837	-21.8	-0.0533	-21.8	-0.0406	-21.8	0.0612
															-21.7	0.00519998	-21.7	-0.0307	-21.7	-0.0626	-21.7	-0.0782	-21.7	-0.0294	-21.7	0.0168	-21.7	0.1434	-21.7	0.4413	-21.7	0.8305	-21.7	1.1696		-21.7	0.0369	-21.7	0.0047	-21.7	0.0044	-21.7	-0.0905	-21.7	-0.0543	-21.7	-0.0449	-21.7	0.0578
															-21.6	0.0147	-21.6	-0.0241	-21.6	-0.057	-21.6	-0.0731	-21.6	-0.0203	-21.6	0.0212	-21.6	0.1433	-21.6	0.4443	-21.6	0.8316	-21.6	1.1704		-21.6	0.0296001	-21.6	0.0015	-21.6	0.0044	-21.6	-0.0967999	-21.6	-0.0522	-21.6	-0.0464	-21.6	0.0542002
															-21.5	0.0198	-21.5	-0.0235001	-21.5	-0.0562001	-21.5	-0.0727	-21.5	-0.0111	-21.5	0.0284	-21.5	0.1464	-21.5	0.4399	-21.5	0.824	-21.5	1.1703		-21.5	0.0322	-21.5	0.0101998	-21.5	0.00539981	-21.5	-0.0881	-21.5	-0.0403	-21.5	-0.0472	-21.5	0.0547
															-21.4	0.0204	-21.4	-0.0301001	-21.4	-0.0615001	-21.4	-0.0815999	-21.4	-0.0097	-21.4	0.0222	-21.4	0.1427	-21.4	0.4349	-21.4	0.8147	-21.4	1.1636		-21.4	0.0264	-21.4	0.00989984	-21.4	-0.000800163	-21.4	-0.0901998	-21.4	-0.0369	-21.4	-0.0555	-21.4	0.0538002
															-21.3	0.026	-21.3	-0.0334	-21.3	-0.0674	-21.3	-0.0909999	-21.3	-0.0063	-21.3	0.0165	-21.3	0.1364	-21.3	0.4328	-21.3	0.8069	-21.3	1.1543		-21.3	0.0229	-21.3	0.0105	-21.3	-0.0069	-21.3	-0.0914998	-21.3	-0.0328	-21.3	-0.0658	-21.3	0.0506002
															-21.2	0.0183001	-21.2	-0.0375	-21.2	-0.062	-21.2	-0.0941999	-21.2	-0.0057	-21.2	0.0131	-21.2	0.1396	-21.2	0.4223	-21.2	0.7943	-21.2	1.1413		-21.2	0.0322001	-21.2	0.0089	-21.2	-0.0016	-21.2	-0.0851999	-21.2	-0.036	-21.2	-0.0696	-21.2	0.0619001
															-21.1	0.0215	-21.1	-0.0354	-21.1	-0.0551	-21.1	-0.0876	-21.1	-0.0049	-21.1	0.0171	-21.1	0.1442	-21.1	0.4216	-21.1	0.7908	-21.1	1.1325		-21.1	0.033	-21.1	0.0094	-21.1	0.000999997	-21.1	-0.0793	-21.1	-0.0334	-21.1	-0.0629	-21.1	0.0645999
															-21	0.021	-21	-0.0381	-21	-0.0558	-21	-0.078	-21	-0.0046	-21	0.0148	-21	0.1445	-21	0.4161	-21	0.7881	-21	1.1275		-21	0.0259	-21	0.00680002	-21	-0.00139998	-21	-0.0728	-21	-0.0355	-21	-0.067	-21	0.0566
															-20.9	0.0207	-20.9	-0.0381	-20.9	-0.0501	-20.9	-0.0765	-20.9	-0.0066	-20.9	0.0163	-20.9	0.1419	-20.9	0.4149	-20.9	0.7818	-20.9	1.1158		-20.9	0.03	-20.9	0.0061	-20.9	-0.000899995	-20.9	-0.0578	-20.9	-0.0362	-20.9	-0.0686	-20.9	0.0508
															-20.8	0.0198	-20.8	-0.0348	-20.8	-0.0492	-20.8	-0.0724	-20.8	-0.0022	-20.8	0.0176	-20.8	0.1377	-20.8	0.4139	-20.8	0.7794	-20.8	1.1086		-20.8	0.0337	-20.8	0.0035	-20.8	-0.0024	-20.8	-0.0448	-20.8	-0.0387	-20.8	-0.0685	-20.8	0.0454
															-20.7	0.0255	-20.7	-0.0297	-20.7	-0.0458	-20.7	-0.0664	-20.7	0.0031	-20.7	0.0231	-20.7	0.1358	-20.7	0.4177	-20.7	0.7762	-20.7	1.107		-20.7	0.0234001	-20.7	-0.0041	-20.7	-0.0104	-20.7	-0.0527999	-20.7	-0.0487	-20.7	-0.0696	-20.7	0.0401001
															-20.6	0.0305	-20.6	-0.0256	-20.6	-0.0444	-20.6	-0.0671	-20.6	0.0066	-20.6	0.0304	-20.6	0.1442	-20.6	0.4161	-20.6	0.775	-20.6	1.1073		-20.6	0.0276999	-20.6	-0.0094	-20.6	-0.0085	-20.6	-0.0601001	-20.6	-0.0471	-20.6	-0.0685	-20.6	0.0454999
															-20.5	0.0336	-20.5	-0.0232999	-20.5	-0.0477999	-20.5	-0.0654	-20.5	0.0088	-20.5	0.0346	-20.5	0.1446	-20.5	0.4166	-20.5	0.7757	-20.5	1.0985		-20.5	0.0276	-20.5	-0.016	-20.5	-0.00719996	-20.5	-0.0631	-20.5	-0.0562	-20.5	-0.0678	-20.5	0.0375
															-20.4	0.0412	-20.4	-0.0165	-20.4	-0.0411	-20.4	-0.0598001	-20.4	0.0162	-20.4	0.0378	-20.4	0.1449	-20.4	0.4181	-20.4	0.7781	-20.4	1.0991		-20.4	0.0273	-20.4	-0.0156999	-20.4	-0.0112999	-20.4	-0.0636	-20.4	-0.0601	-20.4	-0.0657	-20.4	0.0401
															-20.3	0.0464	-20.3	-0.0144	-20.3	-0.0419	-20.3	-0.0593	-20.3	0.0203	-20.3	0.0418	-20.3	0.15	-20.3	0.4182	-20.3	0.7733	-20.3	1.0931		-20.3	0.0217	-20.3	-0.0179	-20.3	0.000200002	-20.3	-0.0654001	-20.3	-0.0644	-20.3	-0.0553	-20.3	0.0377999
															-20.2	0.0504	-20.2	-0.0108	-20.2	-0.0392	-20.2	-0.0576	-20.2	0.0229	-20.2	0.0427	-20.2	0.1516	-20.2	0.4181	-20.2	0.7706	-20.2	1.0843		-20.2	0.0203999	-20.2	-0.0203	-20.2	0.0031	-20.2	-0.0665001	-20.2	-0.0585	-20.2	-0.0446	-20.2	0.0333999
															-20.1	0.0482001	-20.1	-0.0091	-20.1	-0.0411	-20.1	-0.0564999	-20.1	0.0266	-20.1	0.0427	-20.1	0.1512	-20.1	0.414	-20.1	0.7647	-20.1	1.0766		-20.1	0.0361999	-20.1	-0.0164	-20.1	0.000899998	-20.1	-0.0702001	-20.1	-0.0473	-20.1	-0.0385	-20.1	0.0391998
															-20	0.0439	-20	-0.00490005	-20	-0.0369	-20	-0.0489	-20	0.0292	-20	0.0438	-20	0.1559	-20	0.4156	-20	0.7623	-20	1.0679		-20	0.0303	-20	-0.0162002	-20	-0.00140017	-20	-0.0721	-20	-0.05	-20	-0.0439	-20	0.0301
															-19.9	0.0373	-19.9	-0.0121001	-19.9	-0.0370001	-19.9	-0.0581999	-19.9	0.0231	-19.9	0.0416	-19.9	0.1556	-19.9	0.4115	-19.9	0.7569	-19.9	1.0537		-19.9	0.0181	-19.9	-0.0261	-19.9	-0.00780002	-19.9	-0.0853998	-19.9	-0.0571	-19.9	-0.0436	-19.9	0.0245002
															-19.8	0.0294	-19.8	-0.0135	-19.8	-0.0414	-19.8	-0.0611999	-19.8	0.0131	-19.8	0.0389	-19.8	0.1528	-19.8	0.4043	-19.8	0.7517	-19.8	1.0435		-19.8	0.0142	-19.8	-0.0299	-19.8	-0.0015	-19.8	-0.092	-19.8	-0.0619	-19.8	-0.049	-19.8	0.0211
															-19.7	0.0328	-19.7	-0.00800008	-19.7	-0.0360001	-19.7	-0.0568	-19.7	0.0159999	-19.7	0.0442999	-19.7	0.1562	-19.7	0.404	-19.7	0.7502	-19.7	1.0352		-19.7	0.0108	-19.7	-0.0334001	-19.7	-0.000600105	-19.7	-0.1007	-19.7	-0.0643001	-19.7	-0.0589001	-19.7	0.0096
															-19.6	0.0243	-19.6	-0.0141001	-19.6	-0.0358001	-19.6	-0.0581	-19.6	0.00859994	-19.6	0.0378999	-19.6	0.1458	-19.6	0.393	-19.6	0.7399	-19.6	1.024		-19.6	-0.0046	-19.6	-0.0463002	-19.6	0.00609983	-19.6	-0.1132	-19.6	-0.0541002	-19.6	-0.0585002	-19.6	0.00680011
															-19.5	0.0198	-19.5	-0.0132001	-19.5	-0.0374001	-19.5	-0.0587	-19.5	0.0099	-19.5	0.0331	-19.5	0.1429	-19.5	0.3876	-19.5	0.7338	-19.5	1.014		-19.5	-0.0171	-19.5	-0.0545	-19.5	0.0131	-19.5	-0.1219	-19.5	-0.0512	-19.5	-0.0586	-19.5	-0.00209983
															-19.4	0.014	-19.4	-0.0163001	-19.4	-0.0466001	-19.4	-0.0577999	-19.4	0.0058	-19.4	0.0336	-19.4	0.1347	-19.4	0.3759	-19.4	0.7254	-19.4	1		-19.4	-0.0197	-19.4	-0.0543	-19.4	0.0206	-19.4	-0.1222	-19.4	-0.0343	-19.4	-0.0495	-19.4	-0.00200002
															-19.3	0.0091	-19.3	-0.0137	-19.3	-0.0479	-19.3	-0.0643999	-19.3	0.0029	-19.3	0.0292	-19.3	0.1262	-19.3	0.366	-19.3	0.7153	-19.3	0.9917		-19.3	-0.0218	-19.3	-0.0515	-19.3	0.0239	-19.3	-0.1196	-19.3	-0.0287	-19.3	-0.051	-19.3	0.000499967
															-19.2	0.0071	-19.2	-0.0113	-19.2	-0.0507	-19.2	-0.0687	-19.2	-0.00310001	-19.2	0.0291	-19.2	0.1208	-19.2	0.3577	-19.2	0.7073	-19.2	0.9903		-19.2	-0.0088	-19.2	-0.0368998	-19.2	0.0324002	-19.2	-0.1056	-19.2	-0.0160998	-19.2	-0.0440998	-19.2	0.0068
															-19.1	0.0043	-19.1	-0.00560008	-19.1	-0.0469001	-19.1	-0.0719	-19.1	-0.00580008	-19.1	0.0333999	-19.1	0.1275	-19.1	0.3545	-19.1	0.7107	-19.1	0.9835		-19.1	-9.98951e-05	-19.1	-0.0354	-19.1	0.0165	-19.1	-0.1002	-19.1	-0.025	-19.1	-0.0438	-19.1	0.0119002
															-19	0.0064	-19	-0.00660005	-19	-0.0539	-19	-0.0656	-19	-0.0087	-19	0.0347	-19	0.1261	-19	0.3551	-19	0.7041	-19	0.977		-19	0.0027	-19	-0.0322001	-19	-0.00550007	-19	-0.0926	-19	-0.0428	-19	-0.0416	-19	0.0134
															-18.9	0.0122	-18.9	-0.00469999	-18.9	-0.0543	-18.9	-0.0661	-18.9	-0.0099	-18.9	0.0429	-18.9	0.1262	-18.9	0.3529	-18.9	0.6998	-18.9	0.9688		-18.9	0.0053	-18.9	-0.0381	-18.9	-0.0313	-18.9	-0.0956999	-18.9	-0.0675	-18.9	-0.0542	-18.9	0.0101001
															-18.8	0.0103	-18.8	-0.0062	-18.8	-0.0465	-18.8	-0.055	-18.8	-0.0076	-18.8	0.0485	-18.8	0.1388	-18.8	0.3513	-18.8	0.7032	-18.8	0.967		-18.8	0.0034	-18.8	-0.0345	-18.8	-0.0535	-18.8	-0.0928	-18.8	-0.0849	-18.8	-0.0593	-18.8	0.0096
															-18.7	0.0136	-18.7	-0.00450016	-18.7	-0.0507002	-18.7	-0.0461	-18.7	-0.00160016	-18.7	0.0457998	-18.7	0.1336	-18.7	0.3518	-18.7	0.7004	-18.7	0.9558		-18.7	0.0102	-18.7	-0.0425	-18.7	-0.0595	-18.7	-0.0911	-18.7	-0.0842	-18.7	-0.0615	-18.7	0.00369997
															-18.6	0.0091	-18.6	-0.0034002	-18.6	-0.0528002	-18.6	-0.0574	-18.6	-0.0088002	-18.6	0.0414998	-18.6	0.132	-18.6	0.3455	-18.6	0.6893	-18.6	0.9409		-18.6	0.00930015	-18.6	-0.0475	-18.6	-0.0682	-18.6	-0.1122	-18.6	-0.09	-18.6	-0.0746	-18.6	-0.0060997
															-18.5	0.000699997	-18.5	-0.00520018	-18.5	-0.0562002	-18.5	-0.056	-18.5	-0.0127	-18.5	0.0394	-18.5	0.1168	-18.5	0.3415	-18.5	0.6865	-18.5	0.922		-18.5	0.0082	-18.5	-0.0348	-18.5	-0.0752	-18.5	-0.1054	-18.5	-0.0773	-18.5	-0.0679	-18.5	-0.0019001
															-18.4	-0.0072	-18.4	0.00059984	-18.4	-0.0667002	-18.4	-0.0612998	-18.4	-0.0091	-18.4	0.0297	-18.4	0.1151	-18.4	0.3398	-18.4	0.678	-18.4	0.9074		-18.4	0.0026	-18.4	-0.0327999	-18.4	-0.0723999	-18.4	-0.1032	-18.4	-0.0673	-18.4	-0.0587	-18.4	0.00500002
															-18.3	-0.0164	-18.3	-0.0043	-18.3	-0.0706	-18.3	-0.0629998	-18.3	-0.0174	-18.3	0.0216	-18.3	0.1	-18.3	0.3398	-18.3	0.6721	-18.3	0.9		-18.3	0.0053	-18.3	-0.0177	-18.3	-0.052	-18.3	-0.0851001	-18.3	-0.0671	-18.3	-0.0659	-18.3	-0.000600057
															-18.2	-0.0166	-18.2	-0.00700006	-18.2	-0.0673001	-18.2	-0.0716	-18.2	-0.0222001	-18.2	0.0251999	-18.2	0.1204	-18.2	0.338	-18.2	0.6647	-18.2	0.8964		-18.2	0.0188999	-18.2	-0.0279	-18.2	-0.048	-18.2	-0.0921001	-18.2	-0.0821	-18.2	-0.0531	-18.2	0.00429989
															-18.1	-0.0051	-18.1	-0.00259986	-18.1	-0.0683999	-18.1	-0.0766	-18.1	-0.0332999	-18.1	0.0314001	-18.1	0.0982001	-18.1	0.331	-18.1	0.6498	-18.1	0.8941		-18.1	0.0539996	-18.1	-0.0099	-18.1	-0.0274	-18.1	-0.0742004	-18.1	-0.0652	-18.1	-0.0359	-18.1	0.0251992
															-18	0.0092	-18	0.0158998	-18	-0.0567002	-18	-0.0611	-18	-0.0097	-18	0.0519	-18	0.1205	-18	0.3375	-18	0.668	-18	0.902		-18	0.0145	-18	-0.0237999	-18	-0.0293999	-18	-0.1059	-18	-0.0681	-18	-0.0513	-18	-0.00329977
															-17.9	0.0112	-17.9	0.0321996	-17.9	-0.0584004	-17.9	-0.0539998	-17.9	-0.0079	-17.9	0.0481	-17.9	0.1285	-17.9	0.3281	-17.9	0.671	-17.9	0.894		-17.9	0.0238	-17.9	-0.00830001	-17.9	-0.0381	-17.9	-0.0899001	-17.9	-0.0591	-17.9	-0.0445	-17.9	-0.00590015
															-17.8	-0.0166	-17.8	0.0117	-17.8	-0.0718	-17.8	-0.0673996	-17.8	-0.009	-17.8	0.0261	-17.8	0.1184	-17.8	0.3246	-17.8	0.6642	-17.8	0.8713		-17.8	0.0277	-17.8	-0.0073	-17.8	-0.0408	-17.8	-0.0867	-17.8	-0.0575	-17.8	-0.0376	-17.8	-0.00459999
															-17.7	-0.0326	-17.7	-0.0104	-17.7	-0.0839	-17.7	-0.0768	-17.7	-0.0171	-17.7	0.0123	-17.7	0.1276	-17.7	0.3137	-17.7	0.6691	-17.7	0.857		-17.7	0.0178	-17.7	0.0073	-17.7	-0.0408	-17.7	-0.0794	-17.7	-0.0535	-17.7	-0.0247	-17.7	0.00710001
															-17.6	-0.0365	-17.6	-0.0210001	-17.6	-0.0842001	-17.6	-0.08	-17.6	-0.0110001	-17.6	0.00799992	-17.6	0.1325	-17.6	0.3056	-17.6	0.6831	-17.6	0.8506		-17.6	0.0106005	-17.6	-0.0095	-17.6	-0.0576	-17.6	-0.0972995	-17.6	-0.0641	-17.6	-0.0392	-17.6	-0.00369903
															-17.5	-0.0465	-17.5	-0.0410999	-17.5	-0.1053	-17.5	-0.0941	-17.5	-0.0211	-17.5	0.0017	-17.5	0.1117	-17.5	0.302	-17.5	0.6816	-17.5	0.8421		-17.5	-0.007	-17.5	-0.0195	-17.5	-0.0671	-17.5	-0.082	-17.5	-0.0542	-17.5	-0.0529	-17.5	-0.0189997
															-17.4	-0.0503	-17.4	-0.0476998	-17.4	-0.111	-17.4	-0.0892001	-17.4	-0.023	-17.4	0.000900004	-17.4	0.1043	-17.4	0.3017	-17.4	0.6755	-17.4	0.8301		-17.4	-0.0014	-17.4	-0.0210997	-17.4	-0.0591997	-17.4	-0.0605	-17.4	-0.036	-17.4	-0.0678	-17.4	-0.00840001
															-17.3	-0.0482	-17.3	-0.0364	-17.3	-0.1073	-17.3	-0.0880002	-17.3	-0.0249	-17.3	0.0129	-17.3	0.0950998	-17.3	0.3098	-17.3	0.6584	-17.3	0.8232		-17.3	0.0203	-17.3	-0.0141	-17.3	-0.0428	-17.3	-0.0245003	-17.3	-0.0148	-17.3	-0.0659	-17.3	0.0146997
															-17.2	-0.0347	-17.2	-0.0154998	-17.2	-0.0959998	-17.2	-0.0886	-17.2	-0.0171998	-17.2	0.0294002	-17.2	0.0945	-17.2	0.318	-17.2	0.639	-17.2	0.832		-17.2	0.0459995	-17.2	-0.0054	-17.2	-0.0236	-17.2	-0.00910049	-17.2	0.0019	-17.2	-0.0402	-17.2	0.0267995
															-17.1	-0.0206	-17.1	0.00750026	-17.1	-0.0816997	-17.1	-0.0731	-17.1	-0.0104997	-17.1	0.0561003	-17.1	0.1056	-17.1	0.3314	-17.1	0.6265	-17.1	0.842		-17.1	0.0586	-17.1	0.0216005	-17.1	-0.00999946	-17.1	-0.0047	-17.1	0.00240054	-17.1	-0.00989946	-17.1	0.0463994
															-17	-0.002	-17	0.028	-17	-0.0625	-17	-0.0542	-17	0.0047	-17	0.0767	-17	0.1103	-17	0.3476	-17	0.6246	-17	0.8603		-17	0.0607	-17	0.0341002	-17	-0.0114998	-17	-0.00959999	-17	-0.00989999	-17	0.00810001	-17	0.0494997
															-16.9	0.005	-16.9	0.0443998	-16.9	-0.0477002	-16.9	-0.0439998	-16.9	0.0195	-16.9	0.0798	-16.9	0.1155	-16.9	0.3536	-16.9	0.6153	-16.9	0.8562		-16.9	0.0618	-16.9	0.0457998	-16.9	0.0046998	-16.9	-0.0200002	-16.9	-0.0075	-16.9	0.0214	-16.9	0.0564998
															-16.8	-0.0091	-16.8	0.0437	-16.8	-0.0496	-16.8	-0.0510998	-16.8	0.0094	-16.8	0.073	-16.8	0.119	-16.8	0.3455	-16.8	0.6283	-16.8	0.838		-16.8	0.0495	-16.8	0.039	-16.8	-9.99933e-05	-16.8	-0.0418998	-16.8	-0.0156	-16.8	0.0132	-16.8	0.0470002
															-16.7	-0.0245	-16.7	0.0303998	-16.7	-0.0638002	-16.7	-0.0498	-16.7	0.00349976	-16.7	0.0597998	-16.7	0.1257	-16.7	0.3394	-16.7	0.6403	-16.7	0.819		-16.7	0.0292006	-16.7	0.0309	-16.7	-0.0101	-16.7	-0.0742994	-16.7	-0.0336	-16.7	-0.0058	-16.7	0.0351006
															-16.6	-0.0388	-16.6	0.0169999	-16.6	-0.0681001	-16.6	-0.0589	-16.6	-0.0100001	-16.6	0.0394999	-16.6	0.1165	-16.6	0.3322	-16.6	0.6452	-16.6	0.8038		-16.6	0.0145005	-16.6	0.0116	-16.6	-0.0199	-16.6	-0.0885995	-16.6	-0.0561	-16.6	-0.0184	-16.6	0.020401
															-16.5	-0.0492	-16.5	-0.0139999	-16.5	-0.0822999	-16.5	-0.0583	-16.5	-0.0027	-16.5	0.0264	-16.5	0.1173	-16.5	0.3345	-16.5	0.6323	-16.5	0.7929		-16.5	0.0028	-16.5	-0.00520039	-16.5	-0.0318004	-16.5	-0.1095	-16.5	-0.062	-16.5	-0.0279	-16.5	0.0103005
															-16.4	-0.0447	-16.4	-0.0305	-16.4	-0.0891	-16.4	-0.0695001	-16.4	-0.0025	-16.4	0.0198	-16.4	0.1155	-16.4	0.3339	-16.4	0.6199	-16.4	0.7842		-16.4	-0.0056	-16.4	-0.0187999	-16.4	-0.0433999	-16.4	-0.1331	-16.4	-0.0892	-16.4	-0.0427	-16.4	-0.00269961
															-16.3	-0.0475	-16.3	-0.0489	-16.3	-0.103	-16.3	-0.082	-16.3	-0.0084	-16.3	0.0126	-16.3	0.0961	-16.3	0.3243	-16.3	0.583	-16.3	0.7731		-16.3	-0.0046	-16.3	-0.0067	-16.3	-0.047	-16.3	-0.125	-16.3	-0.093	-16.3	-0.0439	-16.3	-0.00470012
															-16.2	-0.0337	-16.2	-0.0463996	-16.2	-0.104	-16.2	-0.0766	-16.2	-0.0104996	-16.2	0.0256004	-16.2	0.0824	-16.2	0.3322	-16.2	0.5545	-16.2	0.7753		-16.2	0.0111	-16.2	0.00100058	-16.2	-0.0209994	-16.2	-0.0893	-16.2	-0.0664994	-16.2	-0.0324994	-16.2	0.0114
															-16.1	-0.0176	-16.1	-0.0272998	-16.1	-0.0980998	-16.1	-0.0721	-16.1	-0.00629981	-16.1	0.0497002	-16.1	0.0919996	-16.1	0.3444	-16.1	0.5232	-16.1	0.7838		-16.1	0.0313	-16.1	0.0193006	-16.1	-0.0134994	-16.1	-0.0639	-16.1	-0.0512994	-16.1	-0.0237994	-16.1	0.0206994
															-16	-0.0018	-16	-0.00709975	-16	-0.0992998	-16	-0.0652	-16	-0.0115	-16	0.0674	-16	0.0928998	-16	0.3557	-16	0.4983	-16	0.791		-16	0.0453	-16	0.0406003	-16	-0.00859965	-16	-0.0552	-16	-0.0461	-16	-0.0152	-16	0.0418994
															-15.9	-0.0007	-15.9	-0.00240016	-15.9	-0.0961002	-15.9	-0.0572998	-15.9	-0.0208	-15.9	0.0689	-15.9	0.0813002	-15.9	0.3579	-15.9	0.4717	-15.9	0.7829		-15.9	0.0407	-15.9	0.0449006	-15.9	-0.0141994	-15.9	-0.0611004	-15.9	-0.0507	-15.9	0.001	-15.9	0.0511996
															-15.8	0.0038	-15.8	-0.0048	-15.8	-0.1016	-15.8	-0.0591998	-15.8	-0.0283	-15.8	0.0589	-15.8	0.0764002	-15.8	0.352	-15.8	0.4629	-15.8	0.7729		-15.8	0.0519	-15.8	0.0702	-15.8	0.0122	-15.8	-0.0571006	-15.8	-0.0362	-15.8	0.0213	-15.8	0.0707994
															-15.7	0.00230006	-15.7	-0.0046	-15.7	-0.103	-15.7	-0.0608999	-15.7	-0.0257	-15.7	0.0509	-15.7	0.0751001	-15.7	0.3494	-15.7	0.4627	-15.7	0.7697		-15.7	0.073	-15.7	0.0852001	-15.7	0.0329001	-15.7	-0.0547	-15.7	-0.0517999	-15.7	0.0388001	-15.7	0.0835
															-15.6	0.00590012	-15.6	0.0069	-15.6	-0.0997	-15.6	-0.0512999	-15.6	-0.02	-15.6	0.0536	-15.6	0.0647002	-15.6	0.3325	-15.6	0.4932	-15.6	0.7524		-15.6	0.0808	-15.6	0.0941997	-15.6	0.0409997	-15.6	-0.0182	-15.6	-0.0200003	-15.6	0.0449997	-15.6	0.0916999
															-15.5	0.0075	-15.5	0.0119999	-15.5	-0.0777001	-15.5	-0.039	-15.5	-0.0075	-15.5	0.0637	-15.5	0.1013	-15.5	0.3335	-15.5	0.5153	-15.5	0.747		-15.5	0.0462	-15.5	0.0656994	-15.5	0.0100994	-15.5	-0.0509	-15.5	-0.0173	-15.5	0.0201	-15.5	0.0620007
															-15.4	-0.0037	-15.4	0.00609976	-15.4	-0.0808002	-15.4	-0.0502999	-15.4	-0.0032	-15.4	0.0598	-15.4	0.1049	-15.4	0.3233	-15.4	0.5158	-15.4	0.7305		-15.4	0.0214	-15.4	0.0361998	-15.4	-0.0211002	-15.4	-0.0711994	-15.4	-0.0531	-15.4	-0.0026	-15.4	0.0419006
															-15.3	-0.0226	-15.3	-0.0137	-15.3	-0.0848	-15.3	-0.0627998	-15.3	-0.0192	-15.3	0.0483	-15.3	0.0904002	-15.3	0.3059	-15.3	0.4927	-15.3	0.7125		-15.3	0.0448	-15.3	0.0186	-15.3	-0.012	-15.3	-0.0862998	-15.3	-0.0592	-15.3	-0.0176	-15.3	0.0351002
															-15.2	-0.0251	-15.2	-0.0243999	-15.2	-0.0850999	-15.2	-0.0687	-15.2	-0.0267999	-15.2	0.0376001	-15.2	0.0925	-15.2	0.3043	-15.2	0.5002	-15.2	0.7031		-15.2	0.064	-15.2	0.0134	-15.2	0.0103	-15.2	-0.0906	-15.2	-0.0674	-15.2	-0.0135	-15.2	0.0363
															-15.1	-0.0304	-15.1	-0.0228999	-15.1	-0.0922999	-15.1	-0.0744	-15.1	-0.0272999	-15.1	0.0438001	-15.1	0.0931999	-15.1	0.2762	-15.1	0.4947	-15.1	0.6896		-15.1	0.0633	-15.1	0.00999983	-15.1	0.0199998	-15.1	-0.0779	-15.1	-0.0593002	-15.1	-0.000500166	-15.1	0.0470001
															-15	-0.0248	-15	-0.0129998	-15	-0.0979998	-15	-0.0752	-15	-0.0281	-15	0.0375	-15	0.0811999	-15	0.2606	-15	0.4813	-15	0.6873		-15	0.0473	-15	0.0016003	-15	0.0007003	-15	-0.0694	-15	-0.063	-15	-0.0091	-15	0.0455002
															-14.9	-0.0133	-14.9	-0.0124999	-14.9	-0.0979999	-14.9	-0.0677002	-14.9	-0.0263	-14.9	0.0501	-14.9	0.0783998	-14.9	0.2617	-14.9	0.4619	-14.9	0.692		-14.9	0.0361	-14.9	0.0145999	-14.9	-0.000900081	-14.9	-0.0606	-14.9	-0.059	-14.9	-0.019	-14.9	0.0454
															-14.8	0.0061	-14.8	-0.0145	-14.8	-0.0836	-14.8	-0.0625001	-14.8	-0.0089	-14.8	0.0536	-14.8	0.0862999	-14.8	0.2652	-14.8	0.4346	-14.8	0.6873		-14.8	-0.0014	-14.8	0.0083	-14.8	-0.0286	-14.8	-0.0770999	-14.8	-0.0813	-14.8	-0.0531	-14.8	0.00760007
															-14.7	0.0158001	-14.7	-0.0193	-14.7	-0.0781	-14.7	-0.0626999	-14.7	-0.0072	-14.7	0.0581	-14.7	0.0818001	-14.7	0.265	-14.7	0.4186	-14.7	0.698		-14.7	-0.0276	-14.7	0.0049	-14.7	-0.0601	-14.7	-0.0908	-14.7	-0.102	-14.7	-0.0789	-14.7	-0.0195
															-14.6	0.0218	-14.6	-0.0354	-14.6	-0.073	-14.6	-0.0666	-14.6	-0.0047	-14.6	0.0573	-14.6	0.0747001	-14.6	0.25	-14.6	0.3808	-14.6	0.7018		-14.6	-0.0389002	-14.6	0.0129	-14.6	-0.0644	-14.6	-0.1031	-14.6	-0.1119	-14.6	-0.0912	-14.6	-0.0342004
															-14.5	0.023	-14.5	-0.0429	-14.5	-0.0703	-14.5	-0.0644	-14.5	-0.0071	-14.5	0.0627	-14.5	0.0669001	-14.5	0.2407	-14.5	0.3415	-14.5	0.7075		-14.5	-0.0551	-14.5	0.000300166	-14.5	-0.0783998	-14.5	-0.1196	-14.5	-0.1264	-14.5	-0.1107	-14.5	-0.0504003
															-14.4	0.0312	-14.4	-0.0376	-14.4	-0.0709	-14.4	-0.0533	-14.4	-0.0067	-14.4	0.0603	-14.4	0.0625	-14.4	0.2303	-14.4	0.3188	-14.4	0.7179		-14.4	-0.0447	-14.4	0.00749996	-14.4	-0.0619	-14.4	-0.1076	-14.4	-0.1232	-14.4	-0.1077	-14.4	-0.0353002
															-14.3	0.0206	-14.3	-0.0367	-14.3	-0.0666	-14.3	-0.0456	-14.3	-0.002	-14.3	0.0656	-14.3	0.0642	-14.3	0.222	-14.3	0.3114	-14.3	0.7202		-14.3	-0.0223	-14.3	-0.0114	-14.3	-0.0473	-14.3	-0.1035	-14.3	-0.1197	-14.3	-0.1084	-14.3	-0.0196
															-14.2	0.0200998	-14.2	-0.0159	-14.2	-0.0513	-14.2	-0.0329002	-14.2	0.0109	-14.2	0.0734	-14.2	0.0804998	-14.2	0.224	-14.2	0.3234	-14.2	0.7147		-14.2	0.00330001	-14.2	0.00439999	-14.2	-0.00380001	-14.2	-0.0918	-14.2	-0.0971	-14.2	-0.0719	-14.2	0.016
															-14.1	0.004	-14.1	-0.0081	-14.1	-0.057	-14.1	-0.0346	-14.1	0.0115	-14.1	0.0678	-14.1	0.1005	-14.1	0.2286	-14.1	0.3548	-14.1	0.6931		-14.1	0.0382	-14.1	0.0074	-14.1	0.0265	-14.1	-0.0752	-14.1	-0.0725	-14.1	-0.0551	-14.1	0.0408
															-14	0.0011	-14	-0.00719989	-14	-0.0606999	-14	-0.0397	-14	0.0141	-14	0.0559	-14	0.0898	-14	0.2301	-14	0.3837	-14	0.6649		-14	0.0582	-14	0.00539989	-14	0.0414999	-14	-0.0632	-14	-0.0443	-14	-0.038	-14	0.0464001
															-13.9	-0.0071	-13.9	0.000199826	-13.9	-0.0688002	-13.9	-0.0559997	-13.9	0.0069	-13.9	0.0371	-13.9	0.0919003	-13.9	0.2384	-13.9	0.3962	-13.9	0.6389		-13.9	0.0691	-13.9	-0.0022	-13.9	0.0377	-13.9	-0.0447999	-13.9	-0.0238	-13.9	-0.0255	-13.9	0.0435001
															-13.8	-0.0204	-13.8	-0.0037	-13.8	-0.0765	-13.8	-0.0561998	-13.8	-0.0082	-13.8	0.0199	-13.8	0.0900002	-13.8	0.2252	-13.8	0.3982	-13.8	0.6163		-13.8	0.0634	-13.8	-0.00489999	-13.8	0.0249	-13.8	-0.0389	-13.8	-0.00109999	-13.8	0.00490001	-13.8	0.058
															-13.7	0.0094	-13.7	-0.00639999	-13.7	-0.069	-13.7	-0.0521	-13.7	-0.00589999	-13.7	0.0258	-13.7	0.1022	-13.7	0.225	-13.7	0.4053	-13.7	0.6168		-13.7	0.0507	-13.7	-0.00189993	-13.7	0.0176001	-13.7	-0.0367	-13.7	0.0178001	-13.7	0.00460007	-13.7	0.0637
															-13.6	0.0081	-13.6	-0.00969998	-13.6	-0.0637	-13.6	-0.0489	-13.6	-0.00799998	-13.6	0.0305	-13.6	0.0986	-13.6	0.2316	-13.6	0.409	-13.6	0.6128		-13.6	0.048	-13.6	0.0021	-13.6	0.0161	-13.6	-0.0472	-13.6	0.0205	-13.6	0.0158	-13.6	0.0685
															-13.5	0.004	-13.5	-0.028	-13.5	-0.0583	-13.5	-0.0426	-13.5	-0.0046	-13.5	0.0364	-13.5	0.0873001	-13.5	0.232	-13.5	0.4117	-13.5	0.5993		-13.5	0.0398	-13.5	0.0121999	-13.5	0.00909994	-13.5	-0.0622	-13.5	0.0169	-13.5	0.0039	-13.5	0.0656001
															-13.4	-0.0164	-13.4	-0.0627001	-13.4	-0.0660001	-13.4	-0.0457997	-13.4	-0.0155	-13.4	0.0251	-13.4	0.0612003	-13.4	0.2159	-13.4	0.3937	-13.4	0.5774		-13.4	0.0284	-13.4	0.0154999	-13.4	0.0154999	-13.4	-0.0617999	-13.4	0.0041	-13.4	-0.0066	-13.4	0.0651001
															-13.3	-0.02	-13.3	-0.0833	-13.3	-0.0645	-13.3	-0.0386999	-13.3	-0.0161	-13.3	0.02	-13.3	0.0470001	-13.3	0.2076	-13.3	0.3881	-13.3	0.5634		-13.3	0.0218	-13.3	0.0106	-13.3	0.0028	-13.3	-0.0718999	-13.3	-0.0042	-13.3	-0.0142	-13.3	0.0633001
															-13.2	-0.0224	-13.2	-0.0784999	-13.2	-0.0561999	-13.2	-0.0312	-13.2	-0.00649992	-13.2	0.0270001	-13.2	0.0423	-13.2	0.2025	-13.2	0.3827	-13.2	0.5593		-13.2	0.0161	-13.2	0.00310004	-13.2	-0.00469996	-13.2	-0.0768	-13.2	-0.0156	-13.2	-0.0307	-13.2	0.0514
															-13.1	-0.027	-13.1	-0.0672	-13.1	-0.0515	-13.1	-0.0326	-13.1	-0.00119996	-13.1	0.0249	-13.1	0.0399999	-13.1	0.2042	-13.1	0.3773	-13.1	0.5631		-13.1	0.0176	-13.1	-0.00129998	-13.1	0.00430002	-13.1	-0.0698	-13.1	-0.0147	-13.1	-0.0245	-13.1	0.061
															-13	-0.0338	-13	-0.0604	-13	-0.0547	-13	-0.0365	-13	-0.0015	-13	0.0239	-13	0.0388	-13	0.2031	-13	0.3679	-13	0.5555		-13	0.0155	-13	-0.00360003	-13	0.00449997	-13	-0.0675	-13	-0.0083	-13	-0.0167	-13	0.0666
															-12.9	-0.0391	-12.9	-0.0391999	-12.9	-0.0514999	-12.9	-0.0479	-12.9	-0.0027	-12.9	0.0187	-12.9	0.0387	-12.9	0.2026	-12.9	0.3673	-12.9	0.5407		-12.9	0.0139	-12.9	-0.00739986	-12.9	0.00480014	-12.9	-0.0695	-12.9	-0.0076	-12.9	-0.0144	-12.9	0.0706
															-12.8	-0.0267	-12.8	-0.0124	-12.8	-0.0488	-12.8	-0.0480001	-12.8	0.0017	-12.8	0.0227	-12.8	0.0516999	-12.8	0.2088	-12.8	0.3761	-12.8	0.534		-12.8	0.0217	-12.8	-0.0042	-12.8	0.0155	-12.8	-0.0665001	-12.8	-0.0018	-12.8	-0.0109	-12.8	0.0843999
															-12.7	-0.0204	-12.7	0.00539997	-12.7	-0.0516	-12.7	-0.0503	-12.7	-0.00510003	-12.7	0.0237	-12.7	0.067	-12.7	0.2104	-12.7	0.3723	-12.7	0.5287		-12.7	0.0244	-12.7	0.00059997	-12.7	0.0253	-12.7	-0.0605	-12.7	-0.00730003	-12.7	-0.00830003	-12.7	0.0879
															-12.6	-0.0025	-12.6	0.027	-12.6	-0.0552	-12.6	-0.0523	-12.6	-0.00619998	-12.6	0.0232	-12.6	0.0791	-12.6	0.214	-12.6	0.3724	-12.6	0.5209		-12.6	0.0323	-12.6	0.00700005	-12.6	0.0228001	-12.6	-0.0656	-12.6	-0.0131999	-12.6	-0.00849995	-12.6	0.095
															-12.5	-0.0056	-12.5	0.048	-12.5	-0.0559	-12.5	-0.0507	-12.5	-0.0086	-12.5	0.0194	-12.5	0.097	-12.5	0.2148	-12.5	0.3737	-12.5	0.5047		-12.5	0.0233	-12.5	0.0177	-12.5	0.024	-12.5	-0.064	-12.5	-0.0248	-12.5	-0.0114	-12.5	0.1076
															-12.4	-0.0131	-12.4	0.0522001	-12.4	-0.0460999	-12.4	-0.0579	-12.4	-0.0102	-12.4	0.0145	-12.4	0.1065	-12.4	0.2104	-12.4	0.3614	-12.4	0.483		-12.4	0.0216	-12.4	0.0196001	-12.4	0.0265001	-12.4	-0.0598	-12.4	-0.0222	-12.4	-0.0045	-12.4	0.1077
															-12.3	-0.0281	-12.3	0.0499	-12.3	-0.0484	-12.3	-0.0493001	-12.3	-0.015	-12.3	0.0045	-12.3	0.1087	-12.3	0.2171	-12.3	0.358	-12.3	0.4798		-12.3	0.0098	-12.3	0.0087	-12.3	0.022	-12.3	-0.0555998	-12.3	-0.0087	-12.3	-0.0053	-12.3	0.1095
															-12.2	-0.0225999	-12.2	0.0526	-12.2	-0.0525	-12.2	-0.0414999	-12.2	-0.0101	-12.2	0.0036	-12.2	0.1158	-12.2	0.2236	-12.2	0.3567	-12.2	0.469		-12.2	0.0095	-12.2	0.0263	-12.2	0.0203	-12.2	-0.0517	-12.2	-0.00830005	-12.2	0.0124	-12.2	0.1074
															-12.1	-0.0263	-12.1	0.0405	-12.1	-0.0565	-12.1	-0.0379	-12.1	-0.0122	-12.1	0.0087	-12.1	0.1017	-12.1	0.2101	-12.1	0.351	-12.1	0.4643		-12.1	0.0124	-12.1	0.0109999	-12.1	0.0260999	-12.1	-0.0497	-12.1	-0.0042001	-12.1	0.0063999	-12.1	0.1061
															-12	-0.0287	-12	0.00850007	-12	-0.0616999	-12	-0.0415	-12	-0.0117	-12	0.0075	-12	0.0729	-12	0.195	-12	0.3448	-12	0.4596		-12	0.0051	-12	0.00729994	-12	0.0123999	-12	-0.0519	-12	-0.0065	-12	-0.0033	-12	0.0990001
															-11.9	-0.0205	-11.9	0.00840002	-11.9	-0.0587	-11.9	-0.0329	-11.9	-0.0066	-11.9	0.0057	-11.9	0.07	-11.9	0.1952	-11.9	0.3377	-11.9	0.4672		-11.9	0.007	-11.9	0.00420015	-11.9	0.0138002	-11.9	-0.0569999	-11.9	-0.0293	-11.9	-0.0049	-11.9	0.0997001
															-11.8	-0.0203	-11.8	0.0035	-11.8	-0.0619	-11.8	-0.0292999	-11.8	-0.0092	-11.8	-0.000500002	-11.8	0.0593001	-11.8	0.1855	-11.8	0.327	-11.8	0.4566		-11.8	0.0182	-11.8	0.0151	-11.8	0.0245	-11.8	-0.0452002	-11.8	-0.0273	-11.8	0.0101	-11.8	0.1118
															-11.7	-0.0178001	-11.7	0.006	-11.7	-0.0595	-11.7	-0.0179001	-11.7	-0.006	-11.7	0.0088	-11.7	0.0641999	-11.7	0.1864	-11.7	0.3196	-11.7	0.4521		-11.7	0.0161	-11.7	0.00809999	-11.7	0.024	-11.7	-0.0443	-11.7	-0.0338	-11.7	0.0146	-11.7	0.1126
															-11.6	-0.0215999	-11.6	-0.0012	-11.6	-0.0548	-11.6	-0.0189999	-11.6	-0.0064	-11.6	0.0019	-11.6	0.0603001	-11.6	0.18	-11.6	0.3097	-11.6	0.4397		-11.6	0.0237	-11.6	0.00699996	-11.6	0.024	-11.6	-0.0421	-11.6	-0.0394	-11.6	0.0187	-11.6	0.1101
															-11.5	-0.0225	-11.5	-0.00300001	-11.5	-0.058	-11.5	-0.0124	-11.5	-0.0057	-11.5	0.0013	-11.5	0.0628	-11.5	0.1774	-11.5	0.3009	-11.5	0.4288		-11.5	0.0264	-11.5	0.0109999	-11.5	0.0204999	-11.5	-0.0468	-11.5	-0.0388	-11.5	0.0217	-11.5	0.1053
															-11.4	-0.0218	-11.4	-0.00519987	-11.4	-0.0650999	-11.4	-0.0184	-11.4	-0.0052	-11.4	-0.0026	-11.4	0.0581	-11.4	0.1722	-11.4	0.2968	-11.4	0.4175		-11.4	0.0286	-11.4	0.00809998	-11.4	0.0155	-11.4	-0.0465999	-11.4	-0.0449	-11.4	0.0226	-11.4	0.0936001
															-11.3	-0.0156	-11.3	0.0017	-11.3	-0.0559	-11.3	-0.0177001	-11.3	0.0016	-11.3	-0.002	-11.3	0.0582999	-11.3	0.1735	-11.3	0.299	-11.3	0.41		-11.3	0.0305	-11.3	0.0124	-11.3	0.0196	-11.3	-0.0463	-11.3	-0.0517	-11.3	0.026	-11.3	0.0907
															-11.2	-0.0172	-11.2	-0.000499998	-11.2	-0.0532	-11.2	-0.0204	-11.2	0.0012	-11.2	-0.0099	-11.2	0.0507	-11.2	0.1745	-11.2	0.2887	-11.2	0.3935		-11.2	0.042	-11.2	0.00979998	-11.2	0.0291	-11.2	-0.0423	-11.2	-0.0477	-11.2	0.0295	-11.2	0.0905
															-11.1	-0.0170999	-11.1	-0.0051	-11.1	-0.0485	-11.1	-0.0245999	-11.1	-0.0027	-11.1	-0.0204	-11.1	0.0412001	-11.1	0.1659	-11.1	0.2765	-11.1	0.3814		-11.1	0.0438	-11.1	0.00950003	-11.1	0.0361	-11.1	-0.0428	-11.1	-0.0479	-11.1	0.0305	-11.1	0.0882
															-11	-0.0255	-11	-0.0102999	-11	-0.0493999	-11	-0.0263	-11	-0.0025	-11	-0.0301	-11	0.034	-11	0.1608	-11	0.2686	-11	0.3773		-11	0.0471	-11	0.0208	-11	0.0438	-11	-0.0393	-11	-0.0512	-11	0.0233	-11	0.0926
															-10.9	-0.0217	-10.9	-0.0046001	-10.9	-0.0454001	-10.9	-0.0253001	-10.9	-0.0015	-10.9	-0.0282	-10.9	0.0356999	-10.9	0.1597	-10.9	0.2651	-10.9	0.3768		-10.9	0.0536	-10.9	0.0174	-10.9	0.0441	-10.9	-0.0328	-10.9	-0.0495	-10.9	0.0318	-10.9	0.0946
															-10.8	-0.0269	-10.8	-0.0119	-10.8	-0.0541	-10.8	-0.0310999	-10.8	-0.0085	-10.8	-0.0333	-10.8	0.0293001	-10.8	0.1528	-10.8	0.2505	-10.8	0.36		-10.8	0.0604	-10.8	0.0185	-10.8	0.0439	-10.8	-0.0265	-10.8	-0.0478	-10.8	0.0394	-10.8	0.0967
															-10.7	-0.0304	-10.7	-0.0129	-10.7	-0.0584	-10.7	-0.0253	-10.7	-0.0058	-10.7	-0.0309	-10.7	0.0332	-10.7	0.1539	-10.7	0.2444	-10.7	0.3494		-10.7	0.0585	-10.7	0.0167	-10.7	0.048	-10.7	-0.0207	-10.7	-0.0456	-10.7	0.0332	-10.7	0.0884
															-10.6	-0.0305	-10.6	-0.014	-10.6	-0.0642	-10.6	-0.0266	-10.6	-0.006	-10.6	-0.0277	-10.6	0.0277	-10.6	0.153	-10.6	0.2387	-10.6	0.3415		-10.6	0.0524001	-10.6	0.0123	-10.6	0.0429	-10.6	-0.0192999	-10.6	-0.0429	-10.6	0.0347	-10.6	0.0882002
															-10.5	-0.0323	-10.5	-0.0126	-10.5	-0.0613	-10.5	-0.0244	-10.5	9.99996e-05	-10.5	-0.0288	-10.5	0.0315	-10.5	0.1526	-10.5	0.2318	-10.5	0.3319		-10.5	0.0499	-10.5	0.0156	-10.5	0.0357	-10.5	-0.0177	-10.5	-0.0395	-10.5	0.0376	-10.5	0.0803001
															-10.4	-0.0308	-10.4	-0.0146001	-10.4	-0.0619001	-10.4	-0.0254	-10.4	9.99983e-05	-10.4	-0.0235	-10.4	0.0322	-10.4	0.1556	-10.4	0.2263	-10.4	0.3156		-10.4	0.0549	-10.4	0.0201	-10.4	0.0352	-10.4	-0.0211999	-10.4	-0.0344	-10.4	0.0391	-10.4	0.0748001
															-10.3	-0.0396	-10.3	-0.0179	-10.3	-0.0694	-10.3	-0.0269999	-10.3	-0.0126	-10.3	-0.0222	-10.3	0.0262001	-10.3	0.1466	-10.3	0.2166	-10.3	0.301		-10.3	0.0549	-10.3	0.0295	-10.3	0.0387	-10.3	-0.00929991	-10.3	-0.0268	-10.3	0.0378	-10.3	0.0721001
															-10.2	-0.0316	-10.2	-0.0225	-10.2	-0.0694	-10.2	-0.0234	-10.2	-0.0114	-10.2	-0.02	-10.2	0.0237	-10.2	0.1401	-10.2	0.2085	-10.2	0.2931		-10.2	0.046	-10.2	0.0306001	-10.2	0.0409001	-10.2	-0.0126	-10.2	-0.0188999	-10.2	0.0359001	-10.2	0.0645
															-10.1	-0.0295999	-10.1	-0.0228	-10.1	-0.0728	-10.1	-0.0246999	-10.1	-0.0159	-10.1	-0.0242	-10.1	0.0227001	-10.1	0.1292	-10.1	0.1951	-10.1	0.2825		-10.1	0.0480001	-10.1	0.0327	-10.1	0.0369	-10.1	-0.0123999	-10.1	-0.0091	-10.1	0.0355	-10.1	0.0624003
															-10	-0.0275	-10	-0.0229999	-10	-0.0763999	-10	-0.0269	-10	-0.0228	-10	-0.0221	-10	0.0221001	-10	0.1191	-10	0.1886	-10	0.2754		-10	0.0422	-10	0.0362998	-10	0.0336998	-10	-0.0102	-10	-0.0034	-10	0.0283	-10	0.0469001
															-9.9	-0.0238	-9.9	-0.0166	-9.9	-0.0721	-9.9	-0.0235001	-9.9	-0.0226	-9.9	-0.0161	-9.9	0.0323999	-9.9	0.1205	-9.9	0.1894	-9.9	0.2718		-9.9	0.0353	-9.9	0.0330999	-9.9	0.0268999	-9.9	-0.0130998	-9.9	0.0011	-9.9	0.0227	-9.9	0.0315002
															-9.8	-0.0243	-9.8	-0.0166	-9.8	-0.0783	-9.8	-0.0222	-9.8	-0.0249	-9.8	-0.01	-9.8	0.0358	-9.8	0.1193	-9.8	0.1855	-9.8	0.264		-9.8	0.0337	-9.8	0.0321	-9.8	0.0265	-9.8	-0.0112999	-9.8	0.005	-9.8	0.0212	-9.8	0.0227001
															-9.7	-0.0225	-9.7	-0.0238	-9.7	-0.0775	-9.7	-0.0214	-9.7	-0.0282	-9.7	-0.0107	-9.7	0.035	-9.7	0.1158	-9.7	0.179	-9.7	0.2567		-9.7	0.0259002	-9.7	0.0296	-9.7	0.0242	-9.7	-0.0157998	-9.7	0.0102	-9.7	0.0158	-9.7	0.0112002
															-9.6	-0.0211	-9.6	-0.0229	-9.6	-0.0797	-9.6	-0.0257	-9.6	-0.0339	-9.6	-0.0089	-9.6	0.0376	-9.6	0.1141	-9.6	0.1744	-9.6	0.246		-9.6	0.0202001	-9.6	0.0251	-9.6	0.0193	-9.6	-0.0229999	-9.6	0.0226	-9.6	0.0131	-9.6	-0.0017997
															-9.5	-0.0214	-9.5	-0.0209001	-9.5	-0.0759001	-9.5	-0.0236	-9.5	-0.0412	-9.5	-0.004	-9.5	0.0345	-9.5	0.11	-9.5	0.1739	-9.5	0.2429		-9.5	0.0237	-9.5	0.0397	-9.5	0.0197	-9.5	-0.02	-9.5	0.0372	-9.5	0.0064	-9.5	-0.00489993
															-9.4	-0.0209	-9.4	-0.0291	-9.4	-0.0804	-9.4	-0.0191	-9.4	-0.0436	-9.4	-0.0051	-9.4	0.0298	-9.4	0.0993	-9.4	0.1718	-9.4	0.2328		-9.4	0.0208	-9.4	0.0454	-9.4	0.0205	-9.4	-0.012	-9.4	0.0488	-9.4	0.0037	-9.4	-0.00769998
															-9.3	-0.0219	-9.3	-0.0331	-9.3	-0.0842	-9.3	-0.0148	-9.3	-0.0408	-9.3	-0.004	-9.3	0.0333	-9.3	0.0927	-9.3	0.1647	-9.3	0.2221		-9.3	0.0266	-9.3	0.0502	-9.3	0.0176	-9.3	-0.00449999	-9.3	0.0709	-9.3	0.0023	-9.3	-0.00599999
															-9.2	-0.0185	-9.2	-0.0372	-9.2	-0.0849	-9.2	-0.0161	-9.2	-0.0471	-9.2	-0.0029	-9.2	0.0355	-9.2	0.0804	-9.2	0.1536	-9.2	0.2098		-9.2	0.0150002	-9.2	0.048	-9.2	0.0124	-9.2	-0.00739983	-9.2	0.0847	-9.2	-0.0073	-9.2	-0.0129998
															-9.1	-0.0222	-9.1	-0.0337	-9.1	-0.0838	-9.1	-0.0102	-9.1	-0.0421	-9.1	0.0019	-9.1	0.0380999	-9.1	0.0767999	-9.1	0.1493	-9.1	0.2072		-9.1	0.00870022	-9.1	0.0529	-9.1	0.0052	-9.1	-0.0131998	-9.1	0.0762	-9.1	-0.0152	-9.1	-0.0253996
															-9	-0.0256	-9	-0.0368	-9	-0.0888	-9	-0.0136	-9	-0.0482	-9	0.0052	-9	0.0348001	-9	0.0676001	-9	0.1453	-9	0.1936		-9	0.0003	-9	0.0511998	-9	0.00159976	-9	-0.0083	-9	0.0596	-9	-0.0092	-9	-0.0283999
															-8.9	-0.0271	-8.9	-0.0362	-8.9	-0.0897	-8.9	-0.0133	-8.9	-0.0526	-8.9	0.0031	-8.9	0.0314	-8.9	0.065	-8.9	0.1369	-8.9	0.1824		-8.9	-0.0121	-8.9	0.0239	-8.9	-0.00629999	-8.9	-0.0146998	-8.9	0.0324	-8.9	-0.0152	-8.9	-0.0330998
															-8.8	-0.0325	-8.8	-0.0453	-8.8	-0.098	-8.8	-0.0216998	-8.8	-0.0612	-8.8	-0.0016	-8.8	0.0197002	-8.8	0.0520002	-8.8	0.1246	-8.8	0.1707		-8.8	-0.016	-8.8	0.0131	-8.8	-0.0104	-8.8	-0.0162	-8.8	0.0267	-8.8	-0.0045	-8.8	-0.0224
															-8.7	-0.0362	-8.7	-0.0509999	-8.7	-0.1048	-8.7	-0.0279	-8.7	-0.0675999	-8.7	-0.00899993	-8.7	0.0192	-8.7	0.0458	-8.7	0.1199	-8.7	0.1666		-8.7	-0.00540016	-8.7	0.0075	-8.7	-0.0092	-8.7	-0.00920016	-8.7	0.0262	-8.7	0.0075	-8.7	-0.0248002
															-8.6	-0.0312	-8.6	-0.0443999	-8.6	-0.0862999	-8.6	-0.0301	-8.6	-0.0578999	-8.6	-0.0132999	-8.6	0.0179999	-8.6	0.0434999	-8.6	0.1218	-8.6	0.1829		-8.6	0.0143997	-8.6	0.0141	-8.6	-0.0004	-8.6	-0.00770029	-8.6	0.0387	-8.6	0.027	-8.6	-0.00520058
															-8.5	-0.0251	-8.5	-0.0357998	-8.5	-0.0653998	-8.5	-0.0247	-8.5	-0.0546	-8.5	-0.0209	-8.5	0.0132999	-8.5	0.0508999	-8.5	0.1218	-8.5	0.1824		-8.5	0.0253	-8.5	0.0202	-8.5	0.00409996	-8.5	-0.0031	-8.5	0.0334	-8.5	0.0244	-8.5	-0.00410005
															-8.4	-0.0174	-8.4	-0.0343998	-8.4	-0.0522998	-8.4	-0.0200002	-8.4	-0.0349	-8.4	-0.0217	-8.4	0.0155998	-8.4	0.0576998	-8.4	0.1265	-8.4	0.1925		-8.4	0.0133	-8.4	0.0129999	-8.4	0.0018999	-8.4	-0.00229996	-8.4	0.0233	-8.4	0.0242	-8.4	0.00190004
															-8.3	-0.0132	-8.3	-0.028	-8.3	-0.0386	-8.3	-0.0145002	-8.3	-0.0135	-8.3	-0.0104	-8.3	0.0260998	-8.3	0.0624998	-8.3	0.1276	-8.3	0.1957		-8.3	0.0093	-8.3	0.0098	-8.3	-0.0072	-8.3	-0.0138999	-8.3	0.013	-8.3	0.0107	-8.3	0.0028001
															-8.2	-0.018	-8.2	-0.0329	-8.2	-0.0527	-8.2	-0.0335	-8.2	-0.0276	-8.2	-0.02	-8.2	0.0161	-8.2	0.0592	-8.2	0.1168	-8.2	0.1755		-8.2	0.00210005	-8.2	0.0078	-8.2	-0.0146	-8.2	-0.0170999	-8.2	0.0133	-8.2	0.0149	-8.2	-0.00169995
															-8.1	-0.0165	-8.1	-0.0384999	-8.1	-0.0450999	-8.1	-0.0284	-8.1	-0.0287999	-8.1	-0.0202999	-8.1	0.0154	-8.1	0.061	-8.1	0.1119	-8.1	0.1769		-8.1	-0.00039997	-8.1	0.0033	-8.1	-0.0092	-8.1	-0.019	-8.1	0.0097	-8.1	0.0144	-8.1	-0.00179994
															-8	-0.0098	-8	-0.0413998	-8	-0.0365998	-8	-0.026	-8	-0.025	-8	-0.0153	-8	0.0147999	-8	0.0529999	-8	0.1148	-8	0.1757		-8	0.0018	-8	-0.00569997	-8	-0.0129	-8	-0.0214	-8	0.01	-8	0.0094	-8	-0.00749994
															-7.9	-0.005	-7.9	-0.0322999	-7.9	-0.0252999	-7.9	-0.0171002	-7.9	-0.0069	-7.9	-0.0117	-7.9	0.0263998	-7.9	0.0588998	-7.9	0.1123	-7.9	0.1803		-7.9	0.0037	-7.9	-0.00360006	-7.9	-0.0110001	-7.9	-0.0138	-7.9	0.0113	-7.9	0.0089	-7.9	-0.00530003
															-7.8	-0.0098	-7.8	-0.0305	-7.8	-0.0189	-7.8	-0.0115001	-7.8	-0.0081	-7.8	-0.0101	-7.8	0.0262999	-7.8	0.0588999	-7.8	0.1113	-7.8	0.1789		-7.8	0.0033	-7.8	-0.0062	-7.8	-0.0141	-7.8	-0.0192999	-7.8	0.008	-7.8	0.005	-7.8	-0.00769993
															-7.7	-0.0083	-7.7	-0.0356999	-7.7	-0.0205999	-7.7	-0.0173	-7.7	-0.0120999	-7.7	-0.0176999	-7.7	0.0169	-7.7	0.0567	-7.7	0.1068	-7.7	0.1665		-7.7	0.0162999	-7.7	0.0022	-7.7	-0.0112	-7.7	-0.0188001	-7.7	0.004	-7.7	0.0085	-7.7	-0.000300078
															-7.6	0.000700002	-7.6	-0.0308	-7.6	-0.0216	-7.6	-0.0153	-7.6	-0.0138	-7.6	-0.015	-7.6	0.0174999	-7.6	0.0536999	-7.6	0.1059	-7.6	0.1639		-7.6	0.0149	-7.6	-0.001	-7.6	-0.0071	-7.6	-0.0203	-7.6	0.0025	-7.6	0.0069	-7.6	0.00830004
															-7.5	-0.0045	-7.5	-0.0307999	-7.5	-0.0122999	-7.5	-0.0151	-7.5	-0.0193	-7.5	-0.0141	-7.5	0.0128	-7.5	0.0544	-7.5	0.1036	-7.5	0.1546		-7.5	0.0145	-7.5	0.00119995	-7.5	-0.00720005	-7.5	-0.0147	-7.5	0.0028	-7.5	0.0093	-7.5	0.0132
															-7.4	-0.0058	-7.4	-0.0319	-7.4	-0.00409999	-7.4	-0.0164001	-7.4	-0.0238	-7.4	-0.0139	-7.4	0.00849994	-7.4	0.0557999	-7.4	0.1007	-7.4	0.1483		-7.4	0.0086	-7.4	-0.00219992	-7.4	-0.00859992	-7.4	-0.0141	-7.4	0.0011	-7.4	0.0086	-7.4	0.0155
															-7.3	-0.0067	-7.3	-0.0301	-7.3	-0.0066	-7.3	-0.016	-7.3	-0.0254	-7.3	-0.0105	-7.3	0.00369999	-7.3	0.0553	-7.3	0.0949	-7.3	0.136		-7.3	0.0155	-7.3	0.0031	-7.3	-0.002	-7.3	-0.00980008	-7.3	0.005	-7.3	0.0128	-7.3	0.0222999
															-7.2	-0.0103	-7.2	-0.0269999	-7.2	-0.0019999	-7.2	-0.0113	-7.2	-0.0264999	-7.2	-0.0061999	-7.2	0.0003	-7.2	0.0527	-7.2	0.0914	-7.2	0.1224		-7.2	0.0187	-7.2	0.00740005	-7.2	-0.000499954	-7.2	-0.0044	-7.2	0.00640005	-7.2	0.0114	-7.2	0.0303
															-7.1	-0.0123	-7.1	-0.0221999	-7.1	0.0125001	-7.1	-0.0079	-7.1	-0.0238999	-7.1	-0.0012999	-7.1	0.000299899	-7.1	0.0504999	-7.1	0.0831	-7.1	0.1162		-7.1	0.0221	-7.1	0.0101	-7.1	0.0048	-7.1	-0.00390005	-7.1	0.009	-7.1	0.0111	-7.1	0.0324999
															-7	-0.0137	-7	-0.0143	-7	0.0162	-7	-0.0039	-7	-0.0195	-7	0.0024	-7	0.000999904	-7	0.0525999	-7	0.0792	-7	0.1173		-7	0.0199	-7	0.00630005	-7	0.00420005	-7	-0.0056	-7	0.0064	-7	0.0072	-7	0.0336001
															-6.9	-0.0152	-6.9	-0.0172999	-6.9	0.0136001	-6.9	-0.0079	-6.9	-0.0185	-6.9	0.0038	-6.9	-0.0046	-6.9	0.049	-6.9	0.0739	-6.9	0.1106		-6.9	0.02	-6.9	0.0114	-6.9	0.0091	-6.9	-0.00150009	-6.9	0.0155	-6.9	0.0114	-6.9	0.0393999
															-6.8	-0.0136	-6.8	-0.014	-6.8	0.0149	-6.8	-0.00640006	-6.8	-0.0124	-6.8	0.0066	-6.8	9.98779e-05	-6.8	0.0466999	-6.8	0.0712	-6.8	0.1058		-6.8	0.0217	-6.8	0.0123	-6.8	0.0147	-6.8	0.00329997	-6.8	0.0213	-6.8	0.0111	-6.8	0.0398
															-6.7	-0.012	-6.7	-0.0115999	-6.7	0.0109001	-6.7	-0.0092	-6.7	-0.0066	-6.7	0.0081	-6.7	0.005	-6.7	0.0476	-6.7	0.0702	-6.7	0.1016		-6.7	0.0152	-6.7	0.00689993	-6.7	0.0166999	-6.7	0.0015	-6.7	0.0234	-6.7	0.006	-6.7	0.0348
															-6.6	-0.009	-6.6	-0.00900004	-6.6	0.00609996	-6.6	-0.00780006	-6.6	0.00219996	-6.6	0.0108	-6.6	0.00969994	-6.6	0.0493999	-6.6	0.0676	-6.6	0.0965		-6.6	0.00270007	-6.6	0.0075	-6.6	0.0137	-6.6	0.00020013	-6.6	0.0202	-6.6	0.002	-6.6	0.0285001
															-6.5	-0.0114	-6.5	-0.0113	-6.5	0.000199999	-6.5	-0.0083	-6.5	0.0023	-6.5	0.0069	-6.5	0.004	-6.5	0.0413	-6.5	0.061	-6.5	0.087		-6.5	0.0081	-6.5	0.0173	-6.5	0.0154	-6.5	0.002	-6.5	0.0231	-6.5	0.0042	-6.5	0.0286
															-6.4	-0.0145	-6.4	-0.0121	-6.4	-0.00579997	-6.4	-0.0134	-6.4	-0.00049997	-6.4	0.00510003	-6.4	0.0087	-6.4	0.0342	-6.4	0.0543	-6.4	0.0859		-6.4	0.00959994	-6.4	0.018	-6.4	0.0157	-6.4	0.00679994	-6.4	0.0249	-6.4	0.0055	-6.4	0.0261999
															-6.3	-0.0144	-6.3	-0.012	-6.3	-0.0101	-6.3	-0.0188	-6.3	-0.0056	-6.3	0.0022	-6.3	0.0101	-6.3	0.032	-6.3	0.0494	-6.3	0.0841		-6.3	0.009	-6.3	0.0179	-6.3	0.0187	-6.3	0.0098	-6.3	0.023	-6.3	0.0079	-6.3	0.0241
															-6.2	-0.0112	-6.2	-0.0115999	-6.2	-0.0111999	-6.2	-0.0127	-6.2	-0.0096	-6.2	-0.000500001	-6.2	0.0027	-6.2	0.0281	-6.2	0.0464	-6.2	0.0767001		-6.2	0.0091	-6.2	0.0202999	-6.2	0.0181999	-6.2	0.009	-6.2	0.0197	-6.2	0.0075	-6.2	0.0202
															-6.1	-0.0093	-6.1	-0.0083	-6.1	-0.0125	-6.1	-0.0117001	-6.1	-0.01	-6.1	0.0019	-6.1	0.00609988	-6.1	0.0299999	-6.1	0.0442	-6.1	0.0735		-6.1	0.0107	-6.1	0.018	-6.1	0.0167	-6.1	0.00910005	-6.1	0.0184	-6.1	0.009	-6.1	0.0201001
															-6	-0.0098	-6	-0.0057	-6	-0.0122	-6	-0.011	-6	-0.0094	-6	0.0023	-6	0.006	-6	0.0293	-6	0.0444	-6	0.07		-6	0.0064	-6	0.0132	-6	0.0155	-6	0.0067	-6	0.012	-6	0.0073	-6	0.0187
															-5.9	-0.0068	-5.9	-0.00199981	-5.9	-0.0138998	-5.9	-0.0064	-5.9	-0.00289981	-5.9	0.00570019	-5.9	0.0076	-5.9	0.028	-5.9	0.0389	-5.9	0.0664002		-5.9	0.005	-5.9	0.00999995	-5.9	0.0159	-5.9	0.0074	-5.9	0.0128	-5.9	0.00419995	-5.9	0.0164
															-5.8	-0.0043	-5.8	0.0037	-5.8	-0.0053	-5.8	-0.0019	-5.8	0.0032	-5.8	0.0099	-5.8	0.00989981	-5.8	0.0308998	-5.8	0.038	-5.8	0.0626		-5.8	0.0022	-5.8	0.009	-5.8	0.0143	-5.8	0.0075	-5.8	0.0102	-5.8	0.0035	-5.8	0.0165
															-5.7	-0.0014	-5.7	0.00269998	-5.7	-0.00260002	-5.7	0.0024	-5.7	0.0065	-5.7	0.012	-5.7	0.0094	-5.7	0.0276	-5.7	0.0336	-5.7	0.0585		-5.7	-0.0002	-5.7	0.00619997	-5.7	0.0137	-5.7	0.0051	-5.7	0.0068	-5.7	0.0037	-5.7	0.0139
															-5.6	-0.0019	-5.6	0.0006	-5.6	-0.0015	-5.6	0.000500019	-5.6	0.0046	-5.6	0.0061	-5.6	0.00840002	-5.6	0.0256	-5.6	0.0275	-5.6	0.0519		-5.6	-0.0022	-5.6	0.0064	-5.6	0.013	-5.6	0.0031001	-5.6	0.0069	-5.6	0.0023	-5.6	0.0115001
															-5.5	-0.0036	-5.5	-0.002	-5.5	-0.0035	-5.5	-0.0012	-5.5	-0.0029	-5.5	-0.0013	-5.5	0.0044	-5.5	0.0192	-5.5	0.0169	-5.5	0.0434		-5.5	-0.0022	-5.5	0.0046	-5.5	0.0086	-5.5	0.0052	-5.5	0.0071	-5.5	0.0045	-5.5	0.0093
															-5.4	-0.0039	-5.4	-0.00220003	-5.4	-0.00480003	-5.4	-0.0014	-5.4	-0.00320003	-5.4	-0.000200034	-5.4	0.0043	-5.4	0.0121	-5.4	0.0146	-5.4	0.0367		-5.4	-0.00319991	-5.4	0.0009	-5.4	0.0056	-5.4	0.00350009	-5.4	0.0035	-5.4	0.0043	-5.4	0.00660009
															-5.3	-0.0014	-5.3	-0.0021	-5.3	-0.0044	-5.3	-0.0037	-5.3	-0.0059	-5.3	0.001	-5.3	0.00249999	-5.3	0.00679999	-5.3	0.0095	-5.3	0.0248		-5.3	-0.0006	-5.3	9.99999e-05	-5.3	0.0032	-5.3	0.0028	-5.3	-0.0012	-5.3	0.0014	-5.3	0.00530007
															-5.2	-0.0011	-5.2	-0.00229991	-5.2	-0.00479991	-5.2	-0.0022	-5.2	-0.007	-5.2	0.0004	-5.2	0.0039	-5.2	0.0053	-5.2	0.0066	-5.2	0.0172001		-5.2	-0.0047	-5.2	0.000499981	-5.2	0.00289998	-5.2	0.0006	-5.2	-0.004	-5.2	-0.0018	-5.2	0.0029
															-5.1	-0.001	-5.1	-0.0003	-5.1	-0.0038	-5.1	-8.01156e-08	-5.1	-0.0041	-5.1	0.0024	-5.1	0.00309992	-5.1	0.00409992	-5.1	0.0043	-5.1	0.0101		-5.1	-0.0056	-5.1	0	-5.1	0.0002	-5.1	-0.00169998	-5.1	-0.0012	-5.1	-0.0031	-5.1	0.000800019
															-5	-0.0018	-5	-0.0032	-5	-0.0042	-5	-0.0003	-5	-0.0008	-5	0	-5	0	-5	0	-5	0	-5	0		-5	-0.006	-5	-0.0032	-5	-0.0013	-5	-0.0027	-5	0.0004	-5	-0.0006	-5	-0.0006
															-4.9	0.0002	-4.9	-0.00489994	-4.9	0.000500065	-4.9	-0.0012	-4.9	0.000900065	-4.9	-0.00289994	-4.9	-0.0017	-4.9	-0.0042	-4.9	-0.0031	-4.9	-0.00609994		-4.9	-0.0091	-4.9	-0.00849996	-4.9	-0.00429996	-4.9	-0.0053	-4.9	-0.00719996	-4.9	-0.00299996	-4.9	-0.0045
															-4.8	0.0018	-4.8	-0.002	-4.8	0.0032	-4.8	0.0011	-4.8	0.0036	-4.8	-0.0038	-4.8	-0.00150012	-4.8	-0.00470012	-4.8	-0.0077	-4.8	-0.0129		-4.8	-0.0057	-4.8	-0.0053	-4.8	-0.002	-4.8	-0.0011	-4.8	-0.0084	-4.8	-0.0024	-4.8	-0.00480004
															-4.7	0.0048	-4.7	0.00180011	-4.7	0.00660011	-4.7	0.0044	-4.7	0.0064	-4.7	-0.0043	-4.7	-0.0016	-4.7	-0.005	-4.7	-0.0119	-4.7	-0.0182999		-4.7	-0.0053	-4.7	-0.00500012	-4.7	-0.00750012	-4.7	0.0004	-4.7	-0.0105	-4.7	-0.0028	-4.7	-0.0127
															-4.6	0.0068	-4.6	0.0072	-4.6	0.0103	-4.6	0.00639989	-4.6	0.0096	-4.6	-0.0035	-4.6	-0.00190011	-4.6	-0.00760011	-4.6	-0.0167	-4.6	-0.0237		-4.6	-0.0073	-4.6	-0.0049	-4.6	-0.0088	-4.6	-0.000999992	-4.6	-0.0111	-4.6	-0.0034	-4.6	-0.0133
															-4.5	0.0098	-4.5	0.0097	-4.5	0.0059	-4.5	0.0073	-4.5	0.009	-4.5	-0.0021	-4.5	-0.0029	-4.5	-0.0066	-4.5	-0.0243	-4.5	-0.0318		-4.5	-0.0075	-4.5	-0.0048	-4.5	-0.0075	-4.5	0.001	-4.5	-0.0086	-4.5	-0.0028	-4.5	-0.015
															-4.4	0.00930001	-4.4	0.0088	-4.4	0.006	-4.4	0.00770001	-4.4	0.0081	-4.4	-0.004	-4.4	-0.00449999	-4.4	-0.0114	-4.4	-0.0321	-4.4	-0.0422		-4.4	-0.00620006	-4.4	0.0003	-4.4	-0.0032	-4.4	0.00489994	-4.4	-0.0086	-4.4	0.0012	-4.4	-0.0104001
															-4.3	0.0087	-4.3	0.0104	-4.3	0.0037	-4.3	0.0067	-4.3	0.0063	-4.3	-0.0038	-4.3	-0.00930002	-4.3	-0.0174	-4.3	-0.0374	-4.3	-0.048		-4.3	-0.0064	-4.3	-0.0003	-4.3	-0.003	-4.3	0.0035	-4.3	-0.0077	-4.3	0.0017	-4.3	-0.0102
															-4.2	0.0069	-4.2	0.0113001	-4.2	0.00590008	-4.2	0.0098	-4.2	0.0076	-4.2	-0.0078	-4.2	-0.0123	-4.2	-0.0192	-4.2	-0.0426	-4.2	-0.0556999		-4.2	-0.0076	-4.2	0.000599882	-4.2	-0.00300012	-4.2	0.0053	-4.2	-0.0037	-4.2	0.0013	-4.2	-0.01
															-4.1	0.0049	-4.1	0.0113	-4.1	0.0059	-4.1	0.0102999	-4.1	0.0063	-4.1	-0.0058	-4.1	-0.00860008	-4.1	-0.0188001	-4.1	-0.0471	-4.1	-0.0603		-4.1	-0.0045	-4.1	-0.0008	-4.1	-0.0021	-4.1	0.00470012	-4.1	-0.0037	-4.1	-0.0045	-4.1	-0.0152999
															-4	0.0059	-4	0.0123	-4	0.0108	-4	0.0089	-4	0.0085	-4	-0.0069	-4	-0.0063	-4	-0.02	-4	-0.0481	-4	-0.0648		-4	-0.0021	-4	0.0017	-4	-0.0035	-4	0.0049	-4	-0.0071	-4	-0.0056	-4	-0.0168
															-3.9	0.0112	-3.9	0.0116	-3.9	0.00889998	-3.9	0.0105	-3.9	0.00829998	-3.9	-0.0111	-3.9	-0.0079	-3.9	-0.0238	-3.9	-0.0553	-3.9	-0.0715		-3.9	0.00130001	-3.9	0.0005	-3.9	-0.0042	-3.9	0.00480001	-3.9	-0.0086	-3.9	-0.0038	-3.9	-0.0141
															-3.8	0.0094	-3.8	0.0114	-3.8	0.0073	-3.8	0.0107	-3.8	0.0077	-3.8	-0.0126	-3.8	-0.0113	-3.8	-0.0276	-3.8	-0.0593	-3.8	-0.08		-3.8	0.0018	-3.8	-0.0024	-3.8	-0.004	-3.8	0.0035	-3.8	-0.0085	-3.8	-0.0033	-3.8	-0.0176
															-3.7	0.0147	-3.7	0.0156	-3.7	0.0109	-3.7	0.0112	-3.7	0.011	-3.7	-0.0091	-3.7	-0.0091	-3.7	-0.028	-3.7	-0.0606	-3.7	-0.0857		-3.7	0.0035	-3.7	-0.00270001	-3.7	-0.00610001	-3.7	0.0038	-3.7	-0.0123	-3.7	-0.0006	-3.7	-0.0199
															-3.6	0.0135	-3.6	0.0138	-3.6	0.005	-3.6	0.00930005	-3.6	0.0098	-3.6	-0.0114	-3.6	-0.00919995	-3.6	-0.0348	-3.6	-0.0681	-3.6	-0.0934		-3.6	0.007	-3.6	-0.0003	-3.6	-0.0096	-3.6	0.00530001	-3.6	-0.0153	-3.6	-0.0039	-3.6	-0.0165
															-3.5	0.0169	-3.5	0.01	-3.5	0.0057	-3.5	0.0097	-3.5	0.0111	-3.5	-0.0082	-3.5	-0.0108	-3.5	-0.0392	-3.5	-0.0722	-3.5	-0.0974		-3.5	0.011	-3.5	0.004	-3.5	-0.0076	-3.5	0.0064	-3.5	-0.0132	-3.5	0.0012	-3.5	-0.0179
															-3.4	0.0169	-3.4	0.00630018	-3.4	0.00880018	-3.4	0.0141	-3.4	0.0187002	-3.4	-0.00479982	-3.4	-0.006	-3.4	-0.0426	-3.4	-0.0767	-3.4	-0.1047		-3.4	0.0122	-3.4	0.004	-3.4	-0.0094	-3.4	0.00820003	-3.4	-0.0056	-3.4	0.0026	-3.4	-0.0206
															-3.3	0.0157	-3.3	0.0148	-3.3	0.0109	-3.3	0.0103	-3.3	0.0205	-3.3	-0.0098	-3.3	-0.00350018	-3.3	-0.0420002	-3.3	-0.0736	-3.3	-0.1156		-3.3	0.0153	-3.3	0.0046	-3.3	-0.0133	-3.3	0.0106	-3.3	-0.0039	-3.3	0.0064	-3.3	-0.0191001
															-3.2	0.0161	-3.2	0.017	-3.2	0.0137	-3.2	0.0154	-3.2	0.0219	-3.2	-0.0081	-3.2	-0.0014	-3.2	-0.0466	-3.2	-0.0777	-3.2	-0.1203		-3.2	0.0237	-3.2	0.00950002	-3.2	-0.00479998	-3.2	0.019	-3.2	-0.0009	-3.2	0.0139	-3.2	-0.0199
															-3.1	0.0178	-3.1	0.0209	-3.1	0.0088	-3.1	0.0162	-3.1	0.0248	-3.1	-0.0091	-3.1	-0.00280005	-3.1	-0.0485	-3.1	-0.0812	-3.1	-0.1275		-3.1	0.0259	-3.1	0.0138	-3.1	-0.0039	-3.1	0.0186	-3.1	-0.0016	-3.1	0.0137	-3.1	-0.0175
															-3	0.014	-3	0.0188	-3	0.0051	-3	0.0143	-3	0.0195	-3	-0.0121	-3	-0.0058	-3	-0.0536	-3	-0.0862	-3	-0.1406		-3	0.0287	-3	0.019	-3	-0.0074	-3	0.0217	-3	-0.0009	-3	0.0162	-3	-0.0152
															-2.9	0.0216	-2.9	0.0232	-2.9	0.00289996	-2.9	0.014	-2.9	0.02	-2.9	-0.00990004	-2.9	-0.0083	-2.9	-0.0525	-2.9	-0.0914	-2.9	-0.1487		-2.9	0.0284	-2.9	0.0192	-2.9	-0.0076	-2.9	0.0232	-2.9	-0.002	-2.9	0.0181	-2.9	-0.0154
															-2.8	0.02	-2.8	0.0248	-2.8	-0.000499999	-2.8	0.01	-2.8	0.0184	-2.8	-0.009	-2.8	-0.00929996	-2.8	-0.0569	-2.8	-0.1009	-2.8	-0.1589		-2.8	0.0218	-2.8	0.0172	-2.8	-0.0108	-2.8	0.0246	-2.8	-0.0027	-2.8	0.0148	-2.8	-0.0209999
															-2.7	0.017	-2.7	0.0215999	-2.7	-0.00390009	-2.7	0.007	-2.7	0.0188	-2.7	-0.0109	-2.7	-0.0115	-2.7	-0.0624	-2.7	-0.1127	-2.7	-0.1675		-2.7	0.0206	-2.7	0.0142998	-2.7	-0.0139002	-2.7	0.0278	-2.7	-0.0018	-2.7	0.0185	-2.7	-0.0261
															-2.6	0.0181	-2.6	0.02	-2.6	-0.0065	-2.6	0.00390009	-2.6	0.0156	-2.6	-0.0172	-2.6	-0.0147999	-2.6	-0.0688999	-2.6	-0.1166	-2.6	-0.1742		-2.6	0.0189	-2.6	0.0068	-2.6	-0.0174	-2.6	0.0202002	-2.6	-0.0053	-2.6	0.0117	-2.6	-0.0278998
															-2.5	0.0189	-2.5	0.0241	-2.5	-0.0054	-2.5	0.0102	-2.5	0.019	-2.5	-0.0174	-2.5	-0.0144	-2.5	-0.0744	-2.5	-0.1172	-2.5	-0.1781		-2.5	0.027	-2.5	0.0105	-2.5	-0.0124	-2.5	0.0219	-2.5	-0.0028	-2.5	0.0145	-2.5	-0.0275
															-2.4	0.0217	-2.4	0.0273001	-2.4	-0.00269987	-2.4	0.0124	-2.4	0.0186001	-2.4	-0.0159999	-2.4	-0.0059	-2.4	-0.0783	-2.4	-0.1222	-2.4	-0.1818		-2.4	0.0264002	-2.4	0.0052	-2.4	-0.0194	-2.4	0.0206002	-2.4	-0.0044	-2.4	0.0141	-2.4	-0.0366998
															-2.3	0.0293	-2.3	0.026	-2.3	0.0057	-2.3	0.0156	-2.3	0.0219	-2.3	-0.009	-2.3	-0.000700133	-2.3	-0.0774001	-2.3	-0.1295	-2.3	-0.1828		-2.3	0.0195	-2.3	0.0019	-2.3	-0.0246	-2.3	0.0123	-2.3	-0.0126	-2.3	0.0069	-2.3	-0.0426998
															-2.2	0.028	-2.2	0.0192	-2.2	-0.000399959	-2.2	0.0103	-2.2	0.0198	-2.2	-0.0168	-2.2	-0.0067	-2.2	-0.0831	-2.2	-0.1331	-2.2	-0.1951		-2.2	0.0209	-2.2	-0.00650005	-2.2	-0.0313	-2.2	0.0147	-2.2	-0.0129	-2.2	0.0043	-2.2	-0.048
															-2.1	0.0332	-2.1	0.0217	-2.1	0.0039	-2.1	0.00829996	-2.1	0.0186	-2.1	-0.0173	-2.1	-0.00350004	-2.1	-0.09	-2.1	-0.1366	-2.1	-0.2026		-2.1	0.0174	-2.1	-0.01	-2.1	-0.0406	-2.1	0.0146	-2.1	-0.016	-2.1	0.0062	-2.1	-0.054
															-2	0.0367	-2	0.0187	-2	0.0059	-2	0.0122	-2	0.0175	-2	-0.0137	-2	0.0001	-2	-0.0963	-2	-0.1457	-2	-0.2077		-2	0.0215	-2	-0.0183	-2	-0.0554	-2	0.0114	-2	-0.0295	-2	0.0065	-2	-0.0556
															-1.9	0.0373	-1.9	0.0192002	-1.9	0.00920021	-1.9	0.0187	-1.9	0.0202002	-1.9	-0.0129998	-1.9	-0.0032	-1.9	-0.1039	-1.9	-0.153	-1.9	-0.214		-1.9	0.0206999	-1.9	-0.018	-1.9	-0.0574	-1.9	0.0151999	-1.9	-0.032	-1.9	0.0126	-1.9	-0.0545001
															-1.8	0.0493	-1.8	0.0225	-1.8	0.0163	-1.8	0.0276	-1.8	0.0314	-1.8	-0.0074	-1.8	0.00179979	-1.8	-0.1028	-1.8	-0.1508	-1.8	-0.2165		-1.8	0.0181	-1.8	-0.0244	-1.8	-0.0668	-1.8	0.0055	-1.8	-0.0374	-1.8	0.011	-1.8	-0.0600001
															-1.7	0.052	-1.7	0.0166999	-1.7	0.0190999	-1.7	0.0202	-1.7	0.0321	-1.7	-0.0193	-1.7	0.0043	-1.7	-0.1099	-1.7	-0.1599	-1.7	-0.2291		-1.7	0.0178	-1.7	-0.0235	-1.7	-0.0681	-1.7	0.011	-1.7	-0.0327	-1.7	0.0098	-1.7	-0.0647
															-1.6	0.0533	-1.6	0.0104	-1.6	0.0246	-1.6	0.0219001	-1.6	0.0212	-1.6	-0.026	-1.6	0.00460006	-1.6	-0.1253	-1.6	-0.1646	-1.6	-0.2419		-1.6	0.0148	-1.6	-0.0128	-1.6	-0.0673	-1.6	0.0111	-1.6	-0.0297	-1.6	0.0165	-1.6	-0.0619
															-1.5	0.0487	-1.5	0.0105	-1.5	0.0137	-1.5	0.0123	-1.5	0.0081	-1.5	-0.0383	-1.5	-0.0017	-1.5	-0.1413	-1.5	-0.1733	-1.5	-0.2555		-1.5	0.0185	-1.5	-0.0088	-1.5	-0.0772	-1.5	0.0059	-1.5	-0.0318	-1.5	0.0136	-1.5	-0.0715
															-1.4	0.0519	-1.4	0.0230003	-1.4	0.0185003	-1.4	0.0161	-1.4	0.0124003	-1.4	-0.0337997	-1.4	-0.0013	-1.4	-0.1475	-1.4	-0.1699	-1.4	-0.2555		-1.4	0.0206999	-1.4	-0.0076	-1.4	-0.0772	-1.4	0.00709991	-1.4	-0.0295	-1.4	0.0154	-1.4	-0.0656001
															-1.3	0.0519	-1.3	0.0303	-1.3	0.0248	-1.3	0.0172	-1.3	0.0332	-1.3	-0.0326	-1.3	0.00599972	-1.3	-0.1492	-1.3	-0.1733	-1.3	-0.2592		-1.3	0.0244	-1.3	-0.0061	-1.3	-0.0772	-1.3	0.0104	-1.3	-0.0291	-1.3	0.0177	-1.3	-0.0641
															-1.2	0.0519	-1.2	0.0230003	-1.2	0.0185003	-1.2	0.0161	-1.2	0.0353	-1.2	-0.0337997	-1.2	0.0021	-1.2	-0.1497	-1.2	-0.1782	-1.2	-0.26		-1.2	0.0244	-1.2	-0.00640008	-1.2	-0.0765	-1.2	0.0111	-1.2	-0.0291	-1.2	0.0181	-1.2	-0.0633001
															-1.1	0.0517	-1.1	0.023	-1.1	0.0137	-1.1	0.0125	-1.1	0.0332	-1.1	-0.0383	-1.1	-0.0011	-1.1	-0.1501	-1.1	-0.1759	-1.1	-0.2603		-1.1	0.0241	-1.1	-0.0076	-1.1	-0.0765	-1.1	0.0111	-1.1	-0.0294001	-1.1	0.0181	-1.1	-0.0633001
															-1	0.0487	-1	0.0205	-1	0.0137	-1	0.0123	-1	0.0315	-1	-0.0398	-1	-0.0013	-1	-0.1548	-1	-0.1782	-1	-0.2783		-1	0.0231	-1	-0.0076	-1	-0.0772	-1	0.0104	-1	-0.0295	-1	0.0177	-1	-0.0641
															-0.900002	0.0487	-0.899998	0.0192	-0.899998	0.0137	-0.900002	0.0123	-0.899998	0.027	-0.899998	-0.0398	-0.900002	-0.0017	-0.900002	-0.1586	-0.900002	-0.1787	-0.899998	-0.2821		-0.900002	0.0229	-0.899998	-0.0088	-0.899998	-0.0774001	-0.900002	0.0096	-0.899998	-0.0306	-0.899998	0.0158	-0.900002	-0.0643
															-0.799999	0.0487	-0.799999	0.0185991	-0.799999	0.0122	-0.799999	0.0123	-0.799999	0.0124003	-0.799999	-0.0399	-0.800003	-0.0017	-0.800003	-0.1586	-0.799999	-0.1782	-0.799999	-0.2821		-0.799999	0.0212	-0.799999	-0.0101	-0.799999	-0.078	-0.799999	0.00709991	-0.799999	-0.0309	-0.799999	0.0154	-0.800003	-0.0656001
															-0.700001	0.0481	-0.699997	0.0105	-0.699997	0.00839908	-0.700001	0.0087	-0.700001	0.0081	-0.700001	-0.0437	-0.700001	-0.0019	-0.700001	-0.1586	-0.700001	-0.1759	-0.699997	-0.2783		-0.700001	0.0206999	-0.699997	-0.0124001	-0.699997	-0.0785001	-0.700001	0.00650006	-0.700001	-0.0318	-0.700001	0.0138	-0.700001	-0.0670999
															-0.599998	0.0222	-0.599998	-0.0082	-0.599998	-0.016	-0.600002	-0.0180991	-0.599998	0.0018	-0.599998	-0.0718	-0.600002	-0.0284991	-0.600002	-0.183299	-0.599998	-0.1754	-0.599998	-0.2603		-0.599998	0.0185	-0.599998	-0.017	-0.599998	-0.0796	-0.600002	0.0059	-0.599998	-0.0402	-0.599998	0.0136	-0.600002	-0.0678
															-0.5	0.0074	-0.5	-0.0222	-0.5	-0.0257	-0.5	-0.0286	-0.5	-0.0106	-0.5	-0.0844	-0.5	-0.0285	-0.5	-0.1888	-0.5	-0.1733	-0.5	-0.26		-0.5	0.0185	-0.5	-0.0207	-0.5	-0.082	-0.5	0.0049	-0.5	-0.0464	-0.5	0.0121	-0.5	-0.0670999
															-0.400002	0.00250014	-0.399998	-0.0267	-0.399998	-0.031	-0.400002	-0.0360999	-0.399998	-0.0279	-0.399998	-0.0894	-0.400002	-0.0284991	-0.400002	-0.1855	-0.400002	-0.1699	-0.399998	-0.2592		-0.400002	0.00840037	-0.399998	-0.036	-0.399998	-0.0928	-0.400002	-0.00519963	-0.399998	-0.078	-0.399998	-0.000400001	-0.400002	-0.0656001
															-0.299999	-0.0031	-0.299999	-0.0277	-0.299999	-0.0369	-0.299999	-0.0362	-0.299999	-0.0284	-0.299999	-0.0981	-0.300003	-0.0275	-0.300003	-0.183299	-0.299999	-0.1695	-0.299999	-0.2555		-0.299999	0.000799998	-0.299999	-0.0457	-0.299999	-0.1015	-0.299999	-0.0123	-0.299999	-0.0953	-0.299999	-0.0144	-0.300003	-0.0643
															-0.200001	-0.0056	-0.199997	-0.0297998	-0.199997	-0.0462998	-0.200001	-0.047	-0.200001	-0.0442	-0.200001	-0.1001	-0.200001	-0.0200002	-0.200001	-0.1771	-0.200001	-0.1484	-0.199997	-0.253		-0.200001	-0.0462	-0.199997	-0.146501	-0.199997	-0.1067	-0.200001	-0.0614	-0.200001	-0.1532	-0.200001	-0.0571	-0.200001	-0.0641
															-0.0999985	-0.008	-0.0999985	-0.1373	-0.0999985	-0.0886	-0.100002	-0.0663002	-0.0999985	-0.0928	-0.0999985	-0.1072	-0.100002	-0.0019	-0.100002	-0.1586	-0.0999985	-0.1394	-0.0999985	-0.1514		-0.0999985	-0.0521	-0.0999985	-0.1574	-0.0999985	-0.1357	-0.100002	-0.116301	-0.0999985	-0.1597	-0.0999985	-0.0571	-0.100002	-0.0633001
															0	-0.0148	0	-0.2214	0	-0.1493	0	-0.0664	0	-0.1762	0	-0.1677	0	-0.0017	0	-0.1586	0	-0.1181	0	0.0752		0	-0.068	0	-0.167	0	-0.147401	0	-0.1326	0	-0.1713	0	-0.0571	0	-0.0633
															0.0999985	-0.2646	0.100002	-0.3844	0.100002	-0.3512	0.0999985	-0.2151	0.100002	-0.2928	0.100002	-0.1677	0.0999985	-0.0017	0.0999985	-0.1586	0.0999985	0.0802	0.100002	0.5939		0.0999985	-0.1773	0.100002	-0.62	0.100002	-0.3541	0.0999985	-0.4932	0.100002	-0.3772	0.100002	-0.0571	0.0999985	-0.0632
															0.200001	-0.3029	0.200001	-0.9394	0.200001	-0.5585	0.200001	-0.7394	0.200001	-0.581	0.200001	-0.1677	0.199997	-0.0017	0.199997	-0.1586	0.200001	0.245	0.200001	1.0766		0.200001	-0.6523	0.200001	-1.099	0.200001	-0.6515	0.200001	-0.7896	0.200001	-0.614	0.200001	-0.0571	0.199997	-0.0631
															0.299999	-0.9742	0.300003	-0.9394	0.300003	-1.0045	0.299999	-0.7789	0.299999	-0.581	0.299999	-0.1677	0.299999	-0.0017	0.299999	-0.1586	0.299999	0.377	0.300003	1.1386		0.299999	-0.9874	0.300003	-1.099	0.300003	-1.0154	0.299999	-0.907	0.299999	-0.614	0.299999	-0.0571	0.299999	-0.0627
															0.400002	-0.9742	0.400002	-0.9394	0.400002	-1.0045	0.399998	-0.7789	0.400002	-0.581	0.400002	-0.1677	0.399998	-0.0017	0.399998	-0.1586	0.400002	0.3832	0.400002	1.1498		0.400002	-0.9874	0.400002	-1.099	0.400002	-1.0154	0.399998	-0.907	0.400002	-0.614	0.400002	-0.0571	0.399998	-0.0618
															0.5	-0.9742	0.5	-0.9394	0.5	-1.0045	0.5	-0.7789	0.5	-0.581	0.5	-0.1677	0.5	-0.0017	0.5	-0.1586	0.5	0.384	0.5	1.1824		0.5	-0.9874	0.5	-1.099	0.5	-1.0154	0.5	-0.907	0.5	-0.614	0.5	-0.0571	0.5	-0.0497
															0.599998	-0.9742	0.600002	-0.9394	0.600002	-1.0045	0.599998	-0.7789	0.600002	-0.581	0.600002	-0.1677	0.599998	-0.0017	0.599998	-0.1586	0.599998	0.4487	0.600002	1.1828		0.599998	-0.9874	0.600002	-1.099	0.600002	-1.0154	0.599998	-0.907	0.600002	-0.614	0.600002	-0.0571	0.599998	-0.0371
															0.700001	-0.9742	0.700001	-0.9394	0.700001	-1.0045	0.700001	-0.7789	0.700001	-0.581	0.700001	-0.1677	0.699997	-0.0017	0.699997	-0.1586	0.700001	0.5208	0.700001	1.3688		0.700001	-0.9874	0.700001	-1.099	0.700001	-1.0154	0.700001	-0.907	0.700001	-0.614	0.700001	-0.0571	0.699997	-0.0348
															0.799999	-0.9742	0.800003	-0.9394	0.800003	-1.0045	0.799999	-0.7789	0.799999	-0.581	0.799999	-0.1677	0.799999	0.0315	0.799999	-0.1318	0.799999	0.6434	0.800003	1.5139		0.799999	-0.9874	0.800003	-1.099	0.800003	-1.0154	0.799999	-0.907	0.799999	-0.614	0.799999	-0.0571	0.799999	-0.0222
															0.900002	-0.9742	0.900002	-0.9394	0.900002	-1.0045	0.899998	-0.7789	0.900002	-0.581	0.900002	-0.1677	0.899998	0.115797	0.899998	-0.0472032	0.900002	0.7722	0.900002	1.6985		0.900002	-0.9874	0.900002	-1.099	0.900002	-1.0154	0.899998	-0.907	0.900002	-0.614	0.900002	-0.0571	0.899998	0.1069
															1	-0.9742	1	-0.9394	1	-1.0045	1	-0.7789	1	-0.581	1	-0.1677	1	0.1426	1	-0.0219	1	0.9403	1	1.7422		1	-0.9874	1	-1.099	1	-1.0154	1	-0.907	1	-0.614	1	-0.0571	1	0.126
															1.1	-0.9892	1.1	-0.9646	1.1	-1.0163	1.1	-0.7997	1.1	-0.6097	1.1	-0.1953	1.1	0.1788	1.1	0.0956	1.1	1.0527	1.1	1.99011		1.1	-1.0153	1.1	-1.107	1.1	-1.0433	1.1	-0.9349	1.1	-0.622	1.1	-0.0571	1.1	0.2656
															1.2	-1.0087	1.2	-1.0268	1.2	-1.0604	1.2	-0.8184	1.2	-0.6723	1.2	-0.2763	1.2	0.279497	1.2	0.220797	1.2	1.4269	1.2	2.1201		1.2	-1.0153	1.2	-1.107	1.2	-1.0433	1.2	-0.9349	1.2	-0.622	1.2	-0.0571	1.2	0.529901
															1.3	-1.0361	1.3	-1.1136	1.3	-1.0858	1.3	-0.8662	1.3	-0.7587	1.3	-0.36	1.3	0.4779	1.3	0.3785	1.3	1.5598	1.3	2.1379		1.3	-1.0153	1.3	-1.107	1.3	-1.0433	1.3	-0.9349	1.3	-0.622	1.3	-0.0571	1.3	0.989
															1.4	-1.1269	1.4	-1.1136	1.4	-1.1954	1.4	-0.9674	1.4	-0.7587	1.4	-0.36	1.4	0.905998	1.4	0.881498	1.4	1.6704	1.4	2.152		1.4	-1.0153	1.4	-1.107	1.4	-1.0433	1.4	-0.9349	1.4	-0.622	1.4	-0.0571	1.4	1.4168
															1.5	-1.0361	1.5	-1.0268	1.5	-1.0858	1.5	-0.8662	1.5	-0.6723	1.5	-0.2763	1.5	1.2411	1.5	1.3637	1.5	1.6731	1.5	2.2791		1.5	-1.0153	1.5	-1.107	1.5	-1.0433	1.5	-0.9349	1.5	-0.622	1.5	-0.0571	1.5	1.8628
															1.6	-1.0087	1.6	-0.9646	1.6	-1.0604	1.6	-0.8184	1.6	-0.6097	1.6	-0.1569	1.6	1.5723	1.6	1.7491	1.6	1.8076	1.6	2.3052		1.6	-1.035	1.6	-1.107	1.6	-1.0652	1.6	-0.9667	1.6	-0.622	1.6	0.1467	1.6	2.3262
															1.7	-0.9892	1.7	-0.9394	1.7	-1.0163	1.7	-0.7997	1.7	-0.581	1.7	0.0253	1.7	1.9862	1.7	2.0907	1.7	2.0669	1.7	2.3216		1.7	-1.035	1.7	-1.099	1.7	-1.0652	1.7	-0.9688	1.7	-0.614	1.7	0.3391	1.7	2.7461
															1.8	-0.9742	1.8	-0.925	1.8	-1.0045	1.8	-0.7789	1.8	-0.5026	1.8	0.1867	1.8	2.4082	1.8	2.4692	1.8	2.3588	1.8	2.3624		1.8	-0.9874	1.8	-1.0577	1.8	-1.0154	1.8	-0.907	1.8	-0.502	1.8	0.5306	1.8	3.2351
															1.9	-0.9635	1.9	-0.9142	1.9	-0.9591	1.9	-0.7565	1.9	-0.4403	1.9	0.3989	1.9	2.7864	1.9	2.8314	1.9	2.6741	1.9	2.4542		1.9	-0.9761	1.9	-1.0295	1.9	-0.9966	1.9	-0.866401	1.9	-0.4077	1.9	0.769	1.9	3.669
															2	-0.9475	2	-0.9005	2	-0.929	2	-0.7207	2	-0.3899	2	0.5901	2	3.1906	2	3.2796	2	3.0179	2	2.4542		2	-0.9508	2	-1.0055	2	-0.9559	2	-0.8173	2	-0.3091	2	0.9873	2	4.1777
															2.1	-0.9414	2.1	-0.8825	2.1	-0.9097	2.1	-0.683301	2.1	-0.2954	2.1	0.7876	2.1	3.6195	2.1	3.7706	2.1	3.3698	2.1	2.3216		2.1	-0.9268	2.1	-0.9786	2.1	-0.9161	2.1	-0.74	2.1	-0.2068	2.1	1.2282	2.1	4.715
															2.2	-0.9414	2.2	-0.8824	2.2	-0.8895	2.2	-0.6653	2.2	-0.2485	2.2	0.9395	2.2	4.0514	2.2	4.2458	2.2	3.7488	2.2	2.515		2.2	-0.8979	2.2	-0.9551	2.2	-0.8841	2.2	-0.6781	2.2	-0.1246	2.2	1.435	2.2	5.2605
															2.3	-0.9368	2.3	-0.879	2.3	-0.8718	2.3	-0.6635	2.3	-0.2093	2.3	1.1013	2.3	4.4575	2.3	4.7235	2.3	4.1131	2.3	2.7762		2.3	-0.8686	2.3	-0.9257	2.3	-0.8717	2.3	-0.6109	2.3	-0.0479	2.3	1.6629	2.3	5.8005
															2.4	-0.9414	2.4	-0.8713	2.4	-0.8566	2.4	-0.6619	2.4	-0.1608	2.4	1.2663	2.4	4.8557	2.4	5.1841	2.4	4.4841	2.4	3.0224		2.4	-0.8339	2.4	-0.9165	2.4	-0.8445	2.4	-0.5694	2.4	0.0445	2.4	1.8876	2.4	6.3534
															2.5	-0.9414	2.5	-0.8824	2.5	-0.8525	2.5	-0.6635	2.5	-0.1035	2.5	1.4362	2.5	5.277	2.5	5.6755	2.5	4.874	2.5	3.2943		2.5	-0.7985	2.5	-0.8968	2.5	-0.8056	2.5	-0.4992	2.5	0.133	2.5	2.1329	2.5	6.9262
															2.6	-0.9404	2.6	-0.8771	2.6	-0.8569	2.6	-0.6408	2.6	-0.0437001	2.6	1.6114	2.6	5.7136	2.6	6.1732	2.6	5.2947	2.6	3.5518		2.6	-0.7903	2.6	-0.8842	2.6	-0.7772	2.6	-0.4564	2.6	0.2234	2.6	2.3552	2.6	7.5043
															2.7	-0.9672	2.7	-0.8804	2.7	-0.8615	2.7	-0.6325	2.7	0.0174	2.7	1.7937	2.7	6.1651	2.7	6.6703	2.7	5.7281	2.7	3.8136		2.7	-0.7727	2.7	-0.8572	2.7	-0.7462	2.7	-0.4094	2.7	0.329	2.7	2.5819	2.7	8.1012
															2.8	-0.9956	2.8	-0.8761	2.8	-0.8607	2.8	-0.6107	2.8	0.093	2.8	1.9667	2.8	6.6161	2.8	7.1781	2.8	6.1689	2.8	4.1153		2.8	-0.7568	2.8	-0.8656	2.8	-0.725	2.8	-0.3862	2.8	0.4159	2.8	2.7908	2.8	8.7095
															2.9	-1.0084	2.9	-0.8821	2.9	-0.8576	2.9	-0.5762	2.9	0.16	2.9	2.1368	2.9	7.0745	2.9	7.6826	2.9	6.5996	2.9	4.4111		2.9	-0.7497	2.9	-0.8277	2.9	-0.7221	2.9	-0.3426	2.9	0.5206	2.9	3.0472	2.9	9.3132
															3	-1.0231	3	-0.8849	3	-0.8504	3	-0.5673	3	0.212	3	2.3231	3	7.5379	3	8.2145	3	7.0651	3	4.6934		3	-0.7266	3	-0.8097	3	-0.6732	3	-0.2918	3	0.644	3	3.3087	3	9.9423
															3.1	-1.0334	3.1	-0.886	3.1	-0.835	3.1	-0.5473	3.1	0.2649	3.1	2.5071	3.1	8.0054	3.1	8.7552	3.1	7.5437	3.1	5.0169		3.1	-0.6961	3.1	-0.8147	3.1	-0.6757	3.1	-0.2557	3.1	0.7177	3.1	3.5556	3.1	10.5616
															3.2	-1.0409	3.2	-0.8938	3.2	-0.8213	3.2	-0.5374	3.2	0.3223	3.2	2.6772	3.2	8.5016	3.2	9.3234	3.2	8.0044	3.2	5.3441		3.2	-0.687	3.2	-0.7809	3.2	-0.6418	3.2	-0.2258	3.2	0.8196	3.2	3.8108	3.2	11.2042
															3.3	-1.0234	3.3	-0.8937	3.3	-0.8138	3.3	-0.5088	3.3	0.3688	3.3	2.8516	3.3	8.9852	3.3	9.9049	3.3	8.5018	3.3	5.6865		3.3	-0.6802	3.3	-0.7555	3.3	-0.6049	3.3	-0.1748	3.3	0.9232	3.3	4.086	3.3	11.8638
															3.4	-1.031	3.4	-0.8893	3.4	-0.8071	3.4	-0.4902	3.4	0.4268	3.4	3.0326	3.4	9.4829	3.4	10.4851	3.4	8.9946	3.4	6.0483		3.4	-0.6722	3.4	-0.7589	3.4	-0.5802	3.4	-0.146	3.4	1.0212	3.4	4.3483	3.4	12.5253
															3.5	-1.021	3.5	-0.8963	3.5	-0.7961	3.5	-0.4695	3.5	0.4989	3.5	3.2242	3.5	9.985	3.5	11.0749	3.5	9.5043	3.5	6.3949		3.5	-0.6587	3.5	-0.7127	3.5	-0.5655	3.5	-0.0971	3.5	1.1127	3.5	4.611	3.5	13.1855
															3.6	-1.0003	3.6	-0.8945	3.6	-0.7861	3.6	-0.4481	3.6	0.5622	3.6	3.4186	3.6	10.4896	3.6	11.662	3.6	10.0267	3.6	6.7691		3.6	-0.6403	3.6	-0.7075	3.6	-0.5498	3.6	-0.0563	3.6	1.2331	3.6	4.8662	3.6	13.8637
															3.7	-0.9962	3.7	-0.8724	3.7	-0.7738	3.7	-0.4188	3.7	0.6335	3.7	3.6147	3.7	10.9998	3.7	12.2715	3.7	10.555	3.7	7.14		3.7	-0.6295	3.7	-0.6853	3.7	-0.5221	3.7	-0.0101	3.7	1.3201	3.7	5.1242	3.7	14.5434
															3.8	-0.9807	3.8	-0.8729	3.8	-0.7681	3.8	-0.3986	3.8	0.6961	3.8	3.8287	3.8	11.5187	3.8	12.8903	3.8	11.0532	3.8	7.5199		3.8	-0.6098	3.8	-0.6421	3.8	-0.495	3.8	0.0424	3.8	1.4196	3.8	5.4221	3.8	15.2213
															3.9	-0.9822	3.9	-0.8706	3.9	-0.7773	3.9	-0.3629	3.9	0.7652	3.9	4.0215	3.9	12.0126	3.9	13.4874	3.9	11.5828	3.9	7.9029		3.9	-0.6094	3.9	-0.6407	3.9	-0.4935	3.9	0.0838003	3.9	1.5336	3.9	5.6932	3.9	15.8852
															4	-0.9823	4	-0.874	4	-0.7691	4	-0.3406	4	0.8219	4	4.2193	4	12.5489	4	14.0981	4	12.1417	4	8.2988		4	-0.5866	4	-0.6223	4	-0.4698	4	0.1503	4	1.6602	4	5.9732	4	16.5804
															4.1	-0.9759	4.1	-0.871	4.1	-0.741	4.1	-0.3196	4.1	0.8876	4.1	4.4241	4.1	13.0784	4.1	14.7222	4.1	12.684	4.1	8.7138		4.1	-0.5714	4.1	-0.6255	4.1	-0.4513	4.1	0.1757	4.1	1.7538	4.1	6.2342	4.1	17.267
															4.2	-0.972	4.2	-0.868	4.2	-0.7332	4.2	-0.2836	4.2	0.9592	4.2	4.64	4.2	13.6081	4.2	15.354	4.2	13.2518	4.2	9.1211		4.2	-0.5642	4.2	-0.5893	4.2	-0.4125	4.2	0.2405	4.2	1.8705	4.2	6.5027	4.2	17.9554
															4.3	-0.9618	4.3	-0.8716	4.3	-0.7211	4.3	-0.2455	4.3	1.0359	4.3	4.8362	4.3	14.1419	4.3	15.9734	4.3	13.814	4.3	9.5537		4.3	-0.5316	4.3	-0.559	4.3	-0.3888	4.3	0.2894	4.3	1.9965	4.3	6.7776	4.3	18.6569
															4.4	-0.9644	4.4	-0.8719	4.4	-0.7117	4.4	-0.2053	4.4	1.0968	4.4	5.051	4.4	14.6984	4.4	16.6093	4.4	14.3606	4.4	9.9752		4.4	-0.5137	4.4	-0.5513	4.4	-0.3571	4.4	0.3276	4.4	2.1179	4.4	7.0341	4.4	19.3661
															4.5	-0.9651	4.5	-0.8718	4.5	-0.6985	4.5	-0.1711	4.5	1.1664	4.5	5.2514	4.5	15.2376	4.5	17.2429	4.5	14.9234	4.5	10.3986		4.5	-0.5193	4.5	-0.5189	4.5	-0.3404	4.5	0.3688	4.5	2.2327	4.5	7.3101	4.5	20.0812
															4.6	-0.9626	4.6	-0.8559	4.6	-0.6899	4.6	-0.1358	4.6	1.2405	4.6	5.4509	4.6	15.7707	4.6	17.8719	4.6	15.5099	4.6	10.839		4.6	-0.4896	4.6	-0.5042	4.6	-0.3222	4.6	0.4325	4.6	2.3567	4.6	7.5948	4.6	20.7874
															4.7	-0.9752	4.7	-0.8492	4.7	-0.6905	4.7	-0.1159	4.7	1.3171	4.7	5.6618	4.7	16.3251	4.7	18.5028	4.7	16.0953	4.7	11.2651		4.7	-0.4548	4.7	-0.4752	4.7	-0.3014	4.7	0.478	4.7	2.4686	4.7	7.8635	4.7	21.5029
															4.8	-0.9801	4.8	-0.8448	4.8	-0.6781	4.8	-0.0879	4.8	1.3927	4.8	5.8669	4.8	16.8746	4.8	19.143	4.8	16.6501	4.8	11.7121		4.8	-0.4453	4.8	-0.4645	4.8	-0.2758	4.8	0.5396	4.8	2.6083	4.8	8.1385	4.8	22.2178
															4.9	-0.9697	4.9	-0.837	4.9	-0.6415	4.9	-0.0603001	4.9	1.4648	4.9	6.0771	4.9	17.4197	4.9	19.8082	4.9	17.2595	4.9	12.1677		4.9	-0.4258	4.9	-0.4543	4.9	-0.2509	4.9	0.596	4.9	2.7223	4.9	8.4152	4.9	22.9399
															5	-0.9552	5	-0.8148	5	-0.6216	5	-0.0199	5	1.5575	5	6.2931	5	17.9666	5	20.4717	5	17.8327	5	12.6355		5	-0.4138	5	-0.4452	5	-0.2284	5	0.6316	5	2.8126	5	8.6921	5	23.6449
															5.1	-0.9494	5.1	-0.8004	5.1	-0.5954	5.1	0.0139	5.1	1.6264	5.1	6.5095	5.1	18.5259	5.1	21.1411	5.1	18.4177	5.1	13.0912		5.1	-0.4204	5.1	-0.455601	5.1	-0.200901	5.1	0.6729	5.1	2.9035	5.1	8.9593	5.1	24.3526
															5.2	-0.9418	5.2	-0.7881	5.2	-0.5713	5.2	0.0428	5.2	1.7058	5.2	6.713	5.2	19.0755	5.2	21.8037	5.2	19.0158	5.2	13.5671		5.2	-0.4091	5.2	-0.437	5.2	-0.191	5.2	0.7114	5.2	2.9923	5.2	9.2244	5.2	25.0714
															5.3	-0.9304	5.3	-0.7754	5.3	-0.5439	5.3	0.086	5.3	1.7821	5.3	6.9178	5.3	19.6309	5.3	22.4821	5.3	19.6012	5.3	14.0483		5.3	-0.3946	5.3	-0.423701	5.3	-0.161501	5.3	0.7648	5.3	3.1028	5.3	9.5164	5.3	25.8077
															5.4	-0.9378	5.4	-0.7678	5.4	-0.5334	5.4	0.1123	5.4	1.849	5.4	7.1316	5.4	20.1725	5.4	23.1429	5.4	20.1959	5.4	14.5282		5.4	-0.394	5.4	-0.4191	5.4	-0.1488	5.4	0.805701	5.4	3.2016	5.4	9.8048	5.4	26.5214
															5.5	-0.9221	5.5	-0.7529	5.5	-0.5024	5.5	0.1431	5.5	1.9303	5.5	7.3567	5.5	20.7228	5.5	23.8079	5.5	20.8343	5.5	15.0206		5.5	-0.3968	5.5	-0.4092	5.5	-0.1289	5.5	0.8605	5.5	3.3035	5.5	10.0921	5.5	27.2501
															5.6	-0.8988	5.6	-0.7457	5.6	-0.4828	5.6	0.1736	5.6	2.0105	5.6	7.5744	5.6	21.2833	5.6	24.4863	5.6	21.4364	5.6	15.5102		5.6	-0.3774	5.6	-0.3892	5.6	-0.1161	5.6	0.9051	5.6	3.4107	5.6	10.3708	5.6	27.97
															5.7	-0.8783	5.7	-0.737	5.7	-0.4603	5.7	0.2112	5.7	2.0873	5.7	7.7942	5.7	21.8587	5.7	25.1612	5.7	22.048	5.7	16.0143		5.7	-0.3574	5.7	-0.3768	5.7	-0.0923	5.7	0.957	5.7	3.5185	5.7	10.6428	5.7	28.6788
															5.8	-0.8734	5.8	-0.7242	5.8	-0.4448	5.8	0.2343	5.8	2.1641	5.8	7.9987	5.8	22.4022	5.8	25.8317	5.8	22.6413	5.8	16.5156		5.8	-0.3567	5.8	-0.355	5.8	-0.0799003	5.8	0.9994	5.8	3.6174	5.8	10.9121	5.8	29.3846
															5.9	-0.8569	5.9	-0.7183	5.9	-0.4251	5.9	0.2672	5.9	2.2527	5.9	8.2317	5.9	22.9437	5.9	26.5009	5.9	23.2805	5.9	17.0036		5.9	-0.3465	5.9	-0.3449	5.9	-0.0597	5.9	1.0425	5.9	3.7179	5.9	11.2074	5.9	30.0943
															6	-0.8414	6	-0.7067	6	-0.402	6	0.2949	6	2.3395	6	8.4484	6	23.4966	6	27.1893	6	23.8851	6	17.5258		6	-0.3406	6	-0.3322	6	-0.0396	6	1.0859	6	3.8016	6	11.4854	6	30.8167
															6.1	-0.8312	6.1	-0.6899	6.1	-0.3988	6.1	0.3227	6.1	2.4069	6.1	8.6475	6.1	24.0522	6.1	27.8781	6.1	24.5176	6.1	18.0422		6.1	-0.3292	6.1	-0.3057	6.1	-0.00510008	6.1	1.1374	6.1	3.9066	6.1	11.7651	6.1	31.5533
															6.2	-0.8276	6.2	-0.6872	6.2	-0.3933	6.2	0.3464	6.2	2.4785	6.2	8.8417	6.2	24.6016	6.2	28.5548	6.2	25.1538	6.2	18.5641		6.2	-0.3116	6.2	-0.2896	6.2	0.0354	6.2	1.1894	6.2	4.0193	6.2	12.04	6.2	32.2946
															6.3	-0.8232	6.3	-0.6808	6.3	-0.3901	6.3	0.3755	6.3	2.5536	6.3	9.0467	6.3	25.1546	6.3	29.2273	6.3	25.7681	6.3	19.0719		6.3	-0.2933	6.3	-0.265	6.3	0.0652997	6.3	1.2394	6.3	4.137	6.3	12.3244	6.3	33.0242
															6.4	-0.8164	6.4	-0.6733	6.4	-0.3764	6.4	0.4087	6.4	2.6287	6.4	9.2506	6.4	25.7157	6.4	29.9115	6.4	26.3881	6.4	19.6041		6.4	-0.2834	6.4	-0.2614	6.4	0.0927	6.4	1.281	6.4	4.2519	6.4	12.6049	6.4	33.7354
															6.5	-0.8024	6.5	-0.6521	6.5	-0.3596	6.5	0.4503	6.5	2.7092	6.5	9.4768	6.5	26.2901	6.5	30.5964	6.5	27.0299	6.5	20.1318		6.5	-0.2729	6.5	-0.2534	6.5	0.1207	6.5	1.3273	6.5	4.3455	6.5	12.8913	6.5	34.46
															6.6	-0.7917	6.6	-0.64	6.6	-0.346	6.6	0.484	6.6	2.788	6.6	9.6896	6.6	26.854	6.6	31.2711	6.6	27.6589	6.6	20.6624		6.6	-0.2609	6.6	-0.2365	6.6	0.1554	6.6	1.3786	6.6	4.4542	6.6	13.1803	6.6	35.1657
															6.7	-0.7826	6.7	-0.6263	6.7	-0.3234	6.7	0.5186	6.7	2.8692	6.7	9.9164	6.7	27.4077	6.7	31.9581	6.7	28.2821	6.7	21.208		6.7	-0.2433	6.7	-0.2278	6.7	0.182	6.7	1.4227	6.7	4.5628	6.7	13.4545	6.7	35.8723
															6.8	-0.7689	6.8	-0.6165	6.8	-0.312	6.8	0.5481	6.8	2.9485	6.8	10.132	6.8	27.9416	6.8	32.6436	6.8	28.9166	6.8	21.7504		6.8	-0.228	6.8	-0.2216	6.8	0.2027	6.8	1.4614	6.8	4.6689	6.8	13.742	6.8	36.5945
															6.9	-0.754	6.9	-0.6063	6.9	-0.2994	6.9	0.5861	6.9	3.0302	6.9	10.3477	6.9	28.4872	6.9	33.3392	6.9	29.5652	6.9	22.2929		6.9	-0.2127	6.9	-0.2062	6.9	0.2309	6.9	1.4952	6.9	4.7753	6.9	14.0193	6.9	37.32
															7	-0.7496	7	-0.5913	7	-0.278	7	0.6212	7	3.1224	7	10.5608	7	29.0447	7	34.0256	7	30.1984	7	22.8601		7	-0.1993	7	-0.1914	7	0.2555	7	1.5321	7	4.8766	7	14.2885	7	38.0442
															7.1	-0.7399	7.1	-0.582	7.1	-0.2529	7.1	0.6588	7.1	3.2026	7.1	10.7737	7.1	29.5887	7.1	34.6992	7.1	30.8446	7.1	23.4013		7.1	-0.1802	7.1	-0.183	7.1	0.2791	7.1	1.586	7.1	4.9867	7.1	14.5691	7.1	38.7761
															7.2	-0.7352	7.2	-0.5724	7.2	-0.2432	7.2	0.6893	7.2	3.278	7.2	11.003	7.2	30.1263	7.2	35.3671	7.2	31.4614	7.2	23.9413		7.2	-0.1587	7.2	-0.1723	7.2	0.3018	7.2	1.6303	7.2	5.0863	7.2	14.8423	7.2	39.4931
															7.3	-0.7309	7.3	-0.5625	7.3	-0.2318	7.3	0.718	7.3	3.3595	7.3	11.2258	7.3	30.6798	7.3	36.0553	7.3	32.0867	7.3	24.5018		7.3	-0.1454	7.3	-0.1513	7.3	0.3217	7.3	1.6767	7.3	5.1957	7.3	15.1238	7.3	40.1957
															7.4	-0.7221	7.4	-0.5553	7.4	-0.2149	7.4	0.7432	7.4	3.4452	7.4	11.4392	7.4	31.2124	7.4	36.7335	7.4	32.7261	7.4	25.0709		7.4	-0.1224	7.4	-0.1385	7.4	0.3461	7.4	1.728	7.4	5.3074	7.4	15.4065	7.4	40.9114
															7.5	-0.7126	7.5	-0.5437	7.5	-0.199	7.5	0.7746	7.5	3.5384	7.5	11.6585	7.5	31.7485	7.5	37.3943	7.5	33.3724	7.5	25.6408		7.5	-0.1075	7.5	-0.1209	7.5	0.3715	7.5	1.7725	7.5	5.4175	7.5	15.6877	7.5	41.6351
															7.6	-0.7041	7.6	-0.5331	7.6	-0.1849	7.6	0.8055	7.6	3.622	7.6	11.8732	7.6	32.2827	7.6	38.0734	7.6	34.0211	7.6	26.1939		7.6	-0.0937	7.6	-0.1085	7.6	0.3969	7.6	1.8178	7.6	5.5295	7.6	15.9605	7.6	42.3277
															7.7	-0.6933	7.7	-0.5236	7.7	-0.1648	7.7	0.8344	7.7	3.7065	7.7	12.084	7.7	32.8226	7.7	38.7576	7.7	34.6592	7.7	26.7531		7.7	-0.0838	7.7	-0.0906	7.7	0.4157	7.7	1.8615	7.7	5.6353	7.7	16.2242	7.7	43.0386
															7.8	-0.6793	7.8	-0.5028	7.8	-0.1475	7.8	0.8781	7.8	3.7889	7.8	12.2881	7.8	33.3584	7.8	39.4238	7.8	35.3005	7.8	27.3205		7.8	-0.0685	7.8	-0.0790003	7.8	0.4395	7.8	1.9002	7.8	5.7373	7.8	16.4863	7.8	43.7597
															7.9	-0.66	7.9	-0.489	7.9	-0.1247	7.9	0.9244	7.9	3.8847	7.9	12.5108	7.9	33.9049	7.9	40.0994	7.9	35.9521	7.9	27.8995		7.9	-0.0483	7.9	-0.0644	7.9	0.4664	7.9	1.9401	7.9	5.8343	7.9	16.7469	7.9	44.4602
															8	-0.6414	8	-0.47	8	-0.1085	8	0.9591	8	3.9682	8	12.7247	8	34.4632	8	40.7685	8	36.6024	8	28.4804		8	-0.0283	8	-0.0482	8	0.4867	8	1.9799	8	5.9424	8	17.0233	8	45.1547
															8.1	-0.6213	8.1	-0.4524	8.1	-0.0842999	8.1	0.9944	8.1	4.0525	8.1	12.937	8.1	35.0058	8.1	41.4476	8.1	37.2571	8.1	29.0518		8.1	-0.015	8.1	-0.0323002	8.1	0.5117	8.1	2.0205	8.1	6.047	8.1	17.3015	8.1	45.8516
															8.2	-0.6019	8.2	-0.4326	8.2	-0.0619	8.2	1.0354	8.2	4.1412	8.2	13.1462	8.2	35.5628	8.2	42.1391	8.2	37.9008	8.2	29.6349		8.2	0.00430001	8.2	-0.0214	8.2	0.5406	8.2	2.0619	8.2	6.144	8.2	17.5814	8.2	46.5426
															8.3	-0.5907	8.3	-0.4215	8.3	-0.0464	8.3	1.0667	8.3	4.2253	8.3	13.3492	8.3	36.0996	8.3	42.8279	8.3	38.5462	8.3	30.2228		8.3	0.0163	8.3	-0.0098004	8.3	0.569	8.3	2.0931	8.3	6.2443	8.3	17.8568	8.3	47.2402
															8.4	-0.5764	8.4	-0.4047	8.4	-0.0285	8.4	1.1028	8.4	4.3049	8.4	13.5682	8.4	36.6258	8.4	43.4892	8.4	39.2033	8.4	30.8115		8.4	0.0268	8.4	0.000199988	8.4	0.5908	8.4	2.1316	8.4	6.3395	8.4	18.1271	8.4	47.9372
															8.5	-0.5687	8.5	-0.3931	8.5	-0.0128	8.5	1.1362	8.5	4.3858	8.5	13.7854	8.5	37.1601	8.5	44.1563	8.5	39.8572	8.5	31.388		8.5	0.0401	8.5	0.0164	8.5	0.6127	8.5	2.175	8.5	6.4342	8.5	18.4058	8.5	48.6235
															8.6	-0.5573	8.6	-0.3861	8.6	0.00289998	8.6	1.1665	8.6	4.4623	8.6	13.9937	8.6	37.7082	8.6	44.8246	8.6	40.503	8.6	31.9813		8.6	0.054	8.6	0.0266996	8.6	0.6367	8.6	2.2171	8.6	6.5316	8.6	18.6736	8.6	49.3104
															8.7	-0.5452	8.7	-0.3751	8.7	0.017	8.7	1.2022	8.7	4.5449	8.7	14.197	8.7	38.238	8.7	45.4799	8.7	41.1373	8.7	32.5675		8.7	0.0582	8.7	0.0397	8.7	0.6577	8.7	2.2564	8.7	6.6264	8.7	18.9411	8.7	50.0035
															8.8	-0.5365	8.8	-0.3639	8.8	0.0324999	8.8	1.2415	8.8	4.6292	8.8	14.4015	8.8	38.7864	8.8	46.1469	8.8	41.7823	8.8	33.1671		8.8	0.0663	8.8	0.0557996	8.8	0.6771	8.8	2.2993	8.8	6.718	8.8	19.2053	8.8	50.6928
															8.9	-0.5349	8.9	-0.3548	8.9	0.0476	8.9	1.2794	8.9	4.7081	8.9	14.6124	8.9	39.3303	8.9	46.8178	8.9	42.4338	8.9	33.7599		8.9	0.0792	8.9	0.0686	8.9	0.6929	8.9	2.3372	8.9	6.8077	8.9	19.4785	8.9	51.3795
															9	-0.5222	9	-0.3366	9	0.0633	9	1.3163	9	4.7825	9	14.8233	9	39.8686	9	47.4798	9	43.0846	9	34.362		9	0.0941	9	0.0798	9	0.7146	9	2.3725	9	6.9051	9	19.7531	9	52.0717
															9.1	-0.5081	9.1	-0.321	9.1	0.0843999	9.1	1.3544	9.1	4.8693	9.1	15.0329	9.1	40.4087	9.1	48.1488	9.1	43.7402	9.1	34.9584		9.1	0.113	9.1	0.0997997	9.1	0.7373	9.1	2.4118	9.1	7.0098	9.1	20.0245	9.1	52.7574
															9.2	-0.4929	9.2	-0.3097	9.2	0.1001	9.2	1.3856	9.2	4.952	9.2	15.2267	9.2	40.9503	9.2	48.8133	9.2	44.3813	9.2	35.56		9.2	0.1289	9.2	0.1184	9.2	0.7585	9.2	2.4524	9.2	7.1065	9.2	20.2954	9.2	53.443
															9.3	-0.4796	9.3	-0.2962	9.3	0.1209	9.3	1.4218	9.3	5.0364	9.3	15.4392	9.3	41.4847	9.3	49.4814	9.3	45.032	9.3	36.1445		9.3	0.1407	9.3	0.1307	9.3	0.7745	9.3	2.495	9.3	7.2053	9.3	20.5557	9.3	54.1372
															9.4	-0.473	9.4	-0.2878	9.4	0.1351	9.4	1.4521	9.4	5.1133	9.4	15.642	9.4	42.014	9.4	50.146	9.4	45.6772	9.4	36.7312		9.4	0.1613	9.4	0.1465	9.4	0.8045	9.4	2.5444	9.4	7.3029	9.4	20.8171	9.4	54.8232
															9.5	-0.4647	9.5	-0.2748	9.5	0.1535	9.5	1.4837	9.5	5.1928	9.5	15.8363	9.5	42.5599	9.5	50.8157	9.5	46.3196	9.5	37.3195		9.5	0.1755	9.5	0.1575	9.5	0.8321	9.5	2.5845	9.5	7.4053	9.5	21.0729	9.5	55.5013
															9.6	-0.4553	9.6	-0.2636	9.6	0.1688	9.6	1.5147	9.6	5.273	9.6	16.0358	9.6	43.0913	9.6	51.4655	9.6	46.956	9.6	37.9207		9.6	0.1851	9.6	0.1703	9.6	0.8523	9.6	2.6284	9.6	7.5062	9.6	21.3248	9.6	56.182
															9.7	-0.447	9.7	-0.2509	9.7	0.1827	9.7	1.5397	9.7	5.3484	9.7	16.2333	9.7	43.6119	9.7	52.1179	9.7	47.5861	9.7	38.5048		9.7	0.1994	9.7	0.1836	9.7	0.8729	9.7	2.6748	9.7	7.6096	9.7	21.5872	9.7	56.859
															9.8	-0.434	9.8	-0.2378	9.8	0.2011	9.8	1.5723	9.8	5.4256	9.8	16.4437	9.8	44.1456	9.8	52.7892	9.8	48.2373	9.8	39.0915		9.8	0.2183	9.8	0.1997	9.8	0.895	9.8	2.718	9.8	7.7108	9.8	21.8438	9.8	57.5343
															9.9	-0.4205	9.9	-0.2229	9.9	0.2215	9.9	1.6075	9.9	5.5054	9.9	16.6496	9.9	44.6626	9.9	53.444	9.9	48.8842	9.9	39.6771		9.9	0.2302	9.9	0.2109	9.9	0.9109	9.9	2.7626	9.9	7.8179	9.9	22.1135	9.9	58.2223
															10	-0.4069	10	-0.2088	10	0.2419	10	1.6395	10	5.5837	10	16.8607	10	45.1843	10	54.0963	10	49.5251	10	40.2712		10	0.2397	10	0.2226	10	0.9381	10	2.8047	10	7.9181	10	22.3845	10	58.8986
															10.1	-0.394	10.1	-0.1956	10.1	0.2608	10.1	1.6777	10.1	5.661	10.1	17.0623	10.1	45.7079	10.1	54.776	10.1	50.1563	10.1	40.8879		10.1	0.2527	10.1	0.2376	10.1	0.959	10.1	2.8423	10.1	8.0193	10.1	22.6498	10.1	59.5687
															10.2	-0.3853	10.2	-0.1836	10.2	0.2737	10.2	1.717	10.2	5.7364	10.2	17.2654	10.2	46.228	10.2	55.4323	10.2	50.7909	10.2	41.4838		10.2	0.2641	10.2	0.2528	10.2	0.9784	10.2	2.8798	10.2	8.1228	10.2	22.9041	10.2	60.2568
															10.3	-0.3743	10.3	-0.1733	10.3	0.2929	10.3	1.756	10.3	5.8183	10.3	17.4774	10.3	46.7503	10.3	56.0872	10.3	51.4232	10.3	42.0897		10.3	0.275	10.3	0.2745	10.3	1.0016	10.3	2.9227	10.3	8.2261	10.3	23.1536	10.3	60.9268
															10.4	-0.3668	10.4	-0.1606	10.4	0.3128	10.4	1.7886	10.4	5.8947	10.4	17.6727	10.4	47.2729	10.4	56.7466	10.4	52.0611	10.4	42.6991		10.4	0.2893	10.4	0.2901	10.4	1.0287	10.4	2.967	10.4	8.3347	10.4	23.4151	10.4	61.5965
															10.5	-0.3542	10.5	-0.1529	10.5	0.3337	10.5	1.822	10.5	5.967	10.5	17.8929	10.5	47.7823	10.5	57.4004	10.5	52.6997	10.5	43.3225		10.5	0.2986	10.5	0.3042	10.5	1.0466	10.5	3.0053	10.5	8.4249	10.5	23.682	10.5	62.2579
															10.6	-0.3463	10.6	-0.1426	10.6	0.3523	10.6	1.8517	10.6	6.0431	10.6	18.0964	10.6	48.2949	10.6	58.0509	10.6	53.3415	10.6	43.9261		10.6	0.3099	10.6	0.3183	10.6	1.0685	10.6	3.0441	10.6	8.5245	10.6	23.9466	10.6	62.9181
															10.7	-0.3386	10.7	-0.1312	10.7	0.3717	10.7	1.8854	10.7	6.1193	10.7	18.3017	10.7	48.8147	10.7	58.7058	10.7	53.9756	10.7	44.5343		10.7	0.3215	10.7	0.3308	10.7	1.0879	10.7	3.0826	10.7	8.6235	10.7	24.213	10.7	63.5712
															10.8	-0.3273	10.8	-0.1147	10.8	0.393	10.8	1.9206	10.8	6.2058	10.8	18.5136	10.8	49.3264	10.8	59.3613	10.8	54.6109	10.8	45.1391		10.8	0.333	10.8	0.3442	10.8	1.1057	10.8	3.1242	10.8	8.7249	10.8	24.4667	10.8	64.2363
															10.9	-0.318	10.9	-0.0959	10.9	0.4152	10.9	1.9543	10.9	6.2851	10.9	18.7132	10.9	49.8451	10.9	59.9988	10.9	55.2575	10.9	45.7535		10.9	0.3465	10.9	0.3617	10.9	1.1289	10.9	3.1654	10.9	8.823	10.9	24.7247	10.9	64.889
															11	-0.3057	11	-0.082	11	0.4364	11	1.9887	11	6.3643	11	18.9199	11	50.3552	11	60.6489	11	55.896	11	46.3719		11	0.357	11	0.3774	11	1.1516	11	3.2113	11	8.9149	11	24.974	11	65.5399
															11.1	-0.2963	11.1	-0.0705001	11.1	0.4496	11.1	2.0173	11.1	6.4375	11.1	19.1202	11.1	50.8708	11.1	61.3002	11.1	56.5329	11.1	46.9886		11.1	0.3682	11.1	0.3943	11.1	1.1786	11.1	3.2517	11.1	9.0113	11.1	25.226	11.1	66.1887
															11.2	-0.2843	11.2	-0.0614	11.2	0.4664	11.2	2.0528	11.2	6.5146	11.2	19.3228	11.2	51.398	11.2	61.9305	11.2	57.1773	11.2	47.601		11.2	0.3816	11.2	0.4081	11.2	1.2039	11.2	3.297	11.2	9.1077	11.2	25.4707	11.2	66.8471
															11.3	-0.2703	11.3	-0.0428001	11.3	0.4866	11.3	2.0893	11.3	6.5934	11.3	19.5253	11.3	51.9124	11.3	62.5787	11.3	57.81	11.3	48.2313		11.3	0.3911	11.3	0.4215	11.3	1.2245	11.3	3.3358	11.3	9.2147	11.3	25.7364	11.3	67.4904
															11.4	-0.2607	11.4	-0.0326	11.4	0.5041	11.4	2.1247	11.4	6.6726	11.4	19.728	11.4	52.4216	11.4	63.229	11.4	58.4512	11.4	48.8434		11.4	0.4013	11.4	0.4374	11.4	1.2496	11.4	3.3814	11.4	9.3151	11.4	25.9934	11.4	68.1459
															11.5	-0.2527	11.5	-0.0195	11.5	0.5179	11.5	2.1549	11.5	6.7523	11.5	19.9243	11.5	52.9358	11.5	63.86	11.5	59.0708	11.5	49.4532		11.5	0.4175	11.5	0.4575	11.5	1.2722	11.5	3.4237	11.5	9.4164	11.5	26.2529	11.5	68.7874
															11.6	-0.2417	11.6	-0.0065	11.6	0.5345	11.6	2.1905	11.6	6.8282	11.6	20.1053	11.6	53.4473	11.6	64.5023	11.6	59.6961	11.6	50.0713		11.6	0.4238	11.6	0.4663	11.6	1.2894	11.6	3.462	11.6	9.507	11.6	26.5102	11.6	69.4307
															11.7	-0.2253	11.7	0.0105	11.7	0.5567	11.7	2.2221	11.7	6.9048	11.7	20.3095	11.7	53.9558	11.7	65.1314	11.7	60.3201	11.7	50.6848		11.7	0.4331	11.7	0.4802	11.7	1.3119	11.7	3.5085	11.7	9.6027	11.7	26.7653	11.7	70.0674
															11.8	-0.2165	11.8	0.0201999	11.8	0.5741	11.8	2.2523	11.8	6.9827	11.8	20.5028	11.8	54.4566	11.8	65.7668	11.8	60.9364	11.8	51.2959		11.8	0.439	11.8	0.4939	11.8	1.3305	11.8	3.5489	11.8	9.7012	11.8	27.0103	11.8	70.7027
															11.9	-0.2015	11.9	0.0338	11.9	0.5919	11.9	2.2799	11.9	7.0595	11.9	20.706	11.9	54.9591	11.9	66.4067	11.9	61.5627	11.9	51.9068		11.9	0.4535	11.9	0.5132	11.9	1.3554	11.9	3.5901	11.9	9.7996	11.9	27.2608	11.9	71.3334
															12	-0.1902	12	0.0454	12	0.6145	12	2.3079	12	7.1376	12	20.8992	12	55.4603	12	67.0422	12	62.1856	12	52.5151		12	0.4678	12	0.5285	12	1.3733	12	3.6297	12	9.8953	12	27.5035	12	71.9748
															12.1	-0.1833	12.1	0.0505999	12.1	0.6263	12.1	2.3372	12.1	7.2172	12.1	21.0918	12.1	55.9601	12.1	67.6666	12.1	62.8017	12.1	53.1164		12.1	0.4776	12.1	0.5405	12.1	1.3917	12.1	3.6652	12.1	9.9847	12.1	27.7691	12.1	72.6009
															12.2	-0.1668	12.2	0.0644	12.2	0.6467	12.2	2.3719	12.2	7.2945	12.2	21.2953	12.2	56.4622	12.2	68.2914	12.2	63.4192	12.2	53.7378		12.2	0.4889	12.2	0.553	12.2	1.4137	12.2	3.7071	12.2	10.0792	12.2	28.0279	12.2	73.2435
															12.3	-0.1478	12.3	0.0813999	12.3	0.6717	12.3	2.4114	12.3	7.3793	12.3	21.4937	12.3	56.961	12.3	68.9255	12.3	64.0287	12.3	54.3576		12.3	0.4987	12.3	0.5663	12.3	1.4309	12.3	3.7467	12.3	10.1693	12.3	28.2776	12.3	73.8716
															12.4	-0.133	12.4	0.0959	12.4	0.6888	12.4	2.4465	12.4	7.4481	12.4	21.693	12.4	57.464	12.4	69.5492	12.4	64.6525	12.4	54.962		12.4	0.51	12.4	0.5808	12.4	1.455	12.4	3.7892	12.4	10.2581	12.4	28.5235	12.4	74.5006
															12.5	-0.1259	12.5	0.1068	12.5	0.7034	12.5	2.4768	12.5	7.5156	12.5	21.8929	12.5	57.9625	12.5	70.162	12.5	65.2658	12.5	55.562		12.5	0.5227	12.5	0.5967	12.5	1.4771	12.5	3.8356	12.5	10.3532	12.5	28.7829	12.5	75.1234
															12.6	-0.1182	12.6	0.1229	12.6	0.7244	12.6	2.5099	12.6	7.5928	12.6	22.0988	12.6	58.4484	12.6	70.7789	12.6	65.8863	12.6	56.1822		12.6	0.5278	12.6	0.6078	12.6	1.4978	12.6	3.8744	12.6	10.444	12.6	29.0254	12.6	75.7433
															12.7	-0.1049	12.7	0.1353	12.7	0.7432	12.7	2.5386	12.7	7.6668	12.7	22.2977	12.7	58.9421	12.7	71.4001	12.7	66.51	12.7	56.7759		12.7	0.5404	12.7	0.6243	12.7	1.5211	12.7	3.9187	12.7	10.5421	12.7	29.2565	12.7	76.3574
															12.8	-0.0914	12.8	0.1452	12.8	0.7596	12.8	2.5728	12.8	7.7466	12.8	22.4986	12.8	59.4355	12.8	72.0138	12.8	67.1399	12.8	57.3856		12.8	0.554	12.8	0.6388	12.8	1.5418	12.8	3.9563	12.8	10.6362	12.8	29.4943	12.8	76.9861
															12.9	-0.08	12.9	0.1573	12.9	0.7762	12.9	2.6006	12.9	7.8301	12.9	22.7013	12.9	59.9189	12.9	72.6207	12.9	67.7685	12.9	58.0015		12.9	0.564	12.9	0.6541	12.9	1.5615	12.9	3.9944	12.9	10.7338	12.9	29.7387	12.9	77.6047
															13	-0.0625	13	0.1775	13	0.7983	13	2.6287	13	7.9049	13	22.8927	13	60.4065	13	73.2329	13	68.3893	13	58.6227		13	0.5726	13	0.666	13	1.5783	13	4.0305	13	10.8296	13	29.9979	13	78.2064
															13.1	-0.0496	13.1	0.1933	13.1	0.8169	13.1	2.6592	13.1	7.9827	13.1	23.0897	13.1	60.8925	13.1	73.8491	13.1	69.0055	13.1	59.2447		13.1	0.584	13.1	0.6768	13.1	1.5982	13.1	4.0725	13.1	10.9233	13.1	30.2542	13.1	78.8163
															13.2	-0.0344	13.2	0.2061	13.2	0.8326	13.2	2.6975	13.2	8.0594	13.2	23.2883	13.2	61.3818	13.2	74.4523	13.2	69.6263	13.2	59.8575		13.2	0.5978	13.2	0.6905	13.2	1.6194	13.2	4.1162	13.2	11.0149	13.2	30.4972	13.2	79.435
															13.3	-0.0211	13.3	0.2228	13.3	0.8517	13.3	2.731	13.3	8.1296	13.3	23.478	13.3	61.857	13.3	75.0757	13.3	70.2541	13.3	60.4667		13.3	0.6097	13.3	0.7036	13.3	1.6424	13.3	4.1562	13.3	11.104	13.3	30.7422	13.3	80.0404
															13.4	-0.0113	13.4	0.2366	13.4	0.8712	13.4	2.7603	13.4	8.2014	13.4	23.6761	13.4	62.3352	13.4	75.6914	13.4	70.8646	13.4	61.0842		13.4	0.6224	13.4	0.7179	13.4	1.6589	13.4	4.1963	13.4	11.1953	13.4	30.991	13.4	80.6447
															13.5	-0.00219999	13.5	0.2454	13.5	0.8843	13.5	2.7901	13.5	8.2799	13.5	23.8676	13.5	62.8054	13.5	76.2884	13.5	71.4697	13.5	61.6982		13.5	0.63	13.5	0.7324	13.5	1.6787	13.5	4.2336	13.5	11.2829	13.5	31.234	13.5	81.2412
															13.6	0.00500001	13.6	0.2494	13.6	0.8945	13.6	2.817	13.6	8.3469	13.6	24.0386	13.6	63.2598	13.6	76.8792	13.6	72.0607	13.6	62.3216		13.6	0.6432	13.6	0.7496	13.6	1.7014	13.6	4.2761	13.6	11.3794	13.6	31.4743	13.6	81.8307
															13.7	0.0115	13.7	0.2514	13.7	0.9087	13.7	2.8418	13.7	8.4156	13.7	24.2272	13.7	63.7338	13.7	77.4831	13.7	72.659	13.7	62.9287		13.7	0.6495	13.7	0.7633	13.7	1.7181	13.7	4.3205	13.7	11.4769	13.7	31.7198	13.7	82.4335
															13.8	0.0217	13.8	0.2639	13.8	0.9254	13.8	2.8776	13.8	8.4875	13.8	24.4176	13.8	64.2161	13.8	78.0855	13.8	73.2656	13.8	63.5503		13.8	0.6601	13.8	0.7754	13.8	1.7414	13.8	4.3598	13.8	11.568	13.8	31.9779	13.8	83.0338
															13.9	0.0368	13.9	0.2794	13.9	0.9496	13.9	2.9116	13.9	8.5652	13.9	24.6125	13.9	64.6919	13.9	78.7005	13.9	73.8693	13.9	64.1836		13.9	0.6705	13.9	0.7845	13.9	1.76	13.9	4.3959	13.9	11.6525	13.9	32.221	13.9	83.6172
															14	0.0466	14	0.2944	14	0.9677	14	2.9502	14	8.6401	14	24.8039	14	65.1823	14	79.3072	14	74.4685	14	64.7963		14	0.6803	14	0.7983	14	1.7779	14	4.4337	14	11.739	14	32.4542	14	84.2142
															14.1	0.0579	14.1	0.3062	14.1	0.9856	14.1	2.9856	14.1	8.711	14.1	24.9928	14.1	65.6631	14.1	79.9009	14.1	75.0617	14.1	65.4116		14.1	0.6892	14.1	0.8157	14.1	1.7989	14.1	4.4744	14.1	11.8293	14.1	32.6672	14.1	84.812
															14.2	0.0583	14.2	0.3128	14.2	0.9957	14.2	3.0148	14.2	8.7764	14.2	25.1804	14.2	66.136	14.2	80.4736	14.2	75.6643	14.2	66.0068		14.2	0.7068	14.2	0.8377	14.2	1.8267	14.2	4.5245	14.2	11.9231	14.2	32.9029	14.2	85.3944
															14.3	0.0704	14.3	0.3252	14.3	1.0162	14.3	3.0461	14.3	8.8506	14.3	25.3669	14.3	66.6112	14.3	81.0735	14.3	76.2596	14.3	66.6172		14.3	0.7169	14.3	0.8478	14.3	1.8479	14.3	4.5642	14.3	12.0124	14.3	33.1344	14.3	85.9792
															14.4	0.0826	14.4	0.3385	14.4	1.0368	14.4	3.0798	14.4	8.926	14.4	25.5631	14.4	67.0835	14.4	81.6642	14.4	76.8569	14.4	67.2384		14.4	0.73	14.4	0.8591	14.4	1.8703	14.4	4.6058	14.4	12.1026	14.4	33.3624	14.4	86.5675
															14.5	0.0932	14.5	0.3513	14.5	1.0595	14.5	3.1138	14.5	9.006	14.5	25.7316	14.5	67.5565	14.5	82.2388	14.5	77.4527	14.5	67.8338		14.5	0.7455	14.5	0.8767	14.5	1.8918	14.5	4.6483	14.5	12.1961	14.5	33.5896	14.5	87.1471
															14.6	0.1092	14.6	0.3701	14.6	1.0807	14.6	3.1494	14.6	9.0799	14.6	25.925	14.6	68.03	14.6	82.8277	14.6	78.0636	14.6	68.4464		14.6	0.7565	14.6	0.8889	14.6	1.9133	14.6	4.6896	14.6	12.2917	14.6	33.8211	14.6	87.7294
															14.7	0.1249	14.7	0.3868	14.7	1.1004	14.7	3.1852	14.7	9.1494	14.7	26.1194	14.7	68.5211	14.7	83.4155	14.7	78.6542	14.7	69.0489		14.7	0.7651	14.7	0.905	14.7	1.9344	14.7	4.7247	14.7	12.3822	14.7	34.0589	14.7	88.3108
															14.8	0.1325	14.8	0.3984	14.8	1.1176	14.8	3.2112	14.8	9.2248	14.8	26.2947	14.8	68.9978	14.8	83.9991	14.8	79.2407	14.8	69.6556		14.8	0.7798	14.8	0.9179	14.8	1.9582	14.8	4.7692	14.8	12.4729	14.8	34.2888	14.8	88.8869
															14.9	0.1404	14.9	0.4058	14.9	1.1339	14.9	3.2415	14.9	9.2981	14.9	26.4824	14.9	69.4731	14.9	84.5685	14.9	79.8355	14.9	70.2583		14.9	0.7918	14.9	0.9323	14.9	1.9811	14.9	4.8085	14.9	12.5669	14.9	34.5156	14.9	89.463
															15	0.1514	15	0.4151	15	1.1465	15	3.2771	15	9.3726	15	26.6752	15	69.9374	15	85.1428	15	80.4275	15	70.8542		15	0.8053	15	0.9481	15	2.001	15	4.8541	15	12.6566	15	34.7621	15	90.0358
															15.1	0.1623	15.1	0.4256	15.1	1.1602	15.1	3.3137	15.1	9.4524	15.1	26.8616	15.1	70.3917	15.1	85.726	15.1	81.0111	15.1	71.4599		15.1	0.8184	15.1	0.964099	15.1	2.0237	15.1	4.8929	15.1	12.7453	15.1	35.0198	15.1	90.6009
															15.2	0.1713	15.2	0.4372	15.2	1.177	15.2	3.3483	15.2	9.529	15.2	27.0511	15.2	70.8482	15.2	86.304	15.2	81.5994	15.2	72.0707		15.2	0.8253	15.2	0.9751	15.2	2.0388	15.2	4.9258	15.2	12.8318	15.2	35.2691	15.2	91.174
															15.3	0.1825	15.3	0.4493	15.3	1.1965	15.3	3.3759	15.3	9.6038	15.3	27.2483	15.3	71.3107	15.3	86.8809	15.3	82.1697	15.3	72.6739		15.3	0.8367	15.3	0.9875	15.3	2.0586	15.3	4.9665	15.3	12.9195	15.3	35.5052	15.3	91.7472
															15.4	0.194	15.4	0.4578	15.4	1.2149	15.4	3.4074	15.4	9.6745	15.4	27.4432	15.4	71.767	15.4	87.4505	15.4	82.7492	15.4	73.2765		15.4	0.8506	15.4	1.0028	15.4	2.0804	15.4	5.0037	15.4	13.0086	15.4	35.7398	15.4	92.3141
															15.5	0.2122	15.5	0.4768	15.5	1.2352	15.5	3.4475	15.5	9.7551	15.5	27.6381	15.5	72.2318	15.5	88.0218	15.5	83.3444	15.5	73.888		15.5	0.8613	15.5	1.0174	15.5	2.0983	15.5	5.0442	15.5	13.0976	15.5	35.969	15.5	92.8731
															15.6	0.2228	15.6	0.4916	15.6	1.2502	15.6	3.4772	15.6	9.8218	15.6	27.8399	15.6	72.6868	15.6	88.595	15.6	83.933	15.6	74.5005		15.6	0.8728	15.6	1.0311	15.6	2.1167	15.6	5.0796	15.6	13.191	15.6	36.2143	15.6	93.4258
															15.7	0.2339	15.7	0.5014	15.7	1.2639	15.7	3.5069	15.7	9.8952	15.7	28.0221	15.7	73.1414	15.7	89.1704	15.7	84.5045	15.7	75.1014		15.7	0.8916	15.7	1.0477	15.7	2.1367	15.7	5.1214	15.7	13.2806	15.7	36.4499	15.7	93.9743
															15.8	0.2496	15.8	0.5128	15.8	1.2808	15.8	3.5398	15.8	9.9659	15.8	28.2122	15.8	73.5892	15.8	89.7425	15.8	85.0918	15.8	75.7119		15.8	0.9022	15.8	1.0585	15.8	2.1531	15.8	5.1634	15.8	13.3785	15.8	36.6784	15.8	94.5184
															15.9	0.2608	15.9	0.5245	15.9	1.2972	15.9	3.5727	15.9	10.0382	15.9	28.4122	15.9	74.037	15.9	90.2902	15.9	85.6802	15.9	76.3319		15.9	0.9116	15.9	1.0717	15.9	2.1721	15.9	5.1962	15.9	13.4664	15.9	36.9124	15.9	95.0715
															16	0.2729	16	0.5394	16	1.3169	16	3.6109	16	10.116	16	28.6059	16	74.477	16	90.8588	16	86.2608	16	76.9474		16	0.9251	16	1.0831	16	2.1931	16	5.2358	16	13.5561	16	37.1472	16	95.6341
															16.1	0.285	16.1	0.5513	16.1	1.3327	16.1	3.6455	16.1	10.1913	16.1	28.7861	16.1	74.9254	16.1	91.4266	16.1	86.8337	16.1	77.5554		16.1	0.9389	16.1	1.101	16.1	2.2148	16.1	5.2749	16.1	13.6515	16.1	37.3755	16.1	96.1814
															16.2	0.2971	16.2	0.5623	16.2	1.3485	16.2	3.6781	16.2	10.2625	16.2	28.9705	16.2	75.3887	16.2	91.9908	16.2	87.4111	16.2	78.1536		16.2	0.9542	16.2	1.1195	16.2	2.2354	16.2	5.31	16.2	13.747	16.2	37.6014	16.2	96.727
															16.3	0.3083	16.3	0.5708	16.3	1.3647	16.3	3.7077	16.3	10.3286	16.3	29.1508	16.3	75.8536	16.3	92.5469	16.3	87.9845	16.3	78.7437		16.3	0.969	16.3	1.1381	16.3	2.2651	16.3	5.3563	16.3	13.8434	16.3	37.832	16.3	97.2667
															16.4	0.3281	16.4	0.5857	16.4	1.3852	16.4	3.7395	16.4	10.4006	16.4	29.331	16.4	76.3001	16.4	93.1037	16.4	88.5706	16.4	79.3554		16.4	0.9795	16.4	1.1482	16.4	2.2824	16.4	5.3939	16.4	13.9353	16.4	38.0559	16.4	97.8151
															16.5	0.3404	16.5	0.596	16.5	1.3986	16.5	3.7707	16.5	10.4723	16.5	29.5044	16.5	76.743	16.5	93.6689	16.5	89.1391	16.5	79.97		16.5	0.9878	16.5	1.1555	16.5	2.2992	16.5	5.4324	16.5	14.0313	16.5	38.2825	16.5	98.3612
															16.6	0.3552	16.6	0.6089	16.6	1.4146	16.6	3.8033	16.6	10.5459	16.6	29.6846	16.6	77.1878	16.6	94.2277	16.6	89.6914	16.6	80.5799		16.6	1.001	16.6	1.1711	16.6	2.316	16.6	5.4705	16.6	14.1225	16.6	38.5243	16.6	98.8962
															16.7	0.3676	16.7	0.6221	16.7	1.4341	16.7	3.8333	16.7	10.6192	16.7	29.876	16.7	77.6385	16.7	94.7763	16.7	90.2499	16.7	81.1731		16.7	1.0108	16.7	1.1884	16.7	2.3343	16.7	5.5048	16.7	14.2138	16.7	38.7461	16.7	99.4365
															16.8	0.3799	16.8	0.6313	16.8	1.4548	16.8	3.8626	16.8	10.6949	16.8	30.0724	16.8	78.0914	16.8	95.3311	16.8	90.8288	16.8	81.7791		16.8	1.0215	16.8	1.2041	16.8	2.3523	16.8	5.5358	16.8	14.2976	16.8	38.9806	16.8	99.9748
															16.9	0.3909	16.9	0.6459	16.9	1.476	16.9	3.8913	16.9	10.7723	16.9	30.2574	16.9	78.5375	16.9	95.8774	16.9	91.3903	16.9	82.3781		16.9	1.0357	16.9	1.2191	16.9	2.3691	16.9	5.5765	16.9	14.3871	16.9	39.217	16.9	100.515
															17	0.3996	17	0.6546	17	1.493	17	3.9246	17	10.8449	17	30.4166	17	78.9848	17	96.4262	17	91.959	17	82.9756		17	1.047	17	1.2318	17	2.3865	17	5.6121	17	14.473	17	39.4407	17	101.037
															17.1	0.4081	17.1	0.6645	17.1	1.5054	17.1	3.9556	17.1	10.919	17.1	30.5936	17.1	79.4335	17.1	96.9755	17.1	92.5206	17.1	83.5803		17.1	1.0588	17.1	1.2467	17.1	2.4048	17.1	5.6542	17.1	14.5636	17.1	39.6715	17.1	101.556
															17.2	0.421	17.2	0.6756	17.2	1.5255	17.2	3.9853	17.2	10.9861	17.2	30.781	17.2	79.8745	17.2	97.5238	17.2	93.0873	17.2	84.1835		17.2	1.0685	17.2	1.2532	17.2	2.425	17.2	5.6901	17.2	14.6427	17.2	39.895	17.2	102.076
															17.3	0.4298	17.3	0.6868	17.3	1.54	17.3	4.0164	17.3	11.0497	17.3	30.9653	17.3	80.3022	17.3	98.0557	17.3	93.6557	17.3	84.7823		17.3	1.0746	17.3	1.2676	17.3	2.4398	17.3	5.7237	17.3	14.7356	17.3	40.1125	17.3	102.606
															17.4	0.4433	17.4	0.6973	17.4	1.5576	17.4	4.046	17.4	11.1251	17.4	31.149	17.4	80.7246	17.4	98.5899	17.4	94.2317	17.4	85.3732		17.4	1.0836	17.4	1.278	17.4	2.4574	17.4	5.7557	17.4	14.8242	17.4	40.3337	17.4	103.121
															17.5	0.4519	17.5	0.7104	17.5	1.569	17.5	4.0718	17.5	11.1971	17.5	31.3381	17.5	81.1491	17.5	99.1119	17.5	94.7678	17.5	85.962		17.5	1.0901	17.5	1.2854	17.5	2.4727	17.5	5.7909	17.5	14.9081	17.5	40.5469	17.5	103.626
															17.6	0.4639	17.6	0.722	17.6	1.5861	17.6	4.1048	17.6	11.2653	17.6	31.5203	17.6	81.585	17.6	99.6439	17.6	95.3287	17.6	86.5556		17.6	1.0974	17.6	1.3007	17.6	2.4953	17.6	5.8289	17.6	15.0022	17.6	40.7714	17.6	104.14
															17.7	0.4731	17.7	0.7339	17.7	1.6009	17.7	4.1364	17.7	11.335	17.7	31.6989	17.7	82.0222	17.7	100.189	17.7	95.893	17.7	87.1493		17.7	1.109	17.7	1.3198	17.7	2.5198	17.7	5.873	17.7	15.092	17.7	40.9922	17.7	104.655
															17.8	0.4805	17.8	0.7425	17.8	1.6143	17.8	4.1663	17.8	11.4047	17.8	31.8642	17.8	82.4523	17.8	100.725	17.8	96.4624	17.8	87.7508		17.8	1.119	17.8	1.3304	17.8	2.5387	17.8	5.9136	17.8	15.1765	17.8	41.2046	17.8	105.167
															17.9	0.4885	17.9	0.7517	17.9	1.6329	17.9	4.2	17.9	11.4772	17.9	32.0465	17.9	82.8865	17.9	101.247	17.9	97.018	17.9	88.3608		17.9	1.1247	17.9	1.3406	17.9	2.5577	17.9	5.9508	17.9	15.261	17.9	41.4128	17.9	105.686
															18	0.4996	18	0.7641	18	1.6473	18	4.2282	18	11.5482	18	32.2224	18	83.322	18	101.772	18	97.5756	18	88.9557		18	1.133	18	1.3524	18	2.5714	18	5.9845	18	15.3593	18	41.6305	18	106.194
															18.1	0.5086	18.1	0.7716	18.1	1.6562	18.1	4.2535	18.1	11.6198	18.1	32.4163	18.1	83.7489	18.1	102.296	18.1	98.1247	18.1	89.5531		18.1	1.1427	18.1	1.3608	18.1	2.5819	18.1	6.02	18.1	15.4396	18.1	41.8462	18.1	106.703
															18.2	0.517	18.2	0.7824	18.2	1.672	18.2	4.2809	18.2	11.6905	18.2	32.5988	18.2	84.1638	18.2	102.83	18.2	98.6751	18.2	90.1533		18.2	1.1509	18.2	1.3715	18.2	2.5965	18.2	6.0547	18.2	15.5179	18.2	42.0576	18.2	107.206
															18.3	0.531	18.3	0.7995	18.3	1.6938	18.3	4.3127	18.3	11.7624	18.3	32.7781	18.3	84.5954	18.3	103.352	18.3	99.2396	18.3	90.745		18.3	1.1578	18.3	1.3862	18.3	2.6137	18.3	6.092	18.3	15.6011	18.3	42.2724	18.3	107.72
															18.4	0.5408	18.4	0.8127	18.4	1.7135	18.4	4.3418	18.4	11.8354	18.4	32.9751	18.4	85.0191	18.4	103.869	18.4	99.7806	18.4	91.3373		18.4	1.1682	18.4	1.4021	18.4	2.6337	18.4	6.1305	18.4	15.6949	18.4	42.4929	18.4	108.206
															18.5	0.5467	18.5	0.8218	18.5	1.729	18.5	4.3667	18.5	11.8991	18.5	33.1668	18.5	85.444	18.5	104.387	18.5	100.315	18.5	91.9266		18.5	1.1802	18.5	1.4198	18.5	2.6533	18.5	6.1682	18.5	15.7887	18.5	42.7146	18.5	108.705
															18.6	0.5558	18.6	0.8306	18.6	1.7425	18.6	4.3971	18.6	11.9658	18.6	33.3396	18.6	85.8735	18.6	104.914	18.6	100.866	18.6	92.5242		18.6	1.1887	18.6	1.4333	18.6	2.6723	18.6	6.2078	18.6	15.8725	18.6	42.9331	18.6	109.208
															18.7	0.5655	18.7	0.8429	18.7	1.7614	18.7	4.4274	18.7	12.0408	18.7	33.5299	18.7	86.2992	18.7	105.427	18.7	101.409	18.7	93.1218		18.7	1.1968	18.7	1.445	18.7	2.6903	18.7	6.241	18.7	15.9531	18.7	43.148	18.7	109.706
															18.8	0.574	18.8	0.8523	18.8	1.7796	18.8	4.4553	18.8	12.1091	18.8	33.705	18.8	86.7198	18.8	105.926	18.8	101.959	18.8	93.7124		18.8	1.1996	18.8	1.4529	18.8	2.7067	18.8	6.2728	18.8	16.0322	18.8	43.366	18.8	110.19
															18.9	0.5802	18.9	0.8615	18.9	1.7956	18.9	4.4834	18.9	12.1795	18.9	33.8852	18.9	87.1354	18.9	106.428	18.9	102.496	18.9	94.2999		18.9	1.208	18.9	1.4668	18.9	2.7226	18.9	6.3082	18.9	16.1079	18.9	43.5894	18.9	110.691
															19	0.5909	19	0.8733	19	1.8078	19	4.5151	19	12.2483	19	34.0554	19	87.543	19	106.94	19	103.031	19	94.8725		19	1.2139	19	1.4797	19	2.7402	19	6.3438	19	16.1919	19	43.8101	19	111.163
															19.1	0.6035	19.1	0.887	19.1	1.8279	19.1	4.5447	19.1	12.3189	19.1	34.2362	19.1	87.9573	19.1	107.446	19.1	103.574	19.1	95.4664		19.1	1.2175	19.1	1.4918	19.1	2.7558	19.1	6.3743	19.1	16.2742	19.1	44.0258	19.1	111.659
															19.2	0.6139	19.2	0.8966	19.2	1.8418	19.2	4.574	19.2	12.3898	19.2	34.4134	19.2	88.3713	19.2	107.953	19.2	104.116	19.2	96.0628		19.2	1.2342	19.2	1.5077	19.2	2.7794	19.2	6.4102	19.2	16.3649	19.2	44.2493	19.2	112.146
															19.3	0.6174	19.3	0.9064	19.3	1.8518	19.3	4.6037	19.3	12.4555	19.3	34.5868	19.3	88.7816	19.3	108.437	19.3	104.65	19.3	96.6316		19.3	1.2437	19.3	1.516	19.3	2.794	19.3	6.4414	19.3	16.4481	19.3	44.4618	19.3	112.633
															19.4	0.6326	19.4	0.9217	19.4	1.868	19.4	4.6387	19.4	12.5278	19.4	34.7806	19.4	89.1885	19.4	108.938	19.4	105.173	19.4	97.218		19.4	1.2583	19.4	1.5233	19.4	2.81	19.4	6.4795	19.4	16.5287	19.4	44.6706	19.4	113.1
															19.5	0.6431	19.5	0.9364	19.5	1.8882	19.5	4.6662	19.5	12.5985	19.5	34.9496	19.5	89.6059	19.5	109.444	19.5	105.695	19.5	97.8028		19.5	1.268	19.5	1.5312	19.5	2.8331	19.5	6.5126	19.5	16.6121	19.5	44.8823	19.5	113.582
															19.6	0.6505	19.6	0.946	19.6	1.8995	19.6	4.6909	19.6	12.6688	19.6	35.1121	19.6	90.0021	19.6	109.944	19.6	106.218	19.6	98.3798		19.6	1.2758	19.6	1.5388	19.6	2.8447	19.6	6.5473	19.6	16.6893	19.6	45.0886	19.6	114.056
															19.7	0.6606	19.7	0.9588	19.7	1.9144	19.7	4.7206	19.7	12.7393	19.7	35.2911	19.7	90.4037	19.7	110.432	19.7	106.737	19.7	98.9459		19.7	1.2859	19.7	1.5485	19.7	2.8624	19.7	6.5881	19.7	16.7673	19.7	45.2957	19.7	114.521
															19.8	0.6709	19.8	0.9701	19.8	1.9294	19.8	4.7516	19.8	12.8123	19.8	35.4565	19.8	90.7877	19.8	110.938	19.8	107.252	19.8	99.5196		19.8	1.2978	19.8	1.5581	19.8	2.8804	19.8	6.6244	19.8	16.8473	19.8	45.5036	19.8	114.984
															19.9	0.6814	19.9	0.9767	19.9	1.9406	19.9	4.7805	19.9	12.879	19.9	35.6209	19.9	91.1898	19.9	111.429	19.9	107.741	19.9	100.098		19.9	1.3074	19.9	1.5709	19.9	2.8976	19.9	6.6618	19.9	16.9262	19.9	45.7008	19.9	115.446
															20	0.6861	20	0.9799	20	1.9488	20	4.8019	20	12.9432	20	35.7909	20	91.5901	20	111.898	20	108.245	20	100.672		20	1.3132	20	1.5781	20	2.9127	20	6.6935	20	17.004	20	45.902	20	115.898
															20.1	0.6902	20.1	0.9837	20.1	1.9608	20.1	4.8243	20.1	13.0138	20.1	35.9565	20.1	91.9912	20.1	112.373	20.1	108.757	20.1	101.236		20.1	1.3176	20.1	1.5842	20.1	2.9225	20.1	6.7255	20.1	17.0793	20.1	46.0984	20.1	116.355
															20.2	0.6956	20.2	0.9912	20.2	1.9748	20.2	4.8532	20.2	13.0842	20.2	36.1328	20.2	92.3884	20.2	112.864	20.2	109.256	20.2	101.805		20.2	1.3289	20.2	1.5935	20.2	2.939	20.2	6.7589	20.2	17.1651	20.2	46.2993	20.2	116.792
															20.3	0.7063	20.3	1.0012	20.3	1.9916	20.3	4.8797	20.3	13.156	20.3	36.3103	20.3	92.7888	20.3	113.349	20.3	109.763	20.3	102.367		20.3	1.3307	20.3	1.597	20.3	2.9484	20.3	6.7885	20.3	17.2442	20.3	46.4981	20.3	117.245
															20.4	0.7158	20.4	1.014	20.4	2.0061	20.4	4.9073	20.4	13.2233	20.4	36.487	20.4	93.186	20.4	113.832	20.4	110.262	20.4	102.937		20.4	1.337	20.4	1.6114	20.4	2.9673	20.4	6.8237	20.4	17.3212	20.4	46.7125	20.4	117.699
															20.5	0.7249	20.5	1.0251	20.5	2.0193	20.5	4.9329	20.5	13.2937	20.5	36.6515	20.5	93.5927	20.5	114.315	20.5	110.765	20.5	103.491		20.5	1.3422	20.5	1.6188	20.5	2.983	20.5	6.8606	20.5	17.4066	20.5	46.9106	20.5	118.158
															20.6	0.7308	20.6	1.03	20.6	2.0303	20.6	4.9586	20.6	13.3644	20.6	36.8314	20.6	93.9702	20.6	114.786	20.6	111.261	20.6	104.047		20.6	1.3476	20.6	1.6289	20.6	3.0004	20.6	6.8935	20.6	17.4859	20.6	47.1138	20.6	118.622
															20.7	0.7383	20.7	1.0395	20.7	2.0464	20.7	4.9862	20.7	13.4316	20.7	36.9991	20.7	94.3646	20.7	115.259	20.7	111.757	20.7	104.62		20.7	1.3569	20.7	1.6448	20.7	3.0212	20.7	6.9348	20.7	17.5709	20.7	47.3242	20.7	119.068
															20.8	0.7453	20.8	1.0478	20.8	2.0571	20.8	5.0152	20.8	13.4998	20.8	37.1586	20.8	94.7511	20.8	115.735	20.8	112.259	20.8	105.191		20.8	1.3657	20.8	1.6544	20.8	3.0405	20.8	6.9706	20.8	17.653	20.8	47.5288	20.8	119.511
															20.9	0.757	20.9	1.0564	20.9	2.0707	20.9	5.0468	20.9	13.5724	20.9	37.3312	20.9	95.1528	20.9	116.201	20.9	112.757	20.9	105.752		20.9	1.3743	20.9	1.6636	20.9	3.0574	20.9	7.0043	20.9	17.729	20.9	47.7328	20.9	119.96
															21	0.7672	21	1.069	21	2.0853	21	5.0747	21	13.6343	21	37.5079	21	95.5368	21	116.672	21	113.261	21	106.307		21	1.3815	21	1.6734	21	3.0669	21	7.0338	21	17.8023	21	47.9393	21	120.411
															21.1	0.7761	21.1	1.0841	21.1	2.1038	21.1	5.1044	21.1	13.7049	21.1	37.6845	21.1	95.9213	21.1	117.161	21.1	113.765	21.1	106.86		21.1	1.3865	21.1	1.6828	21.1	3.0796	21.1	7.0673	21.1	17.8794	21.1	48.1308	21.1	120.851
															21.2	0.7864	21.2	1.0949	21.2	2.1176	21.2	5.1299	21.2	13.7704	21.2	37.8583	21.2	96.29	21.2	117.631	21.2	114.26	21.2	107.433		21.2	1.3951	21.2	1.6874	21.2	3.094	21.2	7.1033	21.2	17.9598	21.2	48.3303	21.2	121.305
															21.3	0.7964	21.3	1.1066	21.3	2.1321	21.3	5.1653	21.3	13.8397	21.3	38.0259	21.3	96.6623	21.3	118.096	21.3	114.751	21.3	107.988		21.3	1.4007	21.3	1.6912	21.3	3.1086	21.3	7.1338	21.3	18.0423	21.3	48.5218	21.3	121.743
															21.4	0.8066	21.4	1.1163	21.4	2.1447	21.4	5.1992	21.4	13.9124	21.4	38.1948	21.4	97.0479	21.4	118.558	21.4	115.245	21.4	108.546		21.4	1.4053	21.4	1.7014	21.4	3.1268	21.4	7.1736	21.4	18.1227	21.4	48.7194	21.4	122.175
															21.5	0.8093	21.5	1.128	21.5	2.1566	21.5	5.2278	21.5	13.986	21.5	38.3644	21.5	97.4309	21.5	119.011	21.5	115.745	21.5	109.109		21.5	1.4148	21.5	1.7118	21.5	3.1446	21.5	7.2068	21.5	18.2084	21.5	48.9163	21.5	122.617
															21.6	0.8182	21.6	1.139	21.6	2.173	21.6	5.2527	21.6	14.0542	21.6	38.527	21.6	97.8095	21.6	119.465	21.6	116.248	21.6	109.665		21.6	1.4224	21.6	1.7225	21.6	3.1628	21.6	7.2381	21.6	18.2893	21.6	49.1312	21.6	123.055
															21.7	0.8276	21.7	1.1504	21.7	2.1871	21.7	5.283	21.7	14.1172	21.7	38.682	21.7	98.2008	21.7	119.926	21.7	116.76	21.7	110.228		21.7	1.4296	21.7	1.7317	21.7	3.181	21.7	7.2698	21.7	18.365	21.7	49.3357	21.7	123.486
															21.8	0.8371	21.8	1.1643	21.8	2.2029	21.8	5.312	21.8	14.1837	21.8	38.8557	21.8	98.5811	21.8	120.388	21.8	117.262	21.8	110.784		21.8	1.4348	21.8	1.7396	21.8	3.1956	21.8	7.2985	21.8	18.4379	21.8	49.5273	21.8	123.927
															21.9	0.8427	21.9	1.1717	21.9	2.2135	21.9	5.341	21.9	14.2493	21.9	39.0302	21.9	98.9646	21.9	120.84	21.9	117.76	21.9	111.344		21.9	1.4462	21.9	1.7538	21.9	3.2166	21.9	7.338	21.9	18.5241	21.9	49.7311	21.9	124.374
															22	0.8536	22	1.1817	22	2.2256	22	5.3724	22	14.321	22	39.1997	22	99.3334	22	121.287	22	118.253	22	111.892		22	1.4533	22	1.7629	22	3.2359	22	7.372	22	18.602	22	49.9237	22	124.799
															22.1	0.8598	22.1	1.1878	22.1	2.2396	22.1	5.3969	22.1	14.3866	22.1	39.3654	22.1	99.7075	22.1	121.744	22.1	118.748	22.1	112.445		22.1	1.4599	22.1	1.7743	22.1	3.2553	22.1	7.4035	22.1	18.6774	22.1	50.1255	22.1	125.216
															22.2	0.8669	22.2	1.1933	22.2	2.2566	22.2	5.426	22.2	14.4576	22.2	39.5289	22.2	100.086	22.2	122.189	22.2	119.228	22.2	113.016		22.2	1.4622	22.2	1.781	22.2	3.2737	22.2	7.4354	22.2	18.755	22.2	50.3301	22.2	125.644
															22.3	0.8731	22.3	1.2026	22.3	2.2764	22.3	5.455	22.3	14.5264	22.3	39.7007	22.3	100.468	22.3	122.642	22.3	119.709	22.3	113.566		22.3	1.4669	22.3	1.7911	22.3	3.2917	22.3	7.4667	22.3	18.8371	22.3	50.5368	22.3	126.071
															22.4	0.8806	22.4	1.2127	22.4	2.2949	22.4	5.4849	22.4	14.5881	22.4	39.8643	22.4	100.846	22.4	123.074	22.4	120.21	22.4	114.111		22.4	1.4766	22.4	1.7994	22.4	3.3066	22.4	7.5009	22.4	18.9152	22.4	50.7505	22.4	126.506
															22.5	0.8862	22.5	1.2256	22.5	2.3096	22.5	5.5156	22.5	14.6582	22.5	40.0323	22.5	101.216	22.5	123.523	22.5	120.699	22.5	114.674		22.5	1.4838	22.5	1.8058	22.5	3.3246	22.5	7.538	22.5	18.9897	22.5	50.9488	22.5	126.929
															22.6	0.8927	22.6	1.2339	22.6	2.3277	22.6	5.545	22.6	14.7245	22.6	40.2053	22.6	101.584	22.6	123.98	22.6	121.182	22.6	115.222		22.6	1.4912	22.6	1.8134	22.6	3.3417	22.6	7.5661	22.6	19.0667	22.6	51.1464	22.6	127.343
															22.7	0.8988	22.7	1.241	22.7	2.3401	22.7	5.5707	22.7	14.79	22.7	40.3816	22.7	101.937	22.7	124.423	22.7	121.649	22.7	115.786		22.7	1.4991	22.7	1.821	22.7	3.3621	22.7	7.5998	22.7	19.1457	22.7	51.3407	22.7	127.76
															22.8	0.904	22.8	1.2495	22.8	2.3518	22.8	5.598	22.8	14.8499	22.8	40.5447	22.8	102.3	22.8	124.859	22.8	122.11	22.8	116.346		22.8	1.5091	22.8	1.8339	22.8	3.3843	22.8	7.6353	22.8	19.2269	22.8	51.5388	22.8	128.173
															22.9	0.9128	22.9	1.2594	22.9	2.3691	22.9	5.629	22.9	14.9166	22.9	40.7222	22.9	102.672	22.9	125.281	22.9	122.576	22.9	116.892		22.9	1.5176	22.9	1.8486	22.9	3.3987	22.9	7.6677	22.9	19.3051	22.9	51.7425	22.9	128.581
															23	0.9188	23	1.2711	23	2.3841	23	5.6527	23	14.9875	23	40.8926	23	103.024	23	125.722	23	123.036	23	117.429		23	1.5255	23	1.8587	23	3.4163	23	7.7014	23	19.3816	23	51.9424	23	128.996
															23.1	0.9312	23.1	1.2836	23.1	2.4011	23.1	5.6791	23.1	15.0538	23.1	41.0617	23.1	103.394	23.1	126.16	23.1	123.511	23.1	117.974		23.1	1.5316	23.1	1.8628	23.1	3.4319	23.1	7.737	23.1	19.4599	23.1	52.1345	23.1	129.412
															23.2	0.9377	23.2	1.29	23.2	2.4144	23.2	5.7018	23.2	15.1203	23.2	41.227	23.2	103.756	23.2	126.583	23.2	123.973	23.2	118.526		23.2	1.5396	23.2	1.871	23.2	3.4463	23.2	7.7693	23.2	19.5413	23.2	52.3254	23.2	129.835
															23.3	0.9426	23.3	1.3019	23.3	2.4248	23.3	5.7267	23.3	15.1865	23.3	41.3964	23.3	104.106	23.3	126.997	23.3	124.436	23.3	119.072		23.3	1.5502	23.3	1.8811	23.3	3.4553	23.3	7.8045	23.3	19.623	23.3	52.5167	23.3	130.239
															23.4	0.9513	23.4	1.3131	23.4	2.4362	23.4	5.7527	23.4	15.2434	23.4	41.551	23.4	104.459	23.4	127.421	23.4	124.905	23.4	119.621		23.4	1.5638	23.4	1.8905	23.4	3.4726	23.4	7.8432	23.4	19.6985	23.4	52.7059	23.4	130.647
															23.5	0.9599	23.5	1.3239	23.5	2.45	23.5	5.7817	23.5	15.3094	23.5	41.71	23.5	104.821	23.5	127.853	23.5	125.362	23.5	120.183		23.5	1.5772	23.5	1.9021	23.5	3.4859	23.5	7.8812	23.5	19.7762	23.5	52.8967	23.5	131.049
															23.6	0.9685	23.6	1.3345	23.6	2.4646	23.6	5.8115	23.6	15.3673	23.6	41.8713	23.6	105.174	23.6	128.279	23.6	125.824	23.6	120.725		23.6	1.5833	23.6	1.912	23.6	3.4983	23.6	7.911	23.6	19.8501	23.6	53.0803	23.6	131.459
															23.7	0.9736	23.7	1.3404	23.7	2.4771	23.7	5.8317	23.7	15.427	23.7	42.019	23.7	105.533	23.7	128.702	23.7	126.287	23.7	121.259		23.7	1.5931	23.7	1.9198	23.7	3.5115	23.7	7.9445	23.7	19.9291	23.7	53.2677	23.7	131.865
															23.8	0.9828	23.8	1.3514	23.8	2.4885	23.8	5.8616	23.8	15.4907	23.8	42.1693	23.8	105.897	23.8	129.12	23.8	126.75	23.8	121.798		23.8	1.6041	23.8	1.9283	23.8	3.5229	23.8	7.9774	23.8	20.0045	23.8	53.4541	23.8	132.265
															23.9	0.9886	23.9	1.3626	23.9	2.5	23.9	5.885	23.9	15.5504	23.9	42.3196	23.9	106.261	23.9	129.539	23.9	127.205	23.9	122.332		23.9	1.6127	23.9	1.9365	23.9	3.5376	23.9	8.0063	23.9	20.0745	23.9	53.638	23.9	132.664
															24	0.998	24	1.3715	24	2.5139	24	5.9118	24	15.6216	24	42.4881	24	106.607	24	129.964	24	127.659	24	122.89		24	1.6262	24	1.9521	24	3.5559	24	8.0404	24	20.1494	24	53.8305	24	133.062
															24.1	0.9987	24.1	1.3768	24.1	2.5227	24.1	5.9314	24.1	15.6831	24.1	42.6468	24.1	106.95	24.1	130.37	24.1	128.121	24.1	123.428		24.1	1.6357	24.1	1.958	24.1	3.5685	24.1	8.0735	24.1	20.2281	24.1	54.0235	24.1	133.443
															24.2	1.0072	24.2	1.386	24.2	2.5371	24.2	5.959	24.2	15.7514	24.2	42.805	24.2	107.305	24.2	130.787	24.2	128.582	24.2	123.978		24.2	1.646	24.2	1.9673	24.2	3.5892	24.2	8.1041	24.2	20.301	24.2	54.2188	24.2	133.83
															24.3	1.0159	24.3	1.3977	24.3	2.5523	24.3	5.9908	24.3	15.8217	24.3	42.9574	24.3	107.638	24.3	131.186	24.3	129.036	24.3	124.511		24.3	1.657	24.3	1.9764	24.3	3.6099	24.3	8.1375	24.3	20.3781	24.3	54.4063	24.3	134.215
															24.4	1.0245	24.4	1.4111	24.4	2.5699	24.4	6.0215	24.4	15.8911	24.4	43.1125	24.4	107.992	24.4	131.609	24.4	129.493	24.4	125.033		24.4	1.6646	24.4	1.9848	24.4	3.6241	24.4	8.167	24.4	20.4523	24.4	54.6037	24.4	134.601
															24.5	1.0327	24.5	1.4177	24.5	2.5811	24.5	6.045	24.5	15.9538	24.5	43.264	24.5	108.339	24.5	132.029	24.5	129.946	24.5	125.55		24.5	1.6788	24.5	1.9973	24.5	3.6407	24.5	8.1981	24.5	20.5343	24.5	54.7959	24.5	134.987
															24.6	1.0411	24.6	1.4274	24.6	2.592	24.6	6.0719	24.6	16.0204	24.6	43.4209	24.6	108.682	24.6	132.428	24.6	130.404	24.6	126.068		24.6	1.6879	24.6	2.0055	24.6	3.6542	24.6	8.2297	24.6	20.6134	24.6	54.9884	24.6	135.37
															24.7	1.0461	24.7	1.4363	24.7	2.6018	24.7	6.0979	24.7	16.0894	24.7	43.5852	24.7	109.02	24.7	132.831	24.7	130.841	24.7	126.609		24.7	1.7029	24.7	2.0166	24.7	3.6736	24.7	8.2617	24.7	20.6878	24.7	55.1824	24.7	135.749
															24.8	1.0535	24.8	1.4464	24.8	2.6157	24.8	6.1246	24.8	16.1556	24.8	43.7421	24.8	109.365	24.8	133.23	24.8	131.289	24.8	127.15		24.8	1.7143	24.8	2.0284	24.8	3.6922	24.8	8.2969	24.8	20.7685	24.8	55.374	24.8	136.126
															24.9	1.0638	24.9	1.4575	24.9	2.6291	24.9	6.1498	24.9	16.2212	24.9	43.911	24.9	109.701	24.9	133.644	24.9	131.739	24.9	127.685		24.9	1.7288	24.9	2.0445	24.9	3.7151	24.9	8.3311	24.9	20.8555	24.9	55.5685	24.9	136.499
															25	1.0757	25	1.4714	25	2.6418	25	6.1777	25	16.2879	25	44.0735	25	110.04	25	134.052	25	132.191	25	128.208		25	1.7386	25	2.0553	25	3.7349	25	8.3643	25	20.9255	25	55.7527	25	136.878
															25.1	1.0831	25.1	1.4849	25.1	2.6626	25.1	6.2106	25.1	16.3541	25.1	44.2453	25.1	110.387	25.1	134.454	25.1	132.645	25.1	128.72		25.1	1.752	25.1	2.0699	25.1	3.7512	25.1	8.3987	25.1	21.0025	25.1	55.938	25.1	137.278
															25.2	1.0907	25.2	1.498	25.2	2.677	25.2	6.2386	25.2	16.4166	25.2	44.4067	25.2	110.733	25.2	134.852	25.2	133.076	25.2	129.246		25.2	1.7616	25.2	2.0804	25.2	3.7665	25.2	8.4286	25.2	21.0841	25.2	56.1276	25.2	137.645
															25.3	1.0921	25.3	1.5065	25.3	2.6887	25.3	6.2565	25.3	16.4796	25.3	44.5588	25.3	111.067	25.3	135.247	25.3	133.497	25.3	129.764		25.3	1.7695	25.3	2.092	25.3	3.7816	25.3	8.4661	25.3	21.1604	25.3	56.3199	25.3	138.017
															25.4	1.1073	25.4	1.5208	25.4	2.705	25.4	6.2859	25.4	16.5471	25.4	44.7087	25.4	111.412	25.4	135.669	25.4	133.935	25.4	130.284		25.4	1.7801	25.4	2.1014	25.4	3.8016	25.4	8.5022	25.4	21.2376	25.4	56.5084	25.4	138.382
															25.5	1.1164	25.5	1.5286	25.5	2.7176	25.5	6.3083	25.5	16.6106	25.5	44.8587	25.5	111.753	25.5	136.066	25.5	134.37	25.5	130.798		25.5	1.7856	25.5	2.1117	25.5	3.8168	25.5	8.535	25.5	21.311	25.5	56.6801	25.5	138.745
															25.6	1.1289	25.6	1.5403	25.6	2.7309	25.6	6.3354	25.6	16.6773	25.6	45.0264	25.6	112.089	25.6	136.439	25.6	134.791	25.6	131.329		25.6	1.7958	25.6	2.1239	25.6	3.833	25.6	8.5676	25.6	21.3881	25.6	56.8698	25.6	139.114
															25.7	1.1421	25.7	1.5552	25.7	2.7478	25.7	6.3648	25.7	16.7427	25.7	45.1951	25.7	112.433	25.7	136.838	25.7	135.206	25.7	131.86		25.7	1.8096	25.7	2.1346	25.7	3.8496	25.7	8.5972	25.7	21.4629	25.7	57.0463	25.7	139.479
															25.8	1.1469	25.8	1.5591	25.8	2.755	25.8	6.3852	25.8	16.8015	25.8	45.3555	25.8	112.771	25.8	137.223	25.8	135.632	25.8	132.355		25.8	1.8217	25.8	2.1488	25.8	3.8679	25.8	8.6261	25.8	21.5352	25.8	57.2238	25.8	139.838
															25.9	1.1548	25.9	1.563	25.9	2.7634	25.9	6.4089	25.9	16.8584	25.9	45.5187	25.9	113.103	25.9	137.604	25.9	136.055	25.9	132.869		25.9	1.8286	25.9	2.1581	25.9	3.8867	25.9	8.6577	25.9	21.606	25.9	57.4082	25.9	140.199
															26	1.1653	26	1.5754	26	2.7794	26	6.4361	26	16.9216	26	45.681	26	113.447	26	137.981	26	136.481	26	133.37		26	1.8396	26	2.1704	26	3.9013	26	8.6906	26	21.6811	26	57.6008	26	140.557
															26.1	1.1741	26.1	1.5837	26.1	2.7931	26.1	6.4662	26.1	16.983	26.1	45.8425	26.1	113.768	26.1	138.365	26.1	136.903	26.1	133.886		26.1	1.85	26.1	2.1809	26.1	3.9163	26.1	8.721	26.1	21.7552	26.1	57.786	26.1	140.9
															26.2	1.1806	26.2	1.5896	26.2	2.8045	26.2	6.4908	26.2	17.0435	26.2	46.0033	26.2	114.091	26.2	138.742	26.2	137.321	26.2	134.387		26.2	1.8674	26.2	2.1984	26.2	3.9369	26.2	8.7593	26.2	21.8372	26.2	57.9763	26.2	141.243
															26.3	1.1925	26.3	1.5992	26.3	2.8169	26.3	6.519	26.3	17.1089	26.3	46.1659	26.3	114.41	26.3	139.115	26.3	137.749	26.3	134.879		26.3	1.8761	26.3	2.2145	26.3	3.9557	26.3	8.7915	26.3	21.9197	26.3	58.1508	26.3	141.603
															26.4	1.2059	26.4	1.6103	26.4	2.8334	26.4	6.5516	26.4	17.1749	26.4	46.3219	26.4	114.732	26.4	139.486	26.4	138.171	26.4	135.383		26.4	1.8882	26.4	2.2275	26.4	3.9728	26.4	8.8248	26.4	21.9991	26.4	58.3199	26.4	141.951
															26.5	1.2119	26.5	1.6166	26.5	2.8464	26.5	6.5754	26.5	17.2373	26.5	46.4838	26.5	115.055	26.5	139.849	26.5	138.597	26.5	135.872		26.5	1.9017	26.5	2.2401	26.5	3.9926	26.5	8.8614	26.5	22.0761	26.5	58.5021	26.5	142.306
															26.6	1.2198	26.6	1.6247	26.6	2.8577	26.6	6.6013	26.6	17.3005	26.6	46.6459	26.6	115.376	26.6	140.227	26.6	139.024	26.6	136.38		26.6	1.9145	26.6	2.2528	26.6	4.0093	26.6	8.8906	26.6	22.1505	26.6	58.6936	26.6	142.672
															26.7	1.2271	26.7	1.6384	26.7	2.8733	26.7	6.6294	26.7	17.3705	26.7	46.8092	26.7	115.695	26.7	140.614	26.7	139.454	26.7	136.872		26.7	1.926	26.7	2.2625	26.7	4.0217	26.7	8.927	26.7	22.2267	26.7	58.8672	26.7	143.016
															26.8	1.2333	26.8	1.6437	26.8	2.8824	26.8	6.6498	26.8	17.4336	26.8	46.9689	26.8	116.012	26.8	140.985	26.8	139.867	26.8	137.375		26.8	1.9311	26.8	2.2673	26.8	4.032	26.8	8.9558	26.8	22.3024	26.8	59.0535	26.8	143.366
															26.9	1.241	26.9	1.6546	26.9	2.8944	26.9	6.6756	26.9	17.4977	26.9	47.1231	26.9	116.334	26.9	141.342	26.9	140.272	26.9	137.868		26.9	1.9368	26.9	2.2767	26.9	4.0418	26.9	8.98	26.9	22.3778	26.9	59.239	26.9	143.713
															27	1.2525	27	1.6662	27	2.9065	27	6.6966	27	17.5617	27	47.2767	27	116.644	27	141.707	27	140.678	27	138.367		27	1.9441	27	2.2862	27	4.0532	27	9.0138	27	22.4503	27	59.4089	27	144.057
															27.1	1.2627	27.1	1.6747	27.1	2.9185	27.1	6.7184	27.1	17.6213	27.1	47.4256	27.1	116.946	27.1	142.079	27.1	141.08	27.1	138.871		27.1	1.9537	27.1	2.298	27.1	4.0681	27.1	9.045	27.1	22.5254	27.1	59.5762	27.1	144.404
															27.2	1.2667	27.2	1.6837	27.2	2.9289	27.2	6.7408	27.2	17.68	27.2	47.5735	27.2	117.263	27.2	142.445	27.2	141.488	27.2	139.368		27.2	1.966	27.2	2.3141	27.2	4.0863	27.2	9.0798	27.2	22.5975	27.2	59.7583	27.2	144.754
															27.3	1.2769	27.3	1.696	27.3	2.9431	27.3	6.7678	27.3	17.7422	27.3	47.7253	27.3	117.576	27.3	142.804	27.3	141.905	27.3	139.867		27.3	1.9795	27.3	2.3299	27.3	4.1048	27.3	9.116	27.3	22.6683	27.3	59.9283	27.3	145.093
															27.4	1.2862	27.4	1.7066	27.4	2.9586	27.4	6.7927	27.4	17.8037	27.4	47.8752	27.4	117.885	27.4	143.17	27.4	142.311	27.4	140.374		27.4	1.9933	27.4	2.3445	27.4	4.1236	27.4	9.1563	27.4	22.7425	27.4	60.1123	27.4	145.442
															27.5	1.2932	27.5	1.7142	27.5	2.9694	27.5	6.8183	27.5	17.8657	27.5	48.0177	27.5	118.205	27.5	143.531	27.5	142.718	27.5	140.866		27.5	2.0032	27.5	2.3555	27.5	4.1381	27.5	9.1843	27.5	22.8195	27.5	60.2967	27.5	145.787
															27.6	1.3025	27.6	1.7208	27.6	2.9816	27.6	6.8453	27.6	17.9272	27.6	48.1696	27.6	118.507	27.6	143.895	27.6	143.133	27.6	141.368		27.6	2.0128	27.6	2.3621	27.6	4.157	27.6	9.2147	27.6	22.8945	27.6	60.4686	27.6	146.113
															27.7	1.3081	27.7	1.7255	27.7	2.9933	27.7	6.8697	27.7	17.988	27.7	48.3102	27.7	118.814	27.7	144.242	27.7	143.53	27.7	141.856		27.7	2.0264	27.7	2.3725	27.7	4.175	27.7	9.2474	27.7	22.9646	27.7	60.637	27.7	146.43
															27.8	1.3137	27.8	1.7339	27.8	3.0089	27.8	6.8973	27.8	18.0471	27.8	48.464	27.8	119.125	27.8	144.593	27.8	143.933	27.8	142.36		27.8	2.0369	27.8	2.387	27.8	4.1899	27.8	9.2742	27.8	23.0381	27.8	60.8087	27.8	146.76
															27.9	1.322	27.9	1.7411	27.9	3.0178	27.9	6.9237	27.9	18.1023	27.9	48.6109	27.9	119.425	27.9	144.958	27.9	144.348	27.9	142.837		27.9	2.0496	27.9	2.4013	27.9	4.2116	27.9	9.3111	27.9	23.1124	27.9	60.9835	27.9	147.088
															28	1.3297	28	1.7484	28	3.0307	28	6.9453	28	18.1618	28	48.7613	28	119.719	28	145.326	28	144.751	28	143.334		28	2.0601	28	2.407	28	4.2278	28	9.3415	28	23.1849	28	61.1507	28	147.416
															28.1	1.333	28.1	1.7515	28.1	3.0418	28.1	6.964	28.1	18.2211	28.1	48.9084	28.1	120.014	28.1	145.676	28.1	145.157	28.1	143.815		28.1	2.0713	28.1	2.4158	28.1	4.2439	28.1	9.377	28.1	23.261	28.1	61.3331	28.1	147.732
															28.2	1.3409	28.2	1.7625	28.2	3.0519	28.2	6.9919	28.2	18.285	28.2	49.0604	28.2	120.323	28.2	146.018	28.2	145.564	28.2	144.303		28.2	2.0838	28.2	2.426	28.2	4.2621	28.2	9.4121	28.2	23.3368	28.2	61.5122	28.2	148.059
															28.3	1.3455	28.3	1.7739	28.3	3.0627	28.3	7.016	28.3	18.3442	28.3	49.2103	28.3	120.616	28.3	146.364	28.3	145.953	28.3	144.785		28.3	2.092	28.3	2.4379	28.3	4.279	28.3	9.4448	28.3	23.4063	28.3	61.679	28.3	148.373
															28.4	1.3536	28.4	1.7804	28.4	3.0736	28.4	7.046	28.4	18.4078	28.4	49.3605	28.4	120.913	28.4	146.71	28.4	146.333	28.4	145.262		28.4	2.1021	28.4	2.4566	28.4	4.3037	28.4	9.4802	28.4	23.4835	28.4	61.8568	28.4	148.699
															28.5	1.3624	28.5	1.7903	28.5	3.0849	28.5	7.0762	28.5	18.468	28.5	49.5108	28.5	121.217	28.5	147.067	28.5	146.727	28.5	145.739		28.5	2.1087	28.5	2.4696	28.5	4.3185	28.5	9.5152	28.5	23.557	28.5	62.0199	28.5	149.017
															28.6	1.3684	28.6	1.7986	28.6	3.1002	28.6	7.1032	28.6	18.5276	28.6	49.6636	28.6	121.52	28.6	147.416	28.6	147.114	28.6	146.214		28.6	2.1174	28.6	2.4811	28.6	4.3332	28.6	9.55	28.6	23.6277	28.6	62.184	28.6	149.327
															28.7	1.3798	28.7	1.8079	28.7	3.1153	28.7	7.125	28.7	18.5899	28.7	49.8228	28.7	121.821	28.7	147.762	28.7	147.494	28.7	146.685		28.7	2.1301	28.7	2.4971	28.7	4.3523	28.7	9.5864	28.7	23.7015	28.7	62.3671	28.7	149.648
															28.8	1.3877	28.8	1.8163	28.8	3.1246	28.8	7.151	28.8	18.6506	28.8	49.9671	28.8	122.109	28.8	148.111	28.8	147.883	28.8	147.17		28.8	2.1353	28.8	2.5084	28.8	4.3671	28.8	9.6145	28.8	23.7642	28.8	62.5417	28.8	149.979
															28.9	1.3978	28.9	1.8254	28.9	3.1406	28.9	7.182	28.9	18.713	28.9	50.126	28.9	122.406	28.9	148.454	28.9	148.278	28.9	147.644		28.9	2.1459	28.9	2.5224	28.9	4.3865	28.9	9.6502	28.9	23.8374	28.9	62.72	28.9	150.298
															29	1.4077	29	1.8384	29	3.157	29	7.2102	29	18.7816	29	50.2835	29	122.704	29	148.779	29	148.656	29	148.119		29	2.1549	29	2.5368	29	4.4066	29	9.682	29	23.9105	29	62.9019	29	150.613
															29.1	1.4155	29.1	1.8469	29.1	3.1724	29.1	7.2374	29.1	18.8424	29.1	50.431	29.1	123.01	29.1	149.112	29.1	149.032	29.1	148.58		29.1	2.1647	29.1	2.5476	29.1	4.4254	29.1	9.7157	29.1	23.9834	29.1	63.0671	29.1	150.926
															29.2	1.4221	29.2	1.8572	29.2	3.1865	29.2	7.2614	29.2	18.9054	29.2	50.5915	29.2	123.306	29.2	149.448	29.2	149.406	29.2	149.042		29.2	2.1736	29.2	2.562	29.2	4.4427	29.2	9.7471	29.2	24.0516	29.2	63.2319	29.2	151.234
															29.3	1.4318	29.3	1.872	29.3	3.1988	29.3	7.2914	29.3	18.9753	29.3	50.7364	29.3	123.594	29.3	149.791	29.3	149.784	29.3	149.508		29.3	2.1801	29.3	2.5706	29.3	4.4581	29.3	9.7752	29.3	24.1216	29.3	63.3973	29.3	151.542
															29.4	1.4385	29.4	1.88	29.4	3.2097	29.4	7.3164	29.4	19.0316	29.4	50.8813	29.4	123.882	29.4	150.11	29.4	150.156	29.4	149.974		29.4	2.189	29.4	2.5872	29.4	4.4768	29.4	9.8121	29.4	24.1951	29.4	63.5654	29.4	151.86
															29.5	1.4455	29.5	1.8904	29.5	3.2255	29.5	7.3415	29.5	19.097	29.5	51.0347	29.5	124.18	29.5	150.441	29.5	150.534	29.5	150.443		29.5	2.1995	29.5	2.5993	29.5	4.493	29.5	9.8449	29.5	24.2663	29.5	63.7317	29.5	152.174
															29.6	1.4504	29.6	1.8978	29.6	3.2396	29.6	7.3627	29.6	19.1644	29.6	51.1765	29.6	124.464	29.6	150.756	29.6	150.906	29.6	150.905		29.6	2.2074	29.6	2.6095	29.6	4.5091	29.6	9.8759	29.6	24.3334	29.6	63.9041	29.6	152.484
															29.7	1.4571	29.7	1.9059	29.7	3.2505	29.7	7.3875	29.7	19.2258	29.7	51.3089	29.7	124.747	29.7	151.08	29.7	151.275	29.7	151.371		29.7	2.2164	29.7	2.6206	29.7	4.5307	29.7	9.906	29.7	24.4009	29.7	64.0822	29.7	152.801
															29.8	1.4704	29.8	1.9177	29.8	3.2657	29.8	7.4157	29.8	19.2914	29.8	51.4566	29.8	125.041	29.8	151.407	29.8	151.629	29.8	151.834		29.8	2.2271	29.8	2.6398	29.8	4.5495	29.8	9.9398	29.8	24.4763	29.8	64.2651	29.8	153.118
															29.9	1.4764	29.9	1.9278	29.9	3.2791	29.9	7.4374	29.9	19.3462	29.9	51.5981	29.9	125.334	29.9	151.729	29.9	151.985	29.9	152.276		29.9	2.2358	29.9	2.6496	29.9	4.567	29.9	9.9682	29.9	24.5484	29.9	64.4337	29.9	153.407
															30	1.4863	30	1.9359	30	3.294	30	7.4604	30	19.4081	30	51.7496	30	125.615	30	152.049	30	152.346	30	152.729		30	2.2463	30	2.6686	30	4.5845	30	10.0044	30	24.6241	30	64.6058	30	153.713
															30.1	1.4918	30.1	1.9431	30.1	3.3064	30.1	7.4849	30.1	19.4658	30.1	51.8998	30.1	125.885	30.1	152.378	30.1	152.713	30.1	153.182		30.1	2.2597	30.1	2.6797	30.1	4.6034	30.1	10.0396	30.1	24.693	30.1	64.7766	30.1	154.02
															30.2	1.5042	30.2	1.954	30.2	3.3254	30.2	7.5136	30.2	19.5295	30.2	52.0463	30.2	126.163	30.2	152.7	30.2	153.086	30.2	153.636		30.2	2.2692	30.2	2.6927	30.2	4.6241	30.2	10.0759	30.2	24.7636	30.2	64.9327	30.2	154.322
															30.3	1.514	30.3	1.9635	30.3	3.3362	30.3	7.5377	30.3	19.5909	30.3	52.1929	30.3	126.44	30.3	153.008	30.3	153.454	30.3	154.091		30.3	2.2811	30.3	2.7029	30.3	4.6445	30.3	10.1108	30.3	24.8392	30.3	65.1061	30.3	154.623
															30.4	1.524	30.4	1.9704	30.4	3.3493	30.4	7.5632	30.4	19.6526	30.4	52.3339	30.4	126.717	30.4	153.329	30.4	153.819	30.4	154.554		30.4	2.2867	30.4	2.712	30.4	4.658	30.4	10.1447	30.4	24.9129	30.4	65.2709	30.4	154.922
															30.5	1.526	30.5	1.9748	30.5	3.3586	30.5	7.5814	30.5	19.7075	30.5	52.4652	30.5	126.992	30.5	153.643	30.5	154.164	30.5	154.999		30.5	2.2955	30.5	2.7249	30.5	4.6763	30.5	10.1798	30.5	24.9806	30.5	65.4363	30.5	155.221
															30.6	1.5304	30.6	1.9825	30.6	3.3691	30.6	7.6004	30.6	19.764	30.6	52.6087	30.6	127.264	30.6	153.962	30.6	154.52	30.6	155.444		30.6	2.3026	30.6	2.7331	30.6	4.6921	30.6	10.2089	30.6	25.0448	30.6	65.6049	30.6	155.506
															30.7	1.541	30.7	1.9929	30.7	3.3829	30.7	7.6268	30.7	19.8214	30.7	52.7547	30.7	127.532	30.7	154.281	30.7	154.87	30.7	155.9		30.7	2.312	30.7	2.7476	30.7	4.7085	30.7	10.2385	30.7	25.1113	30.7	65.7733	30.7	155.794
															30.8	1.551	30.8	2.0021	30.8	3.3969	30.8	7.6529	30.8	19.8785	30.8	52.91	30.8	127.812	30.8	154.599	30.8	155.235	30.8	156.352		30.8	2.3182	30.8	2.7612	30.8	4.725	30.8	10.2674	30.8	25.1795	30.8	65.9469	30.8	156.083
															30.9	1.5546	30.9	2.0065	30.9	3.4043	30.9	7.675	30.9	19.9338	30.9	53.0535	30.9	128.074	30.9	154.902	30.9	155.592	30.9	156.795		30.9	2.3259	30.9	2.7759	30.9	4.7429	30.9	10.2989	30.9	25.2506	30.9	66.1168	30.9	156.376
															31	1.5628	31	2.0157	31	3.4164	31	7.7028	31	19.9919	31	53.2038	31	128.354	31	155.213	31	155.951	31	157.238		31	2.3366	31	2.7881	31	4.7597	31	10.3255	31	25.3203	31	66.2774	31	156.66
															31.1	1.5708	31.1	2.0259	31.1	3.4291	31.1	7.7253	31.1	20.0549	31.1	53.3513	31.1	128.633	31.1	155.532	31.1	156.306	31.1	157.674		31.1	2.3518	31.1	2.7994	31.1	4.7779	31.1	10.3559	31.1	25.391	31.1	66.4483	31.1	156.951
															31.2	1.5729	31.2	2.0386	31.2	3.4373	31.2	7.7471	31.2	20.1123	31.2	53.5017	31.2	128.917	31.2	155.829	31.2	156.651	31.2	158.111		31.2	2.3584	31.2	2.8103	31.2	4.7929	31.2	10.3865	31.2	25.4602	31.2	66.6136	31.2	157.223
															31.3	1.581	31.3	2.0477	31.3	3.4462	31.3	7.773	31.3	20.1719	31.3	53.6479	31.3	129.187	31.3	156.13	31.3	156.996	31.3	158.556		31.3	2.3639	31.3	2.8201	31.3	4.8113	31.3	10.4165	31.3	25.5267	31.3	66.7789	31.3	157.509
															31.4	1.5891	31.4	2.0594	31.4	3.4579	31.4	7.8	31.4	20.2353	31.4	53.7847	31.4	129.454	31.4	156.437	31.4	157.349	31.4	158.99		31.4	2.3694	31.4	2.8326	31.4	4.8292	31.4	10.4434	31.4	25.5963	31.4	66.9418	31.4	157.8
															31.5	1.5941	31.5	2.0679	31.5	3.4691	31.5	7.8212	31.5	20.2943	31.5	53.9195	31.5	129.72	31.5	156.72	31.5	157.697	31.5	159.418		31.5	2.3794	31.5	2.8453	31.5	4.8466	31.5	10.4757	31.5	25.6704	31.5	67.1068	31.5	158.089
															31.6	1.5964	31.6	2.0765	31.6	3.4801	31.6	7.8446	31.6	20.3542	31.6	54.0644	31.6	129.986	31.6	157.024	31.6	158.057	31.6	159.849		31.6	2.3905	31.6	2.8588	31.6	4.8624	31.6	10.5067	31.6	25.7431	31.6	67.2687	31.6	158.363
															31.7	1.5996	31.7	2.078	31.7	3.4905	31.7	7.8686	31.7	20.4105	31.7	54.2035	31.7	130.253	31.7	157.318	31.7	158.396	31.7	160.281		31.7	2.3915	31.7	2.8665	31.7	4.8764	31.7	10.5348	31.7	25.814	31.7	67.4338	31.7	158.635
															31.8	1.6048	31.8	2.0807	31.8	3.4945	31.8	7.8927	31.8	20.4731	31.8	54.3393	31.8	130.527	31.8	157.608	31.8	158.731	31.8	160.698		31.8	2.3981	31.8	2.8784	31.8	4.8921	31.8	10.5688	31.8	25.8887	31.8	67.6067	31.8	158.913
															31.9	1.6145	31.9	2.0913	31.9	3.5067	31.9	7.9179	31.9	20.5319	31.9	54.4778	31.9	130.797	31.9	157.908	31.9	159.075	31.9	161.123		31.9	2.4107	31.9	2.8886	31.9	4.9086	31.9	10.6041	31.9	25.96	31.9	67.774	31.9	159.19
															32	1.6229	32	2.1049	32	3.5199	32	7.9438	32	20.5938	32	54.6218	32	131.069	32	158.2	32	159.419	32	161.55		32	2.4238	32	2.9039	32	4.9236	32	10.6394	32	26.0343	32	67.9416	32	159.462
															32.1	1.6306	32.1	2.1119	32.1	3.5334	32.1	7.9714	32.1	20.6501	32.1	54.7663	32.1	131.321	32.1	158.486	32.1	159.759	32.1	161.991		32.1	2.4356	32.1	2.9131	32.1	4.9393	32.1	10.6687	32.1	26.103	32.1	68.1007	32.1	159.741
															32.2	1.6388	32.2	2.1222	32.2	3.544	32.2	7.9945	32.2	20.7086	32.2	54.9104	32.2	131.574	32.2	158.768	32.2	160.107	32.2	162.433		32.2	2.4459	32.2	2.9268	32.2	4.955	32.2	10.7009	32.2	26.1792	32.2	68.2626	32.2	160.016
															32.3	1.6506	32.3	2.1351	32.3	3.5577	32.3	8.0213	32.3	20.7685	32.3	55.0465	32.3	131.829	32.3	159.062	32.3	160.455	32.3	162.848		32.3	2.4528	32.3	2.9388	32.3	4.968	32.3	10.7308	32.3	26.2475	32.3	68.4179	32.3	160.288
															32.4	1.6557	32.4	2.143	32.4	3.5694	32.4	8.0513	32.4	20.8227	32.4	55.1795	32.4	132.092	32.4	159.354	32.4	160.797	32.4	163.262		32.4	2.466	32.4	2.9505	32.4	4.985	32.4	10.7642	32.4	26.3199	32.4	68.585	32.4	160.553
															32.5	1.661	32.5	2.1485	32.5	3.5789	32.5	8.0753	32.5	20.8703	32.5	55.3177	32.5	132.353	32.5	159.645	32.5	161.122	32.5	163.684		32.5	2.4791	32.5	2.9619	32.5	5.0013	32.5	10.7988	32.5	26.3849	32.5	68.7366	32.5	160.817
															32.6	1.6675	32.6	2.1554	32.6	3.5858	32.6	8.1011	32.6	20.9283	32.6	55.4568	32.6	132.613	32.6	159.955	32.6	161.454	32.6	164.11		32.6	2.4859	32.6	2.9689	32.6	5.0171	32.6	10.8293	32.6	26.4517	32.6	68.8848	32.6	161.073
															32.7	1.6737	32.7	2.1578	32.7	3.6023	32.7	8.1203	32.7	20.9935	32.7	55.6002	32.7	132.865	32.7	160.243	32.7	161.791	32.7	164.527		32.7	2.4954	32.7	2.9837	32.7	5.0366	32.7	10.8649	32.7	26.5255	32.7	69.0432	32.7	161.338
															32.8	1.6811	32.8	2.1662	32.8	3.6142	32.8	8.1433	32.8	21.0536	32.8	55.7418	32.8	133.124	32.8	160.535	32.8	162.131	32.8	164.94		32.8	2.5048	32.8	2.9996	32.8	5.0585	32.8	10.895	32.8	26.5942	32.8	69.2042	32.8	161.597
															32.9	1.689	32.9	2.1762	32.9	3.6293	32.9	8.1641	32.9	21.111	32.9	55.8752	32.9	133.377	32.9	160.823	32.9	162.474	32.9	165.36		32.9	2.5159	32.9	3.0139	32.9	5.0814	32.9	10.9299	32.9	26.6644	32.9	69.3716	32.9	161.853
															33	1.6964	33	2.183	33	3.6442	33	8.1869	33	21.1714	33	56.0152	33	133.626	33	161.096	33	162.807	33	165.786		33	2.5243	33	3.0259	33	5.1017	33	10.9634	33	26.7287	33	69.5195	33	162.108
															33.1	1.7038	33.1	2.1904	33.1	3.6562	33.1	8.2141	33.1	21.2338	33.1	56.1504	33.1	133.874	33.1	161.379	33.1	163.13	33.1	166.203		33.1	2.5345	33.1	3.0412	33.1	5.122	33.1	10.9952	33.1	26.7924	33.1	69.669	33.1	162.366
															33.2	1.7124	33.2	2.2027	33.2	3.6729	33.2	8.245	33.2	21.2926	33.2	56.2891	33.2	134.135	33.2	161.661	33.2	163.471	33.2	166.608		33.2	2.5443	33.2	3.0566	33.2	5.135	33.2	11.0243	33.2	26.862	33.2	69.8102	33.2	162.625
															33.3	1.7217	33.3	2.2087	33.3	3.6885	33.3	8.2698	33.3	21.3543	33.3	56.4276	33.3	134.395	33.3	161.939	33.3	163.782	33.3	167.007		33.3	2.5519	33.3	3.0678	33.3	5.1491	33.3	11.0556	33.3	26.9329	33.3	69.9545	33.3	162.88
															33.4	1.7273	33.4	2.2149	33.4	3.7002	33.4	8.2935	33.4	21.4154	33.4	56.5648	33.4	134.642	33.4	162.221	33.4	164.099	33.4	167.437		33.4	2.5577	33.4	3.0765	33.4	5.1614	33.4	11.0843	33.4	26.9994	33.4	70.1041	33.4	163.138
															33.5	1.7312	33.5	2.2212	33.5	3.7183	33.5	8.3173	33.5	21.4691	33.5	56.7033	33.5	134.886	33.5	162.492	33.5	164.413	33.5	167.843		33.5	2.5686	33.5	3.0907	33.5	5.1778	33.5	11.1132	33.5	27.0639	33.5	70.2465	33.5	163.396
															33.6	1.7379	33.6	2.2304	33.6	3.7333	33.6	8.3441	33.6	21.5293	33.6	56.8405	33.6	135.138	33.6	162.761	33.6	164.728	33.6	168.258		33.6	2.5828	33.6	3.1048	33.6	5.1929	33.6	11.1464	33.6	27.1332	33.6	70.3921	33.6	163.647
															33.7	1.7444	33.7	2.2388	33.7	3.7499	33.7	8.3711	33.7	21.5904	33.7	56.9728	33.7	135.387	33.7	163.028	33.7	165.046	33.7	168.67		33.7	2.5959	33.7	3.1162	33.7	5.2072	33.7	11.1778	33.7	27.2037	33.7	70.5518	33.7	163.903
															33.8	1.7496	33.8	2.2477	33.8	3.7576	33.8	8.3937	33.8	21.6472	33.8	57.1102	33.8	135.643	33.8	163.295	33.8	165.356	33.8	169.07		33.8	2.6097	33.8	3.1307	33.8	5.2256	33.8	11.2103	33.8	27.2784	33.8	70.7045	33.8	164.161
															33.9	1.7543	33.9	2.2555	33.9	3.7681	33.9	8.416	33.9	21.7066	33.9	57.2418	33.9	135.874	33.9	163.56	33.9	165.664	33.9	169.479		33.9	2.6203	33.9	3.1373	33.9	5.2382	33.9	11.244	33.9	27.3479	33.9	70.8535	33.9	164.416
															34	1.7618	34	2.2668	34	3.7839	34	8.4409	34	21.7646	34	57.3724	34	136.121	34	163.826	34	165.975	34	169.881		34	2.6302	34	3.1424	34	5.2518	34	11.274	34	27.4134	34	71.0034	34	164.673
															34.1	1.7723	34.1	2.2766	34.1	3.8012	34.1	8.4682	34.1	21.8256	34.1	57.5147	34.1	136.36	34.1	164.102	34.1	166.275	34.1	170.28		34.1	2.6381	34.1	3.1519	34.1	5.2646	34.1	11.2994	34.1	27.4767	34.1	71.1545	34.1	164.925
															34.2	1.7845	34.2	2.2924	34.2	3.8158	34.2	8.4962	34.2	21.8906	34.2	57.656	34.2	136.613	34.2	164.371	34.2	166.591	34.2	170.691		34.2	2.6456	34.2	3.1643	34.2	5.2816	34.2	11.329	34.2	27.5443	34.2	71.3198	34.2	165.179
															34.3	1.7914	34.3	2.2997	34.3	3.8246	34.3	8.5176	34.3	21.9477	34.3	57.7824	34.3	136.851	34.3	164.631	34.3	166.897	34.3	171.092		34.3	2.6554	34.3	3.1772	34.3	5.2984	34.3	11.357	34.3	27.6133	34.3	71.4772	34.3	165.423
															34.4	1.7969	34.4	2.3025	34.4	3.8358	34.4	8.5371	34.4	22	34.4	57.9123	34.4	137.078	34.4	164.892	34.4	167.205	34.4	171.491		34.4	2.6596	34.4	3.1871	34.4	5.3133	34.4	11.3866	34.4	27.6818	34.4	71.6342	34.4	165.66
															34.5	1.8026	34.5	2.3071	34.5	3.8435	34.5	8.5569	34.5	22.0566	34.5	58.0453	34.5	137.312	34.5	165.149	34.5	167.511	34.5	171.876		34.5	2.6643	34.5	3.1916	34.5	5.3198	34.5	11.4122	34.5	27.7401	34.5	71.8056	34.5	165.891
															34.6	1.8132	34.6	2.3184	34.6	3.8551	34.6	8.5805	34.6	22.1198	34.6	58.1834	34.6	137.55	34.6	165.426	34.6	167.824	34.6	172.28		34.6	2.6759	34.6	3.2065	34.6	5.3343	34.6	11.4435	34.6	27.8075	34.6	71.9862	34.6	166.135
															34.7	1.817	34.7	2.3247	34.7	3.8607	34.7	8.6053	34.7	22.1774	34.7	58.3287	34.7	137.787	34.7	165.697	34.7	168.133	34.7	172.675		34.7	2.6877	34.7	3.2174	34.7	5.3489	34.7	11.4717	34.7	27.8775	34.7	72.1538	34.7	166.393
															34.8	1.8251	34.8	2.3362	34.8	3.8733	34.8	8.6328	34.8	22.2351	34.8	58.4783	34.8	138.023	34.8	165.973	34.8	168.45	34.8	173.07		34.8	2.6972	34.8	3.2251	34.8	5.3668	34.8	11.4996	34.8	27.9462	34.8	72.3106	34.8	166.645
															34.9	1.8319	34.9	2.3407	34.9	3.8822	34.9	8.6538	34.9	22.2904	34.9	58.6092	34.9	138.257	34.9	166.241	34.9	168.762	34.9	173.462		34.9	2.7126	34.9	3.2399	34.9	5.3897	34.9	11.5339	34.9	28.0194	34.9	72.4848	34.9	166.894
															35	1.8348	35	2.3467	35	3.8881	35	8.6738	35	22.34	35	58.7416	35	138.488	35	166.499	35	169.068	35	173.851		35	2.7204	35	3.2529	35	5.4065	35	11.5637	35	28.088	35	72.6491	35	167.141
															35.1	1.8422	35.1	2.3517	35.1	3.8951	35.1	8.6959	35.1	22.3973	35.1	58.8793	35.1	138.715	35.1	166.76	35.1	169.361	35.1	174.236		35.1	2.7278	35.1	3.2625	35.1	5.424	35.1	11.5951	35.1	28.1564	35.1	72.7919	35.1	167.385
															35.2	1.8534	35.2	2.3612	35.2	3.9092	35.2	8.7247	35.2	22.4611	35.2	59.0248	35.2	138.949	35.2	167.026	35.2	169.67	35.2	174.613		35.2	2.7385	35.2	3.2761	35.2	5.4378	35.2	11.6269	35.2	28.2235	35.2	72.9482	35.2	167.632
															35.3	1.8623	35.3	2.3657	35.3	3.9194	35.3	8.7496	35.3	22.5225	35.3	59.1567	35.3	139.179	35.3	167.292	35.3	169.97	35.3	174.998		35.3	2.7498	35.3	3.2877	35.3	5.4583	35.3	11.657	35.3	28.2882	35.3	73.0902	35.3	167.874
															35.4	1.8677	35.4	2.3727	35.4	3.929	35.4	8.7735	35.4	22.582	35.4	59.2899	35.4	139.416	35.4	167.557	35.4	170.253	35.4	175.376		35.4	2.7657	35.4	3.2992	35.4	5.4763	35.4	11.693	35.4	28.362	35.4	73.2408	35.4	168.123
															35.5	1.874	35.5	2.3796	35.5	3.9426	35.5	8.7996	35.5	22.6423	35.5	59.4267	35.5	139.655	35.5	167.816	35.5	170.555	35.5	175.751		35.5	2.7791	35.5	3.3098	35.5	5.4899	35.5	11.7265	35.5	28.4301	35.5	73.3829	35.5	168.366
															35.6	1.881	35.6	2.3863	35.6	3.9534	35.6	8.8208	35.6	22.6985	35.6	59.5586	35.6	139.891	35.6	168.062	35.6	170.851	35.6	176.13		35.6	2.7893	35.6	3.3252	35.6	5.5038	35.6	11.7588	35.6	28.4991	35.6	73.5314	35.6	168.603
															35.7	1.8902	35.7	2.3945	35.7	3.9667	35.7	8.8467	35.7	22.7552	35.7	59.6949	35.7	140.131	35.7	168.314	35.7	171.139	35.7	176.507		35.7	2.795	35.7	3.3353	35.7	5.5156	35.7	11.7876	35.7	28.5695	35.7	73.682	35.7	168.845
															35.8	1.8985	35.8	2.4058	35.8	3.9799	35.8	8.872	35.8	22.8175	35.8	59.8287	35.8	140.351	35.8	168.565	35.8	171.429	35.8	176.889		35.8	2.8053	35.8	3.35	35.8	5.5292	35.8	11.8265	35.8	28.6402	35.8	73.8281	35.8	169.072
															35.9	1.9024	35.9	2.4161	35.9	3.9981	35.9	8.8934	35.9	22.8776	35.9	59.9611	35.9	140.578	35.9	168.799	35.9	171.71	35.9	177.263		35.9	2.8126	35.9	3.359	35.9	5.5425	35.9	11.8532	35.9	28.703	35.9	73.9619	35.9	169.304
															36	1.9078	36	2.4249	36	4.0128	36	8.9188	36	22.9316	36	60.0979	36	140.802	36	169.045	36	171.978	36	177.642		36	2.818	36	3.3709	36	5.5551	36	11.8789	36	28.7667	36	74.1074	36	169.538
															36.1	1.916	36.1	2.4318	36.1	4.0305	36.1	8.9504	36.1	22.988	36.1	60.2251	36.1	141.027	36.1	169.291	36.1	172.27	36.1	178.007		36.1	2.8307	36.1	3.3847	36.1	5.5731	36.1	11.9064	36.1	28.8338	36.1	74.2533	36.1	169.764
															36.2	1.9236	36.2	2.4429	36.2	4.0412	36.2	8.9771	36.2	23.0469	36.2	60.3616	36.2	141.25	36.2	169.541	36.2	172.565	36.2	178.379		36.2	2.8362	36.2	3.3947	36.2	5.5848	36.2	11.933	36.2	28.9063	36.2	74.4023	36.2	170.002
															36.3	1.9308	36.3	2.4546	36.3	4.0548	36.3	9.0004	36.3	23.1006	36.3	60.4902	36.3	141.49	36.3	169.783	36.3	172.856	36.3	178.762		36.3	2.8479	36.3	3.4038	36.3	5.5981	36.3	11.96	36.3	28.9706	36.3	74.5399	36.3	170.23
															36.4	1.9348	36.4	2.4598	36.4	4.064	36.4	9.0206	36.4	23.156	36.4	60.6113	36.4	141.707	36.4	170.021	36.4	173.138	36.4	179.123		36.4	2.8569	36.4	3.4183	36.4	5.6158	36.4	11.9891	36.4	29.0341	36.4	74.6782	36.4	170.459
															36.5	1.9447	36.5	2.4726	36.5	4.0804	36.5	9.0455	36.5	23.2113	36.5	60.7461	36.5	141.927	36.5	170.261	36.5	173.429	36.5	179.495		36.5	2.8647	36.5	3.4284	36.5	5.6298	36.5	12.0179	36.5	29.0929	36.5	74.8295	36.5	170.679
															36.6	1.9528	36.6	2.4759	36.6	4.0892	36.6	9.0677	36.6	23.2654	36.6	60.8758	36.6	142.139	36.6	170.491	36.6	173.71	36.6	179.862		36.6	2.8833	36.6	3.4419	36.6	5.6451	36.6	12.0506	36.6	29.1639	36.6	74.9803	36.6	170.908
															36.7	1.9603	36.7	2.4823	36.7	4.1048	36.7	9.0901	36.7	23.3249	36.7	61.0085	36.7	142.366	36.7	170.735	36.7	173.986	36.7	180.218		36.7	2.8943	36.7	3.4545	36.7	5.6616	36.7	12.0801	36.7	29.2316	36.7	75.1313	36.7	171.13
															36.8	1.971	36.8	2.4915	36.8	4.1162	36.8	9.1186	36.8	23.3822	36.8	61.1369	36.8	142.594	36.8	170.977	36.8	174.266	36.8	180.583		36.8	2.9024	36.8	3.4639	36.8	5.6782	36.8	12.1086	36.8	29.2953	36.8	75.2759	36.8	171.345
															36.9	1.9807	36.9	2.5029	36.9	4.1305	36.9	9.1399	36.9	23.4406	36.9	61.2591	36.9	142.818	36.9	171.22	36.9	174.547	36.9	180.937		36.9	2.9131	36.9	3.4759	36.9	5.6966	36.9	12.1433	36.9	29.3623	36.9	75.4309	36.9	171.567
															37	1.9937	37	2.5151	37	4.144	37	9.1584	37	23.5034	37	61.3956	37	143.049	37	171.467	37	174.831	37	181.317		37	2.9276	37	3.4914	37	5.7205	37	12.1782	37	29.4374	37	75.5778	37	171.782
															37.1	1.9991	37.1	2.5249	37.1	4.1588	37.1	9.1773	37.1	23.5625	37.1	61.5254	37.1	143.268	37.1	171.697	37.1	175.115	37.1	181.676		37.1	2.9353	37.1	3.5029	37.1	5.7374	37.1	12.2043	37.1	29.5027	37.1	75.7174	37.1	171.996
															37.2	2.0051	37.2	2.5311	37.2	4.1708	37.2	9.194	37.2	23.6153	37.2	61.6494	37.2	143.49	37.2	171.929	37.2	175.387	37.2	182.045		37.2	2.9454	37.2	3.518	37.2	5.753	37.2	12.2342	37.2	29.5699	37.2	75.8657	37.2	172.221
															37.3	2.0144	37.3	2.5423	37.3	4.1874	37.3	9.2224	37.3	23.6737	37.3	61.7772	37.3	143.706	37.3	172.148	37.3	175.664	37.3	182.402		37.3	2.9532	37.3	3.5301	37.3	5.7686	37.3	12.2683	37.3	29.6429	37.3	76.0086	37.3	172.434
															37.4	2.0244	37.4	2.5535	37.4	4.2035	37.4	9.2549	37.4	23.7343	37.4	61.9101	37.4	143.915	37.4	172.391	37.4	175.934	37.4	182.763		37.4	2.9648	37.4	3.5419	37.4	5.7803	37.4	12.298	37.4	29.7068	37.4	76.1531	37.4	172.642
															37.5	2.0338	37.5	2.5652	37.5	4.2202	37.5	9.2829	37.5	23.792	37.5	62.0435	37.5	144.134	37.5	172.632	37.5	176.223	37.5	183.134		37.5	2.9794	37.5	3.5538	37.5	5.7997	37.5	12.3237	37.5	29.7703	37.5	76.3011	37.5	172.861
															37.6	2.0404	37.6	2.5754	37.6	4.2366	37.6	9.3085	37.6	23.8522	37.6	62.1743	37.6	144.335	37.6	172.87	37.6	176.494	37.6	183.488		37.6	2.9899	37.6	3.5664	37.6	5.8168	37.6	12.3559	37.6	29.8411	37.6	76.4531	37.6	173.085
															37.7	2.0472	37.7	2.584	37.7	4.2513	37.7	9.337	37.7	23.9118	37.7	62.3049	37.7	144.551	37.7	173.106	37.7	176.767	37.7	183.852		37.7	2.9984	37.7	3.5813	37.7	5.8344	37.7	12.3897	37.7	29.9058	37.7	76.5977	37.7	173.303
															37.8	2.0537	37.8	2.592	37.8	4.2636	37.8	9.3586	37.8	23.9675	37.8	62.4327	37.8	144.767	37.8	173.332	37.8	177.051	37.8	184.201		37.8	3.0091	37.8	3.59	37.8	5.8462	37.8	12.4151	37.8	29.9705	37.8	76.7543	37.8	173.523
															37.9	2.0638	37.9	2.6006	37.9	4.2778	37.9	9.3832	37.9	24.0237	37.9	62.5565	37.9	144.975	37.9	173.55	37.9	177.328	37.9	184.55		37.9	3.0176	37.9	3.6001	37.9	5.8623	37.9	12.4467	37.9	30.0358	37.9	76.9035	37.9	173.739
															38	2.0699	38	2.6042	38	4.284	38	9.4025	38	24.0778	38	62.6891	38	145.185	38	173.77	38	177.596	38	184.899		38	3.0291	38	3.614	38	5.8834	38	12.4848	38	30.1013	38	77.0507	38	173.961
															38.1	2.0788	38.1	2.6101	38.1	4.2955	38.1	9.4249	38.1	24.1384	38.1	62.8233	38.1	145.395	38.1	173.997	38.1	177.863	38.1	185.226		38.1	3.04	38.1	3.6246	38.1	5.9014	38.1	12.5176	38.1	30.1626	38.1	77.1932	38.1	174.188
															38.2	2.0875	38.2	2.6197	38.2	4.307	38.2	9.4466	38.2	24.1967	38.2	62.9549	38.2	145.612	38.2	174.235	38.2	178.132	38.2	185.572		38.2	3.0499	38.2	3.6421	38.2	5.9207	38.2	12.5497	38.2	30.2358	38.2	77.3416	38.2	174.405
															38.3	2.0958	38.3	2.6322	38.3	4.3211	38.3	9.4721	38.3	24.2602	38.3	63.0794	38.3	145.818	38.3	174.467	38.3	178.407	38.3	185.914		38.3	3.0655	38.3	3.6568	38.3	5.9427	38.3	12.5858	38.3	30.304	38.3	77.4888	38.3	174.622
															38.4	2.1047	38.4	2.6432	38.4	4.335	38.4	9.494	38.4	24.3182	38.4	63.2077	38.4	146.025	38.4	174.71	38.4	178.674	38.4	186.263		38.4	3.0831	38.4	3.6742	38.4	5.9697	38.4	12.6287	38.4	30.373	38.4	77.6388	38.4	174.835
															38.5	2.115	38.5	2.656	38.5	4.3506	38.5	9.5219	38.5	24.3745	38.5	63.3348	38.5	146.238	38.5	174.929	38.5	178.955	38.5	186.602		38.5	3.0989	38.5	3.6918	38.5	5.9949	38.5	12.6624	38.5	30.4407	38.5	77.7943	38.5	175.053
															38.6	2.1221	38.6	2.664	38.6	4.3634	38.6	9.5488	38.6	24.4325	38.6	63.4644	38.6	146.446	38.6	175.156	38.6	179.207	38.6	186.941		38.6	3.1123	38.6	3.7063	38.6	6.0163	38.6	12.6988	38.6	30.5067	38.6	77.9444	38.6	175.27
															38.7	2.1292	38.7	2.6749	38.7	4.3736	38.7	9.5741	38.7	24.4888	38.7	63.5891	38.7	146.661	38.7	175.382	38.7	179.489	38.7	187.287		38.7	3.1257	38.7	3.7192	38.7	6.0343	38.7	12.7278	38.7	30.5719	38.7	78.0788	38.7	175.477
															38.8	2.136	38.8	2.6839	38.8	4.3881	38.8	9.596	38.8	24.5437	38.8	63.7232	38.8	146.869	38.8	175.604	38.8	179.755	38.8	187.616		38.8	3.1326	38.8	3.7291	38.8	6.0493	38.8	12.7588	38.8	30.6352	38.8	78.2133	38.8	175.689
															38.9	2.1419	38.9	2.6912	38.9	4.3915	38.9	9.6166	38.9	24.5987	38.9	63.8531	38.9	147.068	38.9	175.828	38.9	180.014	38.9	187.956		38.9	3.1419	38.9	3.741	38.9	6.0667	38.9	12.7939	38.9	30.7008	38.9	78.3664	38.9	175.902
															39	2.1473	39	2.7	39	4.4005	39	9.6411	39	24.6553	39	63.9843	39	147.272	39	176.065	39	180.281	39	188.295		39	3.1482	39	3.7539	39	6.0862	39	12.8271	39	30.7615	39	78.5029	39	176.108
															39.1	2.1535	39.1	2.7095	39.1	4.4133	39.1	9.6616	39.1	24.715	39.1	64.1121	39.1	147.476	39.1	176.285	39.1	180.541	39.1	188.631		39.1	3.163	39.1	3.7679	39.1	6.1065	39.1	12.8622	39.1	30.8257	39.1	78.6388	39.1	176.322
															39.2	2.1579	39.2	2.7161	39.2	4.4213	39.2	9.6856	39.2	24.7691	39.2	64.2389	39.2	147.673	39.2	176.489	39.2	180.799	39.2	188.963		39.2	3.1704	39.2	3.7806	39.2	6.1223	39.2	12.8935	39.2	30.8956	39.2	78.7761	39.2	176.531
															39.3	2.1596	39.3	2.7221	39.3	4.4302	39.3	9.7004	39.3	24.8236	39.3	64.363	39.3	147.869	39.3	176.692	39.3	181.059	39.3	189.296		39.3	3.1817	39.3	3.7896	39.3	6.1418	39.3	12.927	39.3	30.9623	39.3	78.9169	39.3	176.736
															39.4	2.1667	39.4	2.7342	39.4	4.4426	39.4	9.7202	39.4	24.8822	39.4	64.488	39.4	148.074	39.4	176.909	39.4	181.322	39.4	189.631		39.4	3.1906	39.4	3.8045	39.4	6.161	39.4	12.96	39.4	31.0253	39.4	79.0543	39.4	176.932
															39.5	2.1754	39.5	2.7425	39.5	4.4473	39.5	9.7407	39.5	24.9389	39.5	64.6142	39.5	148.28	39.5	177.111	39.5	181.572	39.5	189.947		39.5	3.205	39.5	3.8234	39.5	6.1804	39.5	12.9927	39.5	31.0925	39.5	79.1896	39.5	177.141
															39.6	2.1805	39.6	2.7488	39.6	4.4636	39.6	9.7644	39.6	24.9999	39.6	64.7469	39.6	148.475	39.6	177.331	39.6	181.813	39.6	190.278		39.6	3.2122	39.6	3.836	39.6	6.1945	39.6	13.0244	39.6	31.1626	39.6	79.3245	39.6	177.357
															39.7	2.1868	39.7	2.7558	39.7	4.4777	39.7	9.7894	39.7	25.062	39.7	64.8716	39.7	148.671	39.7	177.535	39.7	182.074	39.7	190.597		39.7	3.222	39.7	3.8483	39.7	6.2104	39.7	13.0529	39.7	31.2305	39.7	79.454	39.7	177.554
															39.8	2.195	39.8	2.7648	39.8	4.4941	39.8	9.8163	39.8	25.1221	39.8	64.9941	39.8	148.873	39.8	177.739	39.8	182.313	39.8	190.923		39.8	3.2288	39.8	3.8612	39.8	6.2261	39.8	13.0867	39.8	31.2892	39.8	79.5927	39.8	177.748
															39.9	2.2039	39.9	2.7731	39.9	4.5089	39.9	9.8395	39.9	25.1825	39.9	65.1132	39.9	149.082	39.9	177.951	39.9	182.553	39.9	191.236		39.9	3.2428	39.9	3.8748	39.9	6.2408	39.9	13.1144	39.9	31.3541	39.9	79.7152	39.9	177.938
															40	2.2143	40	2.7822	40	4.5252	40	9.8647	40	25.2374	40	65.2388	40	149.271	40	178.16	40	182.801	40	191.568		40	3.2556	40	3.8915	40	6.2606	40	13.1449	40	31.4221	40	79.8505	40	178.139
															40.1	2.2246	40.1	2.7924	40.1	4.5334	40.1	9.887	40.1	25.296	40.1	65.3602	40.1	149.463	40.1	178.356	40.1	183.035	40.1	191.903		40.1	3.2668	40.1	3.9072	40.1	6.2797	40.1	13.1784	40.1	31.4884	40.1	79.989	40.1	178.344
															40.2	2.2276	40.2	2.8016	40.2	4.5421	40.2	9.9062	40.2	25.3527	40.2	65.4836	40.2	149.654	40.2	178.564	40.2	183.268	40.2	192.228		40.2	3.28	40.2	3.9208	40.2	6.2974	40.2	13.2082	40.2	31.5541	40.2	80.1352	40.2	178.535
															40.3	2.2354	40.3	2.8111	40.3	4.5543	40.3	9.9271	40.3	25.4062	40.3	65.6074	40.3	149.842	40.3	178.767	40.3	183.514	40.3	192.551		40.3	3.294	40.3	3.9372	40.3	6.3133	40.3	13.2412	40.3	31.6163	40.3	80.285	40.3	178.724
[truncated: 8,097 more rows]
[truncated: 26 more columns]

## Sheet: Fig 1g
Calculated % delta F:
[truncated: 72 more rows]

## Sheet: Fig 2b
Dimeriser [nM]	PRSIM_23 TN3			iDimerise 1
303	77549	85386	77950	103725	115339	115318
91.8	72293	89762	70315	85427	100611	106940
27.8	72363	73779	71569	66827	78020	80741
[truncated: 6 more rows]

## Sheet: Fig 2c
Simeprevir	1 copy - RLU				2 copies - RLU				3 copies - RLU
[truncated: 7 more rows]

[truncated: 25 more sheets: Fig 2e, Fig 2f, Fig 2h, Fig 2j, Fig 3c, Fig 3d, Fig 3e, Fig 3g, Fig 4a, Fig 4b, Fig 5a, SI Fig 1b, SI Fig 1c, SI Fig 2, SI Fig 3, SI Fig 4, SI Fig 5, SI Fig 6, SI Fig 7, SI Fig 8 …]
